# Supplementary material for: Impact of Genomics Platform and Statistical Filtering on Transcriptional Benchmark Doses (BMD) and Multiple Approaches for Selection of Chemical Point of Departure (PoD)
Source: PLoS One. 2015 Aug 27;10(8):e0136764. doi: 10.1371/journal.pone.0136764 (PMC4551741; doi:10.1371/journal.pone.0136764)
Supplement: S1 Table — Differentially expressed gene list. (XLSX) [file pone.0136764.s001.xlsx]

## Sheet: Suppl Table S1
Supplemental Table S1. RNA-seq: Differentially expressed gene list (all genes are differentially expressed in at least one dose group).
	2 mkd furan		4 mkd furan		8 mkd furan
Gene Symbol	Fold Change	FDR p-value	Fold Change	FDR p-value	Fold Change	FDR p-value
41888			1.56807	0.000839882	1.93043	3.93875e-09
41893					1.51362	0.000463102
0610043K17Rik					-1.54537	0.00876898
1110002J07Rik					-1.5594	0.0468277
1110034G24Rik					-1.74601	8.96463e-06
1110054M08Rik					-1.66903	1.62136e-06
1190005I06Rik			-1.54799	0.033854	-2.10061	1.06195e-05
1300015D01Rik					-1.76542	4.71376e-05
1500017E21Rik	-2.14797	6.87392e-08	-2.46029	1.4237e-15	-3.83986	6.78643e-35
1700001C19Rik					-1.95868	4.92045e-14
1700020I14Rik					-1.70983	1.04068e-10
1700028E10Rik			-1.75364	0.00468142	-2.08534	2.21556e-05
1700034H15Rik			1.66898	0.0199429	1.59627	0.0132038
1700080G11Rik					-2.44029	9.2166e-09
1810046K07Rik					-1.91997	0.00109112
1810055G02Rik					1.80233	0.000310445
1810059H22Rik					-1.73037	1.21175e-05
2010003K11Rik					1.61687	0.0210121
2210013O21Rik					1.50341	0.0120401
2210417A02Rik					-1.62295	0.0182911
2300009A05Rik					-1.59836	6.76981e-05
2310001H17Rik					-1.87933	3.04775e-08
2310015A10Rik	-1.67892	0.0336049	-1.65303	0.0118778	-1.81853	0.000231278
2610528J11Rik					-1.62136	1.09008e-05
2700089E24Rik					-1.57606	3.44101e-08
2810007J24Rik					-1.77686	2.82216e-09
2810455O05Rik					2.48084	1.92519e-05
2900005J15Rik					-1.67405	0.00067862
3010026O09Rik			-1.62826	0.00975664	-1.69214	0.000907759
3110056K07Rik	-1.56289	0.00753952
3830406C13Rik					-1.50119	5.83835e-05
4632427E13Rik	-1.76753	0.0282517			-1.7275	0.00278912
4632434I11Rik	1.69202	0.00768126	3.11481	8.37794e-20	6.98655	2.93219e-64
4732419C18Rik					-1.63905	6.0902e-05
4732465J04Rik					-1.79789	5.74676e-07
4831440E17Rik	-1.68912	0.032428			-1.56075	0.0107799
4921531C22Rik					-1.59433	0.00867356
4930480G23Rik			-1.79377	0.000223946	-1.86058	1.94044e-05
4930483K19Rik					1.6938	0.0189881
4930513N10Rik					1.54367	0.0245494
4930516B21Rik					-1.51909	0.0201178
4930539E08Rik					1.89593	0.00404047
4930565N06Rik					-1.60828	0.0110891
4930579G24Rik					1.5043	0.0189058
4930581F22Rik					-2.12814	3.44973e-14
4931429L15Rik	5.09756	0.0428526	12.1729	1.08279e-07	41.9369	8.11804e-26
4933411K16Rik					-1.77626	3.15028e-09
4933421O10Rik	-1.60036	0.00481364
4933422H20Rik					-1.71043	0.00317288
4933431E20Rik			1.51066	0.00898542	1.53666	0.00103843
5033411D12Rik					-1.60773	1.26048e-08
5430403G16Rik					-1.72297	3.95243e-05
5730405O15Rik					-1.74648	0.00503587
9030616G12Rik					-1.7284	0.000458578
9130020K20Rik					-1.5148	0.0381432
9130230L23Rik			3.12141	0.00058223	6.41749	1.12631e-12
9130409I23Rik	-1.72394	0.0250062
9230114K14Rik					1.51376	0.00715579
9330151L19Rik					-1.61659	1.68301e-06
9330159M07Rik					-1.879	6.5796e-05
9330175E14Rik					-1.58118	0.00043983
9430037G07Rik					-1.55884	0.00405517
9630013D21Rik					-1.56774	5.04692e-07
A1bg	3.63865	0.00163279
A230072C01Rik					-1.7063	0.000162709
A430018G15Rik					-1.90276	0.00141828
A530020G20Rik	-1.51564	0.0210933
A530054K11Rik	-1.54254	1.95458e-05			-1.56278	2.72249e-08
A630076J17Rik					2.6452	0.034923
A830035O19Rik			1.66189	0.0223263	1.64836	0.00832145
A930001C03Rik					1.54007	0.00575542
A930038B10Rik					-1.79754	0.000383253
Aaas					1.68617	2.36237e-10
Abcc12					2.74851	3.87857e-08
Abcc4					1.98307	1.4496e-06
Abcc6					-1.69302	3.34521e-13
Abhd5					1.67289	8.90321e-10
Acacb					-1.92152	0.000519065
Acmsd					2.33022	0.000511687
Acnat2					1.62541	0.0062142
Acot2					1.60942	0.0464974
Acyp1					-1.60997	7.35569e-05
Adam11	-2.10282	0.00251795	-2.12581	0.000150118	-2.87558	5.80703e-10
Adam8					2.03144	0.000210013
Adamts1					2.9071	3.74279e-33
Adamts7					-1.53536	0.00457904
Adc					-1.94113	0.000716109
Adcy1					2.71354	0.00588109
Adhfe1					-1.52732	1.00586e-08
Adra1a					-1.86247	1.18961e-08
Adrb3					-1.85672	4.07493e-12
Aen			2.09159	1.02604e-17	2.75097	6.78643e-35
Afp					1.5535	0.00200141
Agxt					-1.51271	2.54176e-05
AI317395					-1.8878	2.20269e-20
AI606181					1.99165	7.61779e-12
Aifm3					-2.0934	1.05317e-09
Ajuba			1.53435	0.00263105	1.80659	3.20923e-07
Amd-ps3					1.50187	0.00289394
Amigo2					-1.51016	6.55682e-05
Amy1					-1.60569	2.75544e-09
Ank2					1.74193	8.72774e-05
Ankrd23					-3.37314	0.0100265
Ankrd55	-2.25423	0.0260176			-2.41151	0.000310559
Anln					1.88396	0.00125475
Aoc2			1.84301	0.00301866	2.05582	2.28067e-05
Aoc3					2.51488	0.00969473
Aox1					1.63869	1.65482e-05
Apoc2					1.87067	1.36785e-17
Arhgap11a					2.49809	1.82122e-10
Arhgef26			1.56853	0.00812305
Arid5a			1.74996	0.00830617
Arl4d					-1.83919	0.000982316
Asb2					-1.64344	0.0398452
Asic1					-1.51792	0.00147004
Asic3			2.07873	0.00194513	2.09614	0.000393676
Asic5	-1.5849	0.037253
Aspm			1.81385	0.0363835	3.5573	2.58215e-10
Atf3			2.2193	0.0012483	9.46877	5.30958e-32
Atg10					-1.59815	5.93325e-06
Atp1a2			-6.33097	0.0284765	-7.51255	0.00258263
Atp2b2					1.89211	0.000944335
Atp5s					-1.62595	3.63752e-05
Atp8b5					1.61733	6.44715e-05
Aurka					1.61974	0.00372974
Aurkb					2.27087	0.000726299
Avil	2.11817	0.0415451	3.74181	4.71756e-08	4.87373	8.57486e-13
AY036118					1.60297	0.00297029
AY074887			1.81339	0.0252618	2.7238	3.42558e-07
B130034C11Rik					-1.93643	0.000560639
B230217O12Rik	-1.735	0.00190945			-1.78634	1.62377e-05
B3galnt1					-1.85953	5.48178e-07
B3galtl					-1.58842	7.32055e-05
B3gnt8					-1.5209	0.0463707
B430010I23Rik					1.73127	0.00626157
Bag3					1.51973	1.13185e-05
Basp1					2.09038	3.34566e-05
Bax			1.55082	1.38996e-06	2.39533	3.02299e-29
Bbs10					-2.13971	1.62592e-11
BC005561					1.67353	5.14775e-08
BC022687					1.52516	0.0345364
BC023105					-1.74173	0.00241037
BC024139					-2.38191	1.06015e-23
BC025920					-1.67458	0.0122539
BC048644					-1.52853	8.418e-05
BC106179	-2.00612	0.00999629	-1.67737	0.0281625	-2.04516	0.000326057
Bcl2l11					1.73126	6.95917e-07
Bcor					1.51856	0.000264078
Bik					-1.6724	0.00239872
Birc5					1.5494	0.0239072
Blm	-1.608	0.0381331
Bmf					-2.54005	3.0865e-06
Bmp8b					4.49357	1.57712e-14
Bmper	3.37308	0.000325209	2.1245	0.0324521	2.53735	0.000614582
Brd2					1.82008	5.24141e-18
Bspry			1.5881	0.0279793
Btbd10					1.6025	2.26973e-05
Btbd19					2.3218	1.91783e-07
Btg2					2.49603	1.71496e-17
Bub1b					2.11058	7.24275e-05
Bud13					1.81652	2.33408e-07
C330021F23Rik					-1.77512	9.84145e-07
C330027C09Rik					1.81911	0.000323181
C630016N16Rik					-1.81686	8.71104e-08
C630043F03Rik					-1.59792	0.00151072
C7					-2.27783	0.00114709
Cad	1.66473	0.033948	1.60828	0.0220943	1.73162	0.000815202
Capn3			-1.72746	0.000218903	-1.97056	3.68362e-07
Car11					-1.68063	0.00134452
Car15			2.50426	0.000426369	3.77085	2.52454e-10
Car2					1.9147	2.10974e-11
Casc5					2.31032	0.000894136
Casp6					-1.61549	1.30417e-05
Catsperd					-1.91249	0.00122939
Cbr1					1.51943	1.02268e-06
Cbx7					-1.69436	1.30239e-06
Ccdc107					-1.503	5.95826e-07
Ccdc120					5.30849	7.50045e-43
Ccdc17					-1.60974	1.47713e-05
Ccdc30					-1.52141	0.00351729
Ccdc86					1.63903	1.38171e-07
Ccl27a					-1.61036	0.00112134
Ccna2					2.50031	4.29916e-05
Ccnb2			2.33915	0.004679	4.52098	9.04702e-11
Ccng1			1.51958	0.000826289	2.17637	1.01749e-14
Ccser2					1.58501	4.14554e-09
Cct3-ps1					1.61249	0.0197119
Cd63					3.21567	1.96471e-16
Cd63-ps					3.42551	5.83546e-14
Cdc20					4.75747	4.57533e-08
Cdc45					1.53105	0.00670306
Cdca2					3.01081	1.00371e-05
Cdca3					2.02609	2.3812e-07
Cdca8					1.62584	0.0088794
Cdh24			1.70441	0.0326077	2.2952	7.14386e-06
Cdk1					2.5056	2.26596e-06
Cdkl3			2.02759	0.00958104	3.0135	1.06827e-07
Cdkl4					-1.80833	0.0042007
Cdkn1a	2.76478	6.67971e-06	5.49635	2.1501e-21	22.4596	6.18242e-68
Cdo1					-1.65395	5.90998e-08
Celsr2					-1.57144	0.00100561
Cenpe					3.09329	6.03397e-06
Cenpf					3.32276	0.000190168
Cenpm	1.85284	0.0037317			1.57878	0.00688557
Cenpn					1.89217	0.000214843
Cenpt					1.60829	0.00183357
Cep170					1.63637	5.98329e-08
Ces1a					2.32412	2.2483e-05
Ces1e					-1.62501	2.82216e-09
Ces2a					-1.62719	1.70689e-07
Ces2c			2.06546	2.38988e-08	3.28434	3.5979e-24
Ces2e					1.59981	4.58025e-09
Cgref1	1.96216	0.0241024			2.44304	8.23603e-06
Chac1					-3.04896	7.00372e-06
Chaf1a					1.98034	7.32987e-06
Chd1					1.5154	1.60119e-08
Chek1			2.05794	0.00450179	4.1275	6.59316e-15
Chka					2.51802	1.98961e-09
Chrnb2			1.60857	0.00204346	1.68733	5.99263e-05
Chst13	1.61279	0.000622712
Chst7					-1.54509	0.00899421
Chtf18					1.72546	0.00841276
Cidec					1.87124	0.000168022
Ckap2			2.21963	0.0391882	6.29709	1.53278e-11
Ckap2l					2.9334	0.000508903
Clcf1					2.88503	1.30388e-12
Clec2d					-1.50559	0.000231278
Clip4					-2.54112	0.0127989
Clspn					2.14758	0.00128784
Cml2					-1.72278	5.14775e-08
Cnnm1					2.45366	6.95917e-07
Col11a2	1.61264	0.026148	2.29694	8.77472e-09	3.15643	1.87072e-18
Col4a3			1.79192	0.0281625	1.6049	0.034745
Col5a3			1.59586	0.0176701	2.2362	6.5627e-08
Col7a1			2.67464	1.59811e-10	3.45164	4.81651e-18
Colgalt2			1.51283	0.0467491
Coq10a					-1.52499	9.74196e-06
Cpsf4l	-1.70458	0.00190796	-1.6561	0.000361421	-3.40112	2.19785e-23
Cpt1b					1.61277	0.0128418
Crebbp					1.68004	2.53332e-15
Creld2	2.21323	0.00781413
Crip2	1.52898	0.00467931
Csad			-1.83296	0.00995787
Csrp3					-1.62841	0.000992155
Cstf3					1.60236	9.15757e-08
Ctbs					-1.51125	5.83835e-05
Ctps					1.94244	2.54521e-09
Ctsk					1.59305	0.016668
Cxcl10			1.76787	0.00204346	2.98708	2.80893e-14
Cyb561	2.19598	0.00519662			1.9979	0.000932965
Cyp17a1					-1.50869	0.00519344
Cyp1a2					-1.59195	6.50367e-05
Cyp21a2-ps	1.88302	0.026148
Cyp2a4	1.55862	9.22702e-05	1.80842	4.94125e-11	2.30533	1.54246e-23
Cyp2b13					-2.21852	0.000489069
Cyp2c54					-1.64635	1.56265e-08
Cyp2d11					1.50003	0.0355936
Cyp2e1					-1.85303	3.75674e-12
Cyp2g1					-2.11643	8.76035e-06
Cyp3a16	7.96687	0.0087701	4.49434	0.0467085
Cyp3a41a	2.95849	0.00163279	2.45309	0.004019	2.4036	0.000829857
Cyp3a41b	4.67842	0.00619141	3.52489	0.0155726	2.79358	0.017876
Cyp3a44	1.95626	0.0216643
Cyp3a59					-1.53973	0.00188571
Cyp46a1					-2.1602	1.70315e-06
Cyp4a31					1.54616	0.0166794
Cyp4a32			-1.58785	0.041728
Cyp4f15					-1.5506	6.91563e-08
Cysltr1					-1.51981	0.0306554
D130020L05Rik					-1.53887	0.000646384
D16Ertd472e					1.64203	2.38884e-05
D17H6S56E-5					2.57416	2.26297e-05
D3Ertd751e					-1.60493	3.94289e-06
D4Wsu53e					-1.52784	5.04692e-07
D630024D03Rik					-1.52956	0.0169204
D930048N14Rik					-1.57641	7.05089e-05
Dab1					1.8818	0.000507331
Dbf4					1.68171	6.45095e-06
Dclk3					-1.81844	5.00406e-08
Dcstamp					-1.79315	0.00111737
Dct	1.85372	0.000205149
Ddit4	1.51091	0.00926432	1.50006	0.00233063	1.69506	1.81606e-06
Ddit4l					4.1908	3.56546e-11
Ddr1					1.61006	0.00012718
Des					-2.19917	0.0473627
Desi2					1.95034	4.0132e-10
Dhdh					-1.64308	1.81859e-09
Dhx29					1.53082	4.01197e-06
Diap3					3.639	1.86165e-07
Dio3os					-2.14578	0.00138561
Dirc2					-1.5142	4.52919e-06
Dixdc1					-1.87787	1.44273e-17
Dlec1					2.73693	0.00778125
Dlgap5					4.6708	4.56569e-09
Dll1			1.649	7.38051e-06	1.71278	1.1249e-07
Dmtn					1.52991	0.0399702
Dnah11			-1.60057	0.035356	-2.06635	4.97215e-05
Dnaic1					2.69568	3.85391e-06
Dnajc28					-1.57076	1.57758e-07
Dnm3					-1.54053	0.017586
Dntt	2.41639	0.0011209			1.62916	0.0294842
Dos					1.52813	0.000486884
Dpp4					-1.50462	3.4317e-08
Dsn1					1.8441	6.4155e-05
Dtl					2.62122	3.23967e-06
Dtx1					-1.69194	0.00531313
Dusp16					1.53224	6.99017e-07
Dusp4					1.73047	7.12289e-06
Dusp5					1.50829	0.00985418
Dusp6					2.84063	3.93875e-09
Dusp8			2.6861	0.00403731	18.4604	6.72286e-28
Dynll1	1.53877	0.00147542	1.59051	1.88427e-05	2.43979	7.00516e-23
Dyrk3					1.80385	1.57701e-05
E130102H24Rik	-1.57538	0.0321819	-1.50049	0.0244173	-1.55567	0.00230255
Eci3	1.97578	0.00995894	1.7749	0.0165877
Ect2					2.66327	3.38405e-08
Eda2r	2.67412	0.00717357	7.56149	8.01175e-16	19.7487	2.87784e-34
Efna3					-2.64348	2.60201e-05
Efr3b					-1.5344	0.0263178
Elac1					-1.59786	1.9304e-08
Elf5			1.83736	0.0144073	2.69858	1.37156e-07
Elovl3			-2.94401	0.00301866	-5.32101	4.16738e-08
Eml6			1.70831	0.00995787
Emp2					-1.78284	6.1301e-07
Enc1					2.01824	3.87857e-08
Enpp3			-1.51603	4.94815e-05
Epha2					2.3654	7.8649e-07
Ephx1					2.08538	8.31036e-16
Eps8l1			-2.89845	0.00755609	-2.08247	0.0346155
Erbb4					-1.7346	0.00445931
Ercc6l					1.95018	0.00123441
Esco2					2.48236	2.26772e-05
Espl1					2.80065	6.11785e-06
Espnl			3.59681	2.25655e-09	5.05716	5.1608e-17
Esrrb					-2.42041	1.08517e-05
Etohi1					-1.50609	0.000383479
Evc					-1.51514	0.000117796
Evpl					1.87867	0.00128815
Exoc3l4			1.58424	0.0488109	1.87483	0.000411092
Exoc4					1.73259	1.04315e-12
Fabp2					-1.56302	4.76819e-05
Fabp4					-1.52017	0.00411688
Fahd2a					-1.63784	2.94224e-09
Fam110b					-1.59454	0.0247803
Fam131c					1.9558	0.000291269
Fam134b					-1.69482	2.17342e-06
Fam187b			1.52547	0.00571681
Fam212b			2.35218	0.00169875	6.56345	5.8351e-23
Fam228b					-1.78206	0.00591199
Fam25c	1.55425	0.0362259			1.62138	0.000739252
Fam69a	-1.50151	0.00338293	-1.58309	2.08321e-05	-2.05188	5.81114e-14
Fam81a			1.77473	0.000253355	1.91326	2.14463e-06
Fam89a					-1.50981	0.0371495
Fancd2			1.66397	0.0425025	2.23114	1.44304e-05
Fbf1			2.71011	0.0447428	6.16865	1.12739e-06
Fbxl22			1.93963	0.00755609	2.97786	6.281e-09
Fbxo21			-1.52187	0.0195221	-1.67977	0.00023274
Fbxo31					-2.10728	1.59435e-10
Fetub					-1.55569	8.31342e-12
Fgf21					4.16178	7.48455e-06
Fgl1	1.7927	0.0213764
Fhdc1					2.17555	0.000129487
Fibin					-2.00076	3.62523e-06
Filip1					-1.63878	0.030342
Fitm1					1.77825	0.0147326
Flrt2			-1.56327	0.0450422
Fn3k					-1.95933	5.79485e-18
Fndc3b	1.74747	0.00587561			1.70925	0.000266168
Fosl2					2.24959	4.07493e-12
Foxm1					2.78399	2.82216e-09
Foxred2			1.92341	0.0012483	2.14632	1.32866e-05
Fst					3.25848	7.69359e-09
Fundc2					-1.65171	0.000294931
Fv1	-1.59265	0.0234423	-1.61761	0.00346617	-2.24881	7.29912e-09
Fyco1					-1.51617	4.09445e-11
Fzd8					-1.90482	9.54724e-05
G6pdx					1.61284	5.32874e-05
Gale					1.68803	0.0398452
Galnt15			-1.78028	0.0324521	-1.76783	0.00881017
Gan					1.65729	0.000422034
Gapdhs					-1.7312	0.000393753
Gas1					-1.87435	3.12986e-11
Gas2l3					1.95418	6.11785e-06
Gas6	2.48623	0.00190945
Gas7			-1.59005	0.00180373
Gbp10					-1.5116	0.0318796
Gck			1.69175	0.0393966	1.52251	0.0429491
Gclc					1.72974	2.4161e-06
Gdf15			2.32609	0.00134402	6.32308	3.79675e-18
Ggct					1.64192	5.52236e-05
Ggnbp1					-1.50816	5.33155e-06
Glt1d1					-1.5178	0.00574588
Glt28d2			-1.59096	0.0129696	-1.62836	0.00165171
Gm10030					1.6293	0.0289864
Gm10382					1.9613	0.000118465
Gm10447					-1.72302	0.00670306
Gm10614	-2.02279	0.00623535	-2.02493	0.000636185	-2.74201	2.68041e-07
Gm10615					-1.63135	0.0186429
Gm10644					-1.82883	3.32991e-06
Gm11223					1.79396	0.00250998
Gm11266	-1.7491	0.00564164	-1.7087	0.0012483	-3.14692	2.49314e-15
Gm11337			-1.62796	0.0219495	-2.10922	3.98183e-05
Gm11342					-1.81648	0.00639991
Gm11419	-2.77941	3.64476e-07	-2.74242	1.27724e-09	-3.3882	4.60903e-13
Gm11437					-1.51259	0.00700637
Gm11598					1.54397	0.0429491
Gm11610					-1.52829	0.040688
Gm11768					-1.58831	0.0241482
Gm11814	1.54428	0.0223774
Gm11837					-1.54866	0.00547683
Gm11844					-1.56368	7.67619e-06
Gm11962			-1.74559	0.0111628	-2.60034	1.02268e-06
Gm11974			2.90491	3.80036e-12	5.11363	1.13488e-31
Gm12247					-1.54406	6.0902e-05
Gm12248					-1.50598	0.0195598
Gm12258					-1.89948	1.9304e-08
Gm12346					1.63326	0.000212484
Gm12354	-1.7087	0.0250062	-1.72375	0.00452004	-2.81267	1.29583e-10
Gm12498					6.95661	1.54429e-14
Gm12576			-1.62767	0.0368367	-1.91705	0.000698211
Gm12750			2.42982	0.000605627	3.05528	3.20633e-07
Gm12781			-1.74729	0.000415641	-2.65099	4.86656e-12
Gm12909					-1.58764	0.000877595
Gm12966					-1.53253	2.19864e-09
Gm13267	-1.91924	0.0105174			-1.8027	0.00179391
Gm13634					-2.49624	0.0088575
Gm13657					1.70448	0.00423727
Gm13704					-1.54689	0.00272257
Gm13705					-1.9384	7.05034e-05
Gm13775					-1.94811	0.0196651
Gm13807					-1.61828	0.026362
Gm13855					-2.48138	1.62495e-05
Gm13872					-1.74619	0.000457995
Gm14097					-2.72801	9.20773e-05
Gm14150			1.50468	0.0398337	2.23387	1.17811e-08
Gm14403			2.04069	0.00395836
Gm14639					1.54702	0.038553
Gm15261					-1.56335	0.0149575
Gm15283					1.61463	0.0219564
Gm15343					-1.5987	0.00610279
Gm15401					-1.91548	0.00421649
Gm15421			-1.57114	0.0460347
Gm15459					1.50797	2.95248e-06
Gm15564			1.95029	0.00110546	2.25019	2.26596e-06
Gm15611					3.28499	5.18142e-06
Gm15635					-1.5644	9.66544e-05
Gm15662			2.47497	9.60131e-05	2.11806	0.000375482
Gm15690					-1.83672	0.0227127
Gm15746					-1.71997	1.86539e-05
Gm15751	-1.63279	0.0491628
Gm15863					1.80083	0.0139303
Gm15962					1.54195	0.0461414
Gm15982					-1.64095	0.00689965
Gm15998					-2.30033	1.33142e-05
Gm16008					-1.95938	8.4835e-07
Gm16116			-1.63823	0.0351761	-1.65707	0.0089708
Gm16119			1.73925	0.000608556	2.00261	5.04692e-07
Gm16157					-1.62943	1.54566e-05
Gm16176					-1.84321	0.000833394
Gm16184					2.00532	0.0010135
Gm16314			1.60086	0.0406661	1.71253	0.00326627
Gm16348					-1.8869	0.01948
Gm16493					-1.76505	0.000769012
Gm16537	1.55447	0.0247996			1.7722	1.49173e-05
Gm16573	-1.67685	0.00607029			-2.16883	1.96462e-09
Gm16793					-1.6342	0.0141128
Gm16880			1.77399	0.0101771	1.58436	0.0262869
Gm16998					-1.65961	0.0017346
Gm17080					-2.08741	1.09531e-06
Gm17179					-1.59741	0.0263104
Gm17249					-1.5955	0.00122638
Gm17259					-1.75764	0.00420606
Gm17300					1.55654	0.012514
Gm17494					2.60918	1.39359e-06
Gm19705					1.87131	0.000203124
Gm20204					1.55936	0.00327029
Gm20518			2.2767	0.00294997	4.14281	2.85224e-12
Gm20633			-1.77686	0.00873183	-2.46088	3.48889e-06
Gm21988					2.84558	8.41423e-07
Gm23935			1.75247	0.0423368	1.758	0.00905772
Gm24187			2.21119	1.351e-07	2.2737	4.09537e-09
Gm24270			1.64523	0.00927343	1.78758	0.00017746
Gm24597					-1.7523	0.000696254
Gm2568					-2.15941	5.22306e-06
Gm26413					8.90368	1.00192e-07
Gm26424					-1.74558	0.0168017
Gm26587					-1.98742	1.30884e-07
Gm26588			-1.72713	5.442e-06	-2.52047	2.52313e-18
Gm26608					-1.64715	0.00281921
Gm26684					-1.57654	0.00397442
Gm26708	-1.94603	0.025062			-1.58655	0.0330274
Gm26811					1.67083	0.00393485
Gm26908	-1.64861	0.00338293	-1.65964	0.000233121	-1.88842	2.05368e-07
Gm26944	-1.65163	0.0314985			-1.96442	3.6296e-05
Gm26999					-1.82171	2.02935e-05
Gm2788			-1.93306	0.00661184	-2.83403	7.22474e-08
Gm3336					-2.08454	2.92119e-05
Gm340					2.13776	3.5799e-18
Gm3756					1.93014	4.24999e-05
Gm4794					-2.42671	0.0494338
Gm4951					-1.59283	4.53704e-07
Gm5062					2.06342	1.58088e-07
Gm5093			2.2124	0.00907148	2.49931	0.000264889
Gm5096					1.61348	0.0274725
Gm5403					-1.60615	0.0351573
Gm5620					1.80322	0.000291228
Gm5844					1.59765	0.000408446
Gm6039					1.51554	0.00023192
Gm6061					1.54368	0.0457349
Gm6091					-1.62254	0.00373403
Gm6297					-1.72721	0.000516629
Gm6484					1.65197	0.0236172
Gm6682	1.51637	0.00971408			1.97117	2.7023e-10
Gm6910					1.94938	3.02056e-07
Gm7334					1.52232	0.00737357
Gm7628			1.58084	0.0290762	1.70266	0.00162969
Gm8893					1.55637	5.83835e-05
Gm9001					-1.66221	0.000508903
Gm9115			1.88336	2.38988e-08	1.71364	1.30239e-06
Gm960					-1.66009	0.0136583
Gm9958					-1.88834	0.000296758
Gm9992	-1.68928	0.0207944			-1.65908	0.00126574
Gmppb	1.73211	0.00999629
Gmpr					-1.80368	0.00100771
Gnat2					1.88211	0.00454803
Gng10					-1.71215	0.000876567
Gng7					-2.30272	2.89627e-06
Golm1			1.50843	0.00787574	2.33541	3.64443e-13
Golph3l					-1.50076	0.000367704
Got1					-1.60987	0.00385799
Gp49a					1.63594	0.0119315
Gpc1					1.62418	0.000594713
Gpcpd1	-1.54054	0.0491628			-2.05279	1.2616e-07
Gpr12	-1.56731	0.0180709			-1.56847	0.000741075
Gpr135			1.57596	0.0167801	1.80859	7.95415e-05
Gpr68					1.83958	0.00235708
Gpr84					-2.19496	5.10999e-05
Gpr98	3.60686	0.025062
Grhl1					2.02731	2.24981e-05
Gria3					1.56537	0.031885
Grid1					-2.42041	3.95922e-05
Gsg2					1.67818	0.011796
Gsta1					30.6638	3.2681e-36
Gsta2					2.53606	1.62746e-05
Gstm3			-1.52725	0.0459012
Gstm6					-1.50386	1.21175e-05
Gstp2					7.38594	3.61867e-15
Gtse1	1.93523	0.00753952	2.98568	1.46057e-10	6.76747	8.94294e-36
Gucy2c					-1.5764	0.011739
Gys1					-1.81344	0.00128251
Gzmm					2.85237	2.02671e-07
H2-Q2					1.78728	0.00250526
H2-Q5					-1.65379	0.00115339
H2-Q7					-1.51568	0.00033533
Hamp2					-2.00572	0.00872968
Haus8					1.52474	0.000798189
Hdac11					-1.64031	9.89029e-07
Hdc					1.86899	0.00122638
Hectd2					1.86112	1.2308e-07
Hells					2.43931	1.35364e-10
Hilpda					2.11357	1.3255e-06
Hist1h1c					1.60926	0.0225077
Hist1h4i					2.05578	1.99787e-05
Hist2h2be					-1.60233	7.32055e-05
Hmgcr					1.53567	0.0127291
Hmgcs1	1.74614	0.0216895			1.6943	0.00200317
Hmgn3					-1.541	0.0325529
Hmmr					4.56368	0.000230694
Hmox1					4.08099	3.49959e-12
Hnmt					-1.62037	1.75772e-07
Hp	1.51144	0.0499383
Hpd					-1.5108	8.81172e-06
Hsd17b6					-1.50537	0.00271253
Hsp25-ps1					2.69464	1.60671e-06
Hsp90aa1					1.63444	0.000116167
Hspa1b					2.07812	0.00281588
Hspa4l					1.54952	0.000168957
Hspa8					1.53063	4.25151e-08
Hspb1					2.92363	2.68805e-12
Hsph1					1.63538	3.1874e-06
Htra4					-2.74189	3.3448e-08
Hunk					1.75187	9.64767e-05
Hyal3					1.56026	0.0235085
Hyou1	1.81907	0.0175899
Icam1					1.56085	2.11729e-06
Id1					2.22425	4.71628e-06
Ido2					-1.73328	1.22873e-14
Idua					1.51408	4.03267e-06
Ifrd1					1.64111	0.000148226
Igfbp1					2.94457	0.000115939
Igha	-2.94175	3.64476e-07
Ikbkg					1.57726	1.0132e-07
Il17rd			-1.65438	0.0380942
Il18					-1.52722	2.24981e-05
Il1rap					-1.50406	6.88208e-07
Il20rb					2.13728	3.45391e-06
Il22ra1					-1.50829	0.000823828
Ildr2					-1.78622	0.000217322
Inhbe					2.00491	1.25958e-05
Insc					1.76155	0.00161127
Insig1					1.62535	0.000655007
Iqgap3					2.72549	0.000110093
Irs1					1.64855	5.6709e-05
Irx3			1.94026	0.00317467	1.80355	0.00323708
Isyna1	2.17742	4.76169e-05	1.54198	0.0376639	2.38673	7.03395e-09
Itga10			1.62829	0.00841713	1.77104	0.00016384
Itpka					-1.73693	0.000966234
Izumo4					-2.1326	1.56968e-08
Jpx					-1.55747	0.000163733
Jrkl					-1.50476	0.000216121
Jun			1.96232	1.29553e-06	6.76241	8.96622e-56
Katnal1					-1.60678	3.53882e-08
Kbtbd8			1.77929	0.00132643	2.40969	1.72298e-09
Kcnd1			2.02861	0.000304854	2.63903	3.67717e-09
Kcnk10			-1.50471	0.0355489	-2.08446	5.17701e-07
Kctd3					1.51365	2.78134e-09
Kif11					1.76019	0.00108372
Kif12			1.53509	0.0169982
Kif15					1.75275	0.00824035
Kif18b					3.0144	8.18861e-05
Kif20a			1.81529	0.0286387	3.64136	4.67222e-11
Kif20b					1.94024	4.45832e-05
Kif22			1.83667	0.0138124	2.81741	2.92626e-08
Kif23					1.67867	0.0217733
Kif2c					2.63466	0.000326077
Kif4					2.57688	4.44047e-05
Kifc1					3.6138	1.56112e-10
Kifc2					-1.54508	0.00331948
Kifc5b					1.73655	0.00101732
Klf11					1.64123	0.000926425
Klf16					1.68795	0.00196101
Klf3					1.61875	5.84047e-05
Klf6					1.75654	7.9032e-06
Klhdc7a					-1.65933	4.12327e-07
Klhdc8a	1.75719	0.0159779
Knstrn					2.42999	2.67472e-05
Kntc1					3.00055	4.77673e-06
Lag3			1.78356	0.017436	1.97389	0.000586833
Lars2			2.12463	1.61682e-06	2.23667	1.9304e-08
Lat2					1.78066	0.00409248
Lcn2	8.72545	2.93386e-05
Lect1	-1.9289	0.00016545	-1.96716	1.92973e-06	-4.95462	1.26193e-28
Lepr	-1.81382	0.0145495	-1.78235	0.00375656	-1.92031	7.76674e-05
Lipc					-1.59145	2.04717e-08
Lonrf3					1.64776	0.00108945
Lpl	-1.92841	0.00495305	-1.63592	0.0195221
Lrfn4			-1.72362	0.000826229	-2.00845	4.71532e-07
Lrg1	2.6559	0.00753952
Lrit1					-1.7423	7.91989e-09
Lrit2					-1.69065	1.62377e-05
Lrp11					1.50716	0.00897093
Lrrc15	-2.50931	0.00999629	-2.17035	0.0103517	-1.8078	0.0229511
Lrrc24					2.07347	2.69966e-06
Lrrc58					1.52821	6.15789e-05
Lrrc59	1.59137	0.0147212			1.60467	0.000405742
Lrtm1					-1.86214	0.000217523
Lss	1.51277	0.00999629			1.50651	0.000365045
Ltb4r1					1.69555	0.00653047
Ly6d	2.5443	0.00768126			4.50865	9.13018e-12
Lysmd2					2.11023	7.97344e-05
Lzic					1.51076	1.4496e-06
Maff					2.02438	0.00106309
Map2k6					-1.82684	0.000544217
Map3k6					1.51076	0.0112594
Map3k9					1.82639	0.00405517
Map4k1					1.53485	0.0457783
Map4k4					1.59579	2.0012e-06
Map7d1	1.52556	0.00495305
Mapk4					-2.03861	2.40659e-05
Marveld3					1.66029	0.00838072
Mast1					1.56473	0.000383253
Mastl					1.54342	0.00343988
Mb21d1					1.82543	0.00308553
Mcm2					2.3265	1.23977e-12
Mcm3					1.59714	2.91291e-05
Mcm4					1.61323	0.000176486
Mcm5					2.46813	3.42558e-07
Mcm6					2.43618	3.86203e-10
Mdm2					2.01308	1.8359e-22
Mef2c					-1.62363	0.0300807
Mettl20					-1.95344	0.000339254
Mex3c					1.51959	4.77869e-08
Mfsd2b					1.51317	0.0178245
Mir17hg					1.53758	0.00236154
Mis18bp1					1.80313	0.00181584
Mki67					3.17644	4.47106e-06
Mkx					-1.63002	4.02777e-05
Mmp12			4.35091	2.04569e-06	19.3944	4.41156e-28
Mn1			-1.59603	0.000223946
Mogat2					2.84527	2.21761e-07
Morn1					-1.58674	0.000337774
Mplkip					-1.51212	2.84131e-05
Mpp4					1.56915	0.00137141
Mpv17l					-1.51899	3.61986e-05
Mss51					1.71852	0.00575973
Mt1	2.26896	0.0149487
Mt2	2.34231	0.0165037
Mtfr2			2.57599	0.0120851	6.86859	8.31036e-16
Mthfd1l					1.8095	0.00464166
Mthfd2	1.67005	0.0453032			2.18467	1.72349e-06
Mtl5					1.70272	0.000969824
Mtmr11					1.65456	0.00116903
Mtmr12					1.51571	7.30096e-06
Mtnr1a					1.96732	0.0146148
mt-Rnr2					-1.52798	0.00592772
Mup20			1.93179	0.0262808	6.91086	9.1521e-19
Mup-ps10					-2.61803	9.80865e-09
Mup-ps12					-2.79151	0.000156433
Mup-ps13					-2.29302	1.24462e-07
Mup-ps14					-2.95431	0.000481044
Mup-ps16					-2.08449	0.0241482
Mup-ps4					-1.84983	0.0016722
Mvd	2.22878	2.1831e-06			1.76706	7.45003e-05
Mybl1			2.36132	4.72991e-05	5.17495	8.237e-23
Mybl2					1.90524	0.00143493
Myc					4.02505	0.00121334
Myom1			-5.13406	0.0369289
Nab2			1.57484	0.000253355	1.60246	1.44304e-05
Nap1l3					-1.92055	0.000729069
Nat1					-1.96484	5.56957e-06
Nat14			1.77321	0.027007	1.98177	0.000924915
Ncam2	-1.85382	0.00190945
Ncapg					2.90109	0.00156477
Ncaph					1.51813	0.0289034
Ncmap					-2.3976	4.42149e-08
Neat1					-1.72696	0.0146371
Neb					-2.14323	0.002285
Neil2	-1.92845	0.00343757
Nek2					2.52544	2.85952e-07
Net1					1.56928	0.000501956
Neto2					2.52096	5.14775e-08
Neurl1b					1.82024	0.00196878
Neurl2					-1.6515	5.92343e-05
Nexn					-2.28833	0.017711
Nfe2	2.06896	0.00369777			1.53728	0.0438041
Nfe2l2					1.5095	5.13936e-06
Nfix					-1.52705	4.25151e-08
Nfkbil1					-1.55499	0.000121154
Nid1					1.88647	2.50615e-12
Nim1					-1.58394	6.97738e-07
Nlrp5-ps					-2.91133	4.03682e-07
Nob1					1.5413	1.18991e-05
Nop2					1.51758	3.95922e-05
Nop58					1.78847	7.60166e-14
Notch1					1.5891	1.37466e-05
Notum					-1.52774	0.00556695
Nqo1			1.58493	0.000205778	2.14752	7.60166e-14
Nr2c2ap					1.6644	0.00730461
Nr4a2					1.58641	0.0240637
Nrbp2					-1.71952	1.79912e-10
Nrg1					6.77151	1.09043e-16
Nrip2			2.10954	0.00347045	2.92462	1.1249e-07
Nrn1					-1.67396	1.93474e-08
Nrp2					-1.78745	1.74072e-05
Nsl1					1.65007	0.017021
Nudt16					-1.58504	6.11087e-07
Nuf2					3.42104	1.0132e-07
Numbl					1.53513	0.00438926
Nup62					1.59412	5.61896e-09
Nxpe2					-1.95031	9.41998e-08
Nyap1					1.62776	0.018102
Oat-rs1					-1.87144	0.000869868
Odc1			1.52658	2.9399e-05	1.52589	3.45404e-06
Olfm2			2.18204	0.0144073	3.97888	7.2168e-10
Olfml1					-2.00497	1.1163e-13
Olfr1033					-1.57162	0.00188571
Olfr1034					-1.7388	0.000998223
Opn3			1.90633	0.000415641	1.98303	2.80444e-05
Orm1					-1.52244	0.00346278
Orm3					-2.64274	0.000258696
Osbp2					-1.8547	0.000133823
Osbpl3					-1.54689	0.0348492
Osgin1					3.12626	1.18961e-08
Otud7b					1.71809	7.60166e-14
Oxld1					-1.57101	0.000265436
P2ry1					-1.58095	9.81852e-05
Pafah1b3					1.62947	0.00118146
Palld					1.63361	5.56914e-06
Pask					1.51909	0.0124422
Pbx1					-1.56096	8.84308e-06
Pbx3					1.64176	7.25638e-06
Pcbp3					-1.53495	0.0325098
Pced1b					-1.51204	0.00168199
Pcgf2					1.60285	0.000398862
Pclo					-1.54887	0.0161065
Pcp4l1					-3.13963	1.35364e-10
Pcsk9					1.64762	0.00385947
Pde6c	-1.67841	0.0362259			-1.8143	0.000349757
Pdgfa			1.50952	0.00623868	2.06004	5.98667e-10
Pdzd4					1.54919	0.0353833
Pdzk1ip1					-1.7277	0.00145006
Pdzrn3					-1.59206	0.000660233
Peg10					3.22414	2.05368e-07
Peli3					-1.83073	2.05498e-05
Pfkm					-1.66738	2.37021e-05
Pgs1					1.50069	1.76982e-06
Phlda3	2.48546	0.00016545	5.3605	2.44626e-22	14.9538	5.9344e-63
Phospho1					1.59192	0.0173571
Phyhd1					-1.81427	6.44967e-13
Pigr					-1.64594	1.62137e-06
Pik3r3			1.54264	0.0213053	2.55564	4.63255e-12
Pim2					1.55766	0.00035646
Pkia			-2.52248	0.042254	-2.149	0.0381367
Pkmyt1					2.17886	1.29195e-05
Pkp1			2.52758	0.00367328	4.19885	8.77985e-09
Pkp3			1.63749	0.00112281
Plekhb1					-1.83193	1.28631e-06
Plekhg5					-1.68837	0.000134271
Plekhh1					1.70879	0.00485756
Plk1					3.3945	4.56584e-06
Plk2					2.0888	2.13665e-16
Plk4					1.58462	0.00258263
Plk-ps1			2.22203	1.24666e-06	2.78989	3.44915e-12
Pllp					-1.522	0.00221693
Pls1					2.14739	4.02777e-05
Plxnb1			1.5398	0.0012483	1.71796	1.14576e-06
Pmel					1.52177	0.0475996
Pms1					-1.54513	0.000921055
Pnldc1					1.91109	0.000799623
Polk					1.97122	2.17057e-13
Polr1e			1.50973	0.000401235	1.72709	3.79302e-08
Polr2a					1.8239	1.23962e-16
Polr3gl					-1.55493	1.73335e-05
Pop1					1.52847	0.00133421
Porcn					-1.50716	4.71376e-05
Ppan					1.6243	0.000105471
Ppapdc1b	1.53205	0.042861
Ppl					1.63289	0.025786
Ppm1k					-1.5914	0.000154569
Ppp1r10			2.24744	0.0074995	2.34188	0.000636553
Ppp1r3g					-3.39523	0.00134553
Pprc1					1.87649	5.82075e-06
Prc1					2.65039	5.61177e-06
Prelid2					1.52483	0.00714097
Prkab2					1.72207	7.1662e-07
Prodh					-1.9087	8.62516e-08
Prom2	3.15549	0.00162566	2.94186	0.000641849	3.1241	2.82042e-05
Prrg3	-1.63081	0.0216643
Prrg4					2.78434	1.36891e-09
Prune					1.88197	9.018e-19
Psat1					2.04192	0.000206168
Psd					1.75838	2.65201e-05
Ptgds			-1.82138	0.000223946	-2.43429	2.41288e-10
Ptk6					-2.36803	4.13571e-05
Ptprt					-1.52101	0.0356786
Pycr1					1.69088	0.00956988
Pygm			-5.63273	0.0107625	-4.60654	0.00647416
Qsox1	1.51142	0.000631628
Rab17					-1.53982	3.43507e-06
Rab36			-1.66117	0.00130536	-1.54656	0.00165516
Rab3a					-1.60524	0.000716109
Rac3			2.97474	0.000112551	2.24348	0.00190162
Racgap1					2.87052	2.45004e-06
Rad51					2.23481	4.33047e-06
Rad54b			1.50644	0.0436019	2.08974	5.04692e-07
Ranbp3l					-1.85276	2.92427e-05
Rasgrp4					-1.65275	0.00689965
Rassf1					2.17303	1.18645e-12
Rbl1					1.54938	0.00154844
Rbm15					1.65988	2.28856e-08
Rbm20					-1.53466	0.00806313
Rbp1	1.68686	0.00190796	1.6482	0.000504652	2.20297	2.29805e-11
Rcan1					2.14239	2.68805e-12
Rdh9					-1.65945	0.00085712
Rfx4					-1.74994	0.0482725
Rgr	-1.80225	0.0148754			-1.64014	0.00407401
Rgs16			-3.06982	0.0324521
Rhbdf1					1.64964	5.29744e-07
Rhbdf2					1.70144	1.28981e-11
Rhobtb3					-1.54947	2.82504e-05
Rltpr					1.92841	0.000573966
Rnd1					-1.83957	7.39856e-07
Rnd2	1.69281	2.1831e-06	1.62145	1.1138e-06	1.92137	1.39534e-13
Rnd3					1.76172	4.7208e-12
Rnf152					-1.54447	5.98329e-08
Rnf19a					1.69216	2.06067e-14
Rpl10a					1.73894	8.45057e-06
Rpl12					1.67817	2.45004e-06
Rpl17-ps5					1.5393	0.0317132
Rpl22l1			-1.51291	0.00324571
Rrp12			1.71125	6.63256e-08	2.10121	1.4977e-16
Rsad1					1.6044	3.33513e-06
Rsph4a					-2.22737	0.000265544
Rwdd3					-1.55407	0.00015548
Rybp					1.53928	2.0835e-07
S1pr5	1.62464	0.00893358
Saa1	22.409	3.55888e-06
Saa2	33.8532	2.48295e-06
Samd4			1.72413	4.07831e-06	3.95197	9.66796e-44
Sarm1					1.72575	0.000926425
Sccpdh					1.5002	0.000594713
Scd1			-1.95402	0.0101771	-1.66837	0.0215241
Scd2					1.55819	2.26297e-05
Scd3			-2.05362	0.0391882
Schip1					-1.6904	0.00410309
Scnn1a					-1.98493	2.61582e-20
Sdr9c7			-1.52105	0.004019	-2.06244	2.81984e-10
Selenbp2					1.89717	0.0213339
Sema3b					-1.75872	0.00384691
Sepw1					-1.50694	5.89721e-09
Serpina11					-1.74382	2.64476e-08
Serpina1e					-2.95491	0.00445788
Serpina3c					1.7876	0.0041629
Serpina3n	1.65052	0.0250062
Serpina9			2.55284	0.0456542	2.87779	0.00373478
Serpinb9					-1.52962	0.0001273
Serpine1	2.03447	0.00230569	1.68523	0.0200344	3.05509	7.13626e-12
Sertad1			1.53485	0.00912995	1.89798	7.41503e-07
Sesn2					2.62528	1.43372e-21
Sf3b3					1.53766	3.16487e-11
Sftpa1			2.27798	0.00932326	3.13735	5.73775e-06
Sh2d5			3.25581	5.75432e-06	4.76953	2.79289e-12
Sh3bp4					-1.7982	2.05286e-05
Shc4					2.78761	6.1301e-07
Shcbp1			1.9557	0.027007	3.39791	1.75383e-08
Shroom3	1.53162	0.00623535
Skil					2.08299	2.08817e-13
Slc10a2					2.11194	0.00837496
Slc13a2			-1.76462	0.0199429	-2.31609	1.70184e-05
Slc13a3					1.52034	5.19007e-05
Slc16a10					-1.51966	0.00176819
Slc16a5			1.63524	0.0405197	1.50981	0.0333199
Slc17a8			-2.53302	0.000438393	-2.08934	0.0017637
Slc1a4	1.91608	2.65042e-07	1.7358	1.24666e-06	2.09463	2.87191e-13
Slc22a26					-1.8974	9.48962e-13
Slc22a27			1.6789	0.000253355	1.67858	2.87264e-05
Slc22a29			1.74801	0.00574542	2.90028	8.77598e-12
Slc22a7	1.82179	0.00190945	1.53862	0.0203689	1.56992	0.00240085
Slc23a3	2.25661	0.0424398	3.34032	8.56102e-06	4.51818	2.31857e-10
Slc25a4					-2.37287	0.0200014
Slc27a3			1.81119	0.0027875	1.64413	0.00558493
Slc29a2					-1.57616	0.00538215
Slc2a5					-1.95868	3.60331e-10
Slc35g2	-2.15175	0.009523			-1.55044	0.048782
Slc39a10					1.59032	5.20645e-06
Slc41a2	4.71099	0.00254827			2.30519	0.0423551
Slc4a9	-1.91307	0.0145495			-1.54387	0.0260724
Slc6a4					-1.65979	0.0123462
Slc6a8					1.66226	1.69153e-07
Slc7a2					-1.5615	0.00296589
Slc8b1					-1.50926	0.000145527
Slco1a1					-1.71068	0.0440838
Slco1a4	-1.64125	0.00926432			-1.60538	0.000384035
Slco2b1					-1.72734	4.84687e-16
Slco4a1					-1.69269	0.00955009
Slpi					3.132	1.1249e-07
Slx4					1.64996	1.81606e-06
Smad9					-1.83514	0.00196101
Smg5					1.53648	1.93693e-07
Smim3					1.75167	0.000924525
Smoc2					1.55973	0.00775892
Smpd3	1.91239	0.0428526	1.77361	0.0433541	2.56457	6.08486e-06
Smpdl3b					1.72561	0.00354615
Smyd1					-1.62212	0.0125333
Snai2					-1.51283	0.0345364
Sntg1	-1.55913	0.0244434
Snx21					-1.59961	1.42213e-06
Sox13					1.62934	1.3255e-06
Sp140					-1.50483	0.00447016
Spag1					1.51105	0.00794001
Spag5					3.54765	4.14791e-09
Spag8			1.71704	0.0476264
Spdl1					2.11862	0.000636553
Spef1					1.62307	0.000395886
Spon2					1.99067	0.00174856
Sqle	1.81125	0.00309399			1.57252	0.00292641
Srl					-3.06102	0.00319092
Srrm4					2.11556	0.000742762
Srsf5					-1.56882	3.64893e-09
Srxn1					2.38791	1.37381e-18
Sspn					-1.64004	0.0147387
St3gal4					-1.50648	0.00035646
Stil					3.3576	9.52897e-09
Stmn1					2.08444	0.000521213
Stx1b			-1.60316	0.00431663	-1.75583	4.455e-05
Sucnr1					-1.815	7.00372e-06
Sult1c2					-2.13083	6.36589e-10
Sult2a1					-2.92318	0.0469878
Sult2a2					-3.40198	0.0334132
Sult3a1					-2.93783	8.99074e-07
Sybu	1.91642	0.0144959	2.05486	0.000765274	2.5665	1.53213e-07
Sycp1	-1.64956	0.0469014
Syngr1					-1.58899	0.0183728
Syt12					1.55749	0.0108722
Syt3					-1.79969	7.76674e-05
Sytl1					-1.82212	2.74397e-05
Syvn1	1.60639	0.0143607
Tacc3					1.91444	5.25179e-06
Tas1r3					1.70973	0.000258049
Tbc1d2	1.5096	0.0237209	1.52317	0.00470471
Tbc1d30					-1.65243	0.00735261
Tchh			3.23775	2.06945e-05	2.96138	1.75737e-05
Tcp11l1					-1.72187	9.43806e-05
Tdrkh			-1.72662	5.7731e-05	-2.14542	6.56719e-10
Tepp					1.80766	0.0029839
Tfe3					1.63942	3.59206e-12
Tfrc			1.58037	0.01313	2.1218	1.1249e-07
Tgif1					1.56954	0.00172315
Tgm1			1.90086	0.0433541	1.96656	0.0062859
Tgtp1					-1.57013	0.0193121
Thbs1					1.82753	0.00415191
Tk1					-1.94247	2.47831e-06
Tlcd2					-1.53827	0.000219334
Tle2					-1.66814	8.72769e-07
Tlr12			-1.52801	0.0114077	-1.60978	0.000501956
Tlr5					-1.77564	3.48889e-06
Tma16					1.68507	4.09766e-08
Tmc3					-1.80666	0.019325
Tmem136					1.81359	0.00117867
Tmem200b			1.52444	0.027007	2.17505	2.77926e-08
Tmem218					-1.74498	1.22173e-06
Tmem220					-1.61459	3.02138e-08
Tmem43					1.95118	2.71099e-15
Tmem60					-1.67623	1.9887e-07
Tmem62					1.56936	0.00011462
Tmem88b	-1.54987	0.0362145			-1.53714	0.00297876
Tmem8b					-1.65104	0.000158753
Tmtc1	-1.7449	0.0250062			-1.63528	0.00471716
Tmtc2			-1.50275	0.0326077
Tnfaip8l1			-1.74713	9.60131e-05	-1.9494	8.64548e-08
Tnfrsf10b	1.89242	0.0282517	3.62521	3.5309e-14	9.21628	4.25658e-53
Tnfrsf12a					3.68783	3.55694e-28
Tnfrsf18					-1.78248	9.22951e-05
Tnfsf10					-1.76241	1.13321e-12
Tomm40l			1.69984	0.000295019	1.79604	3.96169e-06
Top2a					2.08135	0.00311262
Tor3a					1.62058	0.00598191
Tox			-1.63288	0.00452004	-1.88194	7.82225e-06
Tpm2			-8.17374	0.0103517	-8.18569	0.00183258
Tppp					-2.06964	1.95587e-08
Tpx2					3.2057	1.10349e-05
Treh					3.56084	5.25543e-11
Trib3			-2.2416	5.19622e-05	-2.352	1.62119e-06
Trim59					2.0492	0.00575945
Trip10					1.56213	4.08934e-07
Trmt61a					1.83791	9.36629e-06
Trp53inp1					2.03708	2.03666e-09
Trpt1					-1.55347	0.000910532
Tsc22d1					1.54763	0.0330274
Tsku			3.2781	0.00468142	4.97446	3.43507e-06
Tspan4	1.69841	0.0491628			1.52324	0.025587
Tspyl4					-1.73634	0.00838356
Ttc25	-2.9169	5.67042e-05
Ttc39a			2.12808	0.0208889	2.92343	2.1297e-05
Ttll3			1.71346	0.000666204	1.86108	5.44128e-06
Ttll7	-1.60299	0.0180709
Ttyh1					-1.74102	0.00376668
Tuba1a					1.59969	4.21583e-08
Tuba1b					1.632	1.372e-08
Tuba1c	1.61813	6.90354e-05	1.6929	1.77974e-07	2.17522	6.95505e-18
Tuba4a					1.54167	0.000114838
Tubb2a			1.8442	0.00168232	4.35153	1.43372e-21
Tubb4b	1.50041	0.0122361	1.7692	1.82259e-06	2.67514	4.46156e-21
Tubb4b-ps1	1.64733	0.00190796	1.74006	1.72987e-05	2.76143	9.7214e-21
Tuft1					1.5936	3.84493e-06
Tulp2					-1.66578	0.00692355
Tusc1					-1.62896	0.0013411
Txnrd1					1.5874	1.6588e-09
Tyro3					1.61263	0.0110207
Ube2ql1					-1.51504	0.0226329
Ugdh					2.02125	1.14882e-14
Ugt1a10			1.94986	8.57958e-05	2.50089	2.79646e-10
Ugt2a3					-1.69119	1.51047e-16
Ugt2b35					2.06706	8.69341e-17
Ugt2b37	3.10169	0.0136798	2.71502	0.0144113	3.56316	9.34837e-05
Ugt2b38					2.39781	0.00691419
Ugt3a1					-1.50132	8.28897e-05
Uhrf1					2.91192	8.84308e-06
Unc45b			-1.89783	0.0195221	-2.20945	0.000363325
Unc79					-1.89003	0.000909735
Upp2					-1.91585	0.000369569
Usp50					-1.58571	0.0389761
Utp14b					1.64739	1.96066e-05
Vamp1					-1.52162	7.32987e-06
Vcam1					1.75331	1.07901e-05
Vcan					2.69911	0.00127569
Vil1					-1.72037	0.00109346
Vmn2r29					-1.53239	0.011454
Vnn3					-1.58539	1.60041e-06
Wasf1					1.63911	0.000108073
Wbscr27					-1.54873	3.17023e-06
Wdhd1					1.52926	0.00215377
Wdr70					1.50996	0.000255858
Wisp1			-1.55446	0.0447428
Xlr3a					-2.65069	0.00972991
Ypel3					-1.58523	1.81017e-06
Zbtb21					2.164	4.15107e-21
Zbtb26					-1.58729	4.2265e-05
Zc3h6					-1.6189	0.000177122
Zfp101					-1.55726	2.31232e-05
Zfp259					1.83491	0.000500258
Zfp30					-1.54483	0.000117796
Zfp319					1.60635	0.004235
Zfp428					2.18139	1.71723e-05
Zfp454					-1.56973	0.00838072
Zfp524					-1.58012	3.80938e-05
Zfp618					1.59365	0.00120074
Zfp641					1.67099	0.00464166
Zfp738					-1.50446	0.000489069
Zfp746					1.53595	2.77938e-05
Zfp750					2.13345	4.56569e-09
Zfp760					-1.86294	3.42558e-07
Zfp820					-1.50737	0.000283481
Zfp872					-1.6572	0.0470528
Zfp935					-1.57412	0.000110717
Zfp945					-1.54697	3.50092e-07
Zfp951					-1.75034	0.00373474
Zfp960					-1.63369	7.47548e-05
Zfp97	-1.73124	0.00422449	-1.64309	0.00177216	-1.74791	7.83618e-05
Zfr2					1.78713	0.000239459
Zkscan8					-1.56961	5.04541e-07
Zmat3			1.79997	1.69647e-12	3.18876	2.2012e-52
Zwilch					1.90091	0.000259644
