# Supplementary material for: Impact of Genomics Platform and Statistical Filtering on Transcriptional Benchmark Doses (BMD) and Multiple Approaches for Selection of Chemical Point of Departure (PoD)
Source: PLoS One. 2015 Aug 27;10(8):e0136764. doi: 10.1371/journal.pone.0136764 (PMC4551741; doi:10.1371/journal.pone.0136764)
Supplement: S2 Table — Differentially expressed gene list. (XLSX) [file pone.0136764.s002.xlsx]

## Sheet: Sheet1
Supplemental Table S2. Microarray: Differentially expressed gene list (all genes are differentially expressed in at least one dose group).
				2 mkd furan		4 mkd furan		8 mkd furan
GenBank Accession	Gene Symbol	Agilent Probe ID	Probe Sequence	Fold Change	FDR p-value	Fold Change	FDR p-value	Fold Change	FDR p-value
NM_197988	1190005I06Rik	A_51_P234044	CAGGGCCTCTGTTTTTTACAAGTTGTTTTACAGGTATGGGACCTACATCCTGAGCGAGAT	-1.27356	0.317137	-1.49444	0	-1.75428	0
NM_001163721	1190007F08Rik	A_52_P551011	AGCCTCATGCTATAGGAGGATCTCCCAGAAGCTGTGCTCTGGCAAGCTGGGGATAGCCAT	-1.15513	0.509369	-1.33256	0.103113	-1.67971	0
NR_027980	1700001L05Rik	A_51_P515684	CCCAGCATCCTGAAGCATATGAGGCACCTTAGAGAAAAGGTCTAAATGGGCCTTATAAGA	1.20696	0.701096	1.32415	0.583276	1.82679	0.00219649
AK050412	1810008I18Rik	A_55_P2258261	AATTTTAATTAAGCTGAGCCAGGTGGTACACACCCTTAATCCCAACCCTCAAGAGGCAGA	-1.13349	0.756675	-1.50494	0.140372	-1.48019	0.0116823
NM_028077	1810055G02Rik	A_51_P335480	CCAGATGCTAGACACATTTAATAGCTGTCAGATCAGCTCATGATCATATCATGAGAAAAC	-1.09033	0.883852	1.28428	0.619132	1.63224	0.00684883
AK082166	1810058I24Rik	A_51_P416613	ACAATGAATGCCTTTTTTGAAGACCACAGGTTGCAAAGATAAGTTAGGGACATCTGTCTG	-1.0309	0.960409	-1.2336	0.60615	-1.5738	0.00219649
AK144510	1810059H22Rik	A_55_P2207342	AGCCTGAATATTACTATCCTGTGCGGCCAGGAGCAGAAGAGTTTCGTTTCACTGTTTCTA	-1.25808	0.542887	-1.57312	0.127375	-1.96171	0
NM_023516	2310016C08Rik	A_51_P439085	GTCCTAAAGGACTCTTTTGGACCTAAGTATCTTCTGTTGGTTTACCATTGAGTCTCTTCC	1.0608	0.902912	1.08977	0.878363	1.50906	0.00389514
XM_001479091	2310040G24Rik	A_66_P119350	TGCCATACAGGGAGAAGACAGTTCACAGATCATAATAAAACCTAAAAGGAAACCTATCTA	-1.13732	0.756444	-1.33136	0.429577	-1.59213	0
NM_173735	2310044G17Rik	A_52_P366772	TGGTCACTAGCTGGAAGGTTTTGTTCATTTATACTTGAAATAGCACAGACTATCTAAAAG	1.05814	0.863381	1.15491	0.614476	1.63271	0
NM_001142744	2610110G12Rik	A_55_P2049095	ATCGCCGAAGCTGCTCAAGTTCCTGAATAAGCACTACAACCTGGAGACCACAGTCCCACA	-1.21578	0.525178	-1.23237	0.542387	-1.51609	0
NM_001142744	2610110G12Rik	A_52_P176619	CTCAGATCCTTTGTATCGTTATTTTTAACCAGAGCAATAAAAGTATTTATTTGTTATCAC	-1.26989	0.353061	-1.43427	0.103113	-1.63684	0
AK013346	2810454L23Rik	A_55_P2310898	CTGCTGTAACTCCAGTGTCAAGAGCAGTGTGTAATAATATTCAGTGAAAACTCAATAAAA	-1.12988	0.567447	-1.20185	0.362933	-1.71456	0
NM_026543	3010026O09Rik	A_51_P488554	GCAACTGCACAACCTCTTTACAACCGGAGAGGACTTTGATGATGACCTGTAGCCTTCACT	-1.34418	0.415453	-1.47355	0.257272	-1.7041	0
NM_001081295	4631416L12Rik	A_51_P473953	ACAGGAAATCTGTCTCCTCTTCAATGTCACAAACTTTTTAGAAGTACTAACATGTTGTAG	1.16805	0.763022	1.31546	0.593947	1.54884	0.0414805
NM_001080995	4632434I11Rik	A_51_P369252	GACCAAGGTCTCAGTCAGACTCAGGATGTGATTTTGAAGAAAGCCAAGACTTTGTTCCAT	1.27788	0.569535	1.58881	0.195945	2.77961	0
NR_030700	4831440E17Rik	A_55_P2361647	GTGAACCCTGTCTTACAGGGAGGCAGCCCATGTACACAAATAAAAAGGCTTGATTTAATT	-1.13087	0.778919	-1.32547	0.473042	-1.56282	0.00826373
BC052524	4833411C07Rik	A_55_P2360266	AAGAATGACAGGCAAAGGAGCCACTGAGTAGATGTGAACGCCTTTAATTCCTGTACTGAG	-1.47722	0.387804	-1.94686	0	-2.54954	0
NM_177101	4833442J19Rik	A_55_P2137840	GGACAGCCAGAGCTATATAGTAAGACCCTGTTCCAAAAATAGATAGATAGATAATAAAGT	-1.24952	0.567447	-1.19305	0.716956	-1.65317	0
AK015069	4930403O15Rik	A_55_P2273656	AACTTGCCATGGACAGCATTAGAAACTTGGCTGGGACCAGTCAAGATGGTTCTGTTTAAC	-1.28059	0.258231	-1.49576	0	-1.60432	0
AI606402	4930415C11Rik	A_55_P2198983	CATGTGCAGGCCTCAAGAGACTCTGCTACATGAAGAGTACCGCTCATCGCACACCTATAT	-1.13015	0.690157	1.03864	0.947672	1.62736	0
NM_177195	4930417M19Rik	A_55_P1974487	GTACTTTGTATGTACTTGCGCAACTGTTTCTAAGACATTTGTGGAGAAATAAACGAAGAA	1.39176	0.426093	1.36525	0.505488	2.12535	0
NR_029473	4930524L23Rik	A_52_P190763	ATCAAGTTCCAGAGGAGTCTCCAAGTCCTAGAACTTCTATGACACTGTTGGCTTCAGGAA	1.25398	0.284917	1.28145	0.216321	1.52999	0
NR_029475	4930581F22Rik	A_51_P185292	AGAAAACAGCAGTAAATGACCTTATGGGTGTGACTTTTCGAGAAGAAAAAGGGGAGGTCT	-1.38174	0.312749	-1.66579	0	-2.00859	0
AK016650	4933404I11Rik	A_55_P2321889	GCTTGGCAAATTGTAGGCGATTAATTAATGGTGTCTATGATAATGTGCCTCAGAAATAAA	1.46351	0.483236	1.38401	0.622115	1.75184	0.0354063
NM_027744	4933437F05Rik	A_51_P505662	CCTAGTAGAGGAGAAATGACAGAGAGCCATGAGTTCTGCTTGATACCCGAGTGAAGAATA	1.06408	0.900812	1.27394	0.493043	1.79415	0
NM_176998	5730410E15Rik	A_55_P1978666	GCTCCAAAGTCTTATAAGACTCATTTGCTCTTAAACCTGTCAGTTAGTGATACTATGTAA	2.0042	0.0464008	1.51162	0.428661	2.28044	0
NM_027829	9030607L17Rik	A_52_P337427	GTCAACCTGACCTTGGAAAAAGTCTCTGAGTGTCTGACCCAGCACTGACAGTGGCTGCCA	-1.12501	0.710137	-1.25707	0.444112	-1.69017	0
AK033690	9130221J18Rik	A_55_P2387665	GGTGGCTTGTGAGGTTATTTTTCCCCCTAATATTCTAGAAGAATAGAAGAATATTCTAGA	2.8199	0	2.35288	0.131401	3.14677	0
NM_145555	A330049M08Rik	A_55_P2148171	CGACGGCTAGACAGCTTGATAGACAGACATCTGAGTCTTCTGCTCATGGTCAGGGAGTGT	-1.0628	0.920051	-1.28125	0.581652	-1.57976	0.00543229
NM_145555	A330049M08Rik	A_55_P2095039	AAAGCGGGAACACTGGGATTGCAGGACCAGCTTTGACCACATTCAGAGATGCTTCTCTTT	-1.31237	0.58938	-1.58828	0.31441	-2.36978	0
AK043390	A730091E23Rik	A_55_P2238059	ATAAGTAACCTTTTACCCGTGCTCCTGTAAGTAACTTCAAATAAATTCATACTTGGATGC	-1.07943	0.841049	-1.45624	0.109178	-1.67393	0
AK044736	A930038B10Rik	A_55_P2251974	TTCTTCTTCAGGGCATCTTATGATGGGAAACCTGGTTGAAATAGAATATTAAAGCTTCTC	-1.07035	0.924764	-1.4223	0.445525	-1.67402	0.0148807
NM_134256	AB056442	A_55_P1991841	TTTTTCCACTTCTGTGATATAATACCTGAGGAAATAAAAGGAAGTAATCCTTTTTCCCCC	1.79358	0.0742413	1.7379	0.187953	2.26365	0
NM_147220	Abca9	A_55_P2062981	CTCAAGCTGTTTTCTGATCTCCACATACATGTAGTGTCAGGCGTATATGTCTACATACCT	1.1909	0.489949	1.15391	0.649972	1.50443	0
NM_018811	Abhd2	A_52_P664506	CTCTTGTAATTTTACTTTTTCACCCCAGTTCTACCCAATGTCTAATTGATACCAAACAAC	1.26797	0.511538	1.42659	0.305356	1.55892	0.00543229
NM_026179	Abhd5	A_52_P273821	ATTGGGCTTCGGAAGAAGTAGTAGACCTAAGTTTGACAGTGATGCGGAAAAAGTGGAGAA	1.15849	0.629694	1.41538	0.112487	1.67968	0
NM_026179	Abhd5	A_55_P2177233	CTTTCCTTTCTCCTACACAGAATTAAAATATAGGAGAGTCTCCCAATTTAATAATCGCCT	1.14895	0.511644	1.3508	0	1.61056	0
NM_133904	Acacb	A_55_P2019054	CCTGACCACTTGGGTGCGCTGAAGAGGCTGCTGAAAGAGCTGCAAAATAAACTATTTTTT	1.04261	0.941811	-1.2459	0.582638	-1.64123	0
NM_001033041	Acmsd	A_55_P2161347	TAAAAGGAATGTCATCTATACGTTTCCCTTTAGCAGAGCAGGAGGCAGAGTTAACTCTGG	1.70042	0.315332	2.0832	0.0800014	3.70039	0
NM_145368	Acnat2	A_55_P2075263	CCTGCATCTGAAGTGTTCCTGACAAATCTGTATGTAGTTTGCAATTTTCTTATCTGTTTT	1.61525	0.317137	1.36713	0.625204	1.9442	0.00543229
NM_001110778	Adam11	A_52_P205255	TTGGTGAAGAACACAAGACTTCCTGTGGCCAGTCCACCCGAGGCGTCCAACTTCCTGCAT	-1.34846	0.540158	-1.7069	0.179039	-1.73887	0.0116823
NM_153397	Adam32	A_66_P106760	CTCACTGAGAAATGAAGAGTCCACGTTCTTCCCTTGGTCACAGCTAAAAGGAGCCAATAA	1.00341	0.995969	1.41459	0.325234	2.21145	0
NM_009621	Adamts1	A_52_P489295	GAAAGAGCTCCTGATTTCTTCTTACACCATCTCAGTTCTTAACTATAGTTCATGTTGAGG	1.01698	0.982131	1.07751	0.9146	2.0319	0
NM_013462	Adrb3	A_55_P2105685	AGTTTTCATCGCCCTGAACTGGCTGGGCTATGCCAACTCCGCCTTCAACCCGGTCATCTA	-1.42179	0.211447	-1.48935	0.159089	-1.72262	0
NM_013462	Adrb3	A_55_P1992849	GGGTTCATAGGAAGAAGTCAAACTATTGGAATGGGTCCTTTTTCCACTTAAAATCAAATT	-1.22642	0.58938	-1.73453	0.0285544	-1.80616	0
NM_001005605	Aebp2	A_55_P2165544	GTGTTCCTCAAGGTTGACATTCTCTGCCTGAAGAAAATGTGTCTTTACAAATTTTACAAT	1.1653	0.39814	1.3543	0	1.53696	0
NM_026531	Aen	A_55_P2145804	AAGTCAGCTTGCTCATAGTACCAGACCATCGGCATAGGAATAAAGTGCATCTGGAAAAGT	1.32573	0.0742413	1.6047	0	2.46408	0
NM_026531	Aen	A_55_P2141860	TTACTGGGAGAAGTCAGCTTGCTCATAGTACCAGACCATCGGCATAGGAATAAAGTGCAT	1.29876	0.0843651	1.53324	0	2.3403	0
NM_007423	Afp	A_51_P510891	GTGAGCCTTTTGGCTTAACTGTAACTGCTAGTACTTTAACCACATGGTGAAGATGTCCAT	1.11146	0.859059	1.75518	0.097686	3.62555	0
NM_001039959	Ahnak	A_55_P2153621	CAGCTGTGGGTATAGGCGACTCTCTTCTTACCTACCCAATAAACTTTTGTCATGCATTGT	-1.49579	0	-1.73369	0	-1.86875	0
AK052167	AI606181	A_66_P103792	GAGGGATTTCTCTAACCTTGACATCTGTGAGCTTTTTCAAGGCGCTTATTTTATTGCAGC	1.20883	0.297483	1.26799	0.164699	1.58693	0
AK033778	AI663975	A_55_P2255449	GGATGCCCTTGAATGAAATGGTGTGTTATCTCCTAAGAAAATGTATGACTAATAAAAGAC	-1.21403	0.710137	1.15143	0.860058	-1.67665	0.0217281
BE862015	AI844869	A_55_P2380132	AAATTGTCTAAAGAATCCAGTTGTCCCAGTATTGATTTTGTGGCCGTGTGCGTGGGAGGA	1.09556	0.758313	1.06667	0.887058	2.40813	0
NM_175178	Aifm3	A_55_P2002849	GGACGATTTTCCCAGCAAGCCCCTTCAACATTACCTTAAAATTAAAACGCATGTCTCAGC	-1.14158	0.722442	-1.39403	0.277338	-1.61965	0.00389514
NM_134066	Akr1c18	A_55_P2163098	CCAATCACTGCTTAGCAACTCACCCCCAGTTAATTCAATAAATTTTGCTTCTTTTCTATA	1.19412	0.764092	1.40508	0.55387	2.77955	0
NM_007444	Amd2	A_55_P2014511	CAACGATTACAATTTTGTTTTTACCAGTTTTGCTAAGAAACAGCAACAACAGCAGAGTTG	1.20544	0.66364	1.26171	0.627514	1.55976	0.0185233
NM_033603	Amn	A_51_P343350	TTTCCGAAATCCGATTTTCGACGCGATTGTCTTCAAGCAGCAGCCTTCGGTCGAGCTACC	1.44338	0.328075	1.02455	0.979959	1.58356	0.0232558
NM_001013806	Ankrd13c	A_52_P449629	GATGAATTTGATGGATCCATCTTTGCTATCCCTGAAGACTACAAGGAAGACCCAAGTCGT	1.07612	0.748482	1.19045	0.390908	1.50405	0
NM_175270	Ankrd56	A_51_P464146	AGGAAACGCATTTTAGTTCATCTGTGTTATGACTGAAACTCTTCATCCTGCAGGGGGAAA	1.19292	0.638611	1.07838	0.910411	1.81529	0
NM_177583	Aph1b	A_52_P456750	GTTTGTTACTGATTAGTTGCGAGACTTTCAAAGTGAAGTTCATTAGCTAATTTACAACCC	1.39156	0.291415	1.48177	0.199631	1.50123	0.00939764
NM_001024848	Apol7b	A_55_P2019113	TGTGCTGAGAGGGGAGTCCCCAATATGTTGGATCAATAAAAATCCTCATGCAGTTTGCAG	-1.28428	0.352463	-1.63394	0	-1.98122	0
NM_025404	Arl4d	A_55_P2057528	GGCCCTTTTTATAAGCCTCGAGTGTCCTCTGTATTACTGTATTTTGTTTGTTTTTTGGGT	-1.13865	0.823188	-1.31451	0.614467	-1.63775	0.0177247
NM_007489	Arntl	A_55_P2408588	GAGCCATTGATACAAGTCAATCTACCATGTGTAACTTCAGACAAAGTGGAACTAAACCTG	1.00317	0.997772	1.13733	0.909792	1.96566	0.00939764
NM_007498	Atf3	A_52_P452689	CACAGCAGCTTTGTCCTTGGCTACAAACTGTTACAACGTCACACAATGAAGGCACAAAGT	1.00344	0.997023	1.37797	0.524409	2.47346	0
NM_009716	Atf4	A_55_P1979728	GGTGCTTTGTGCTTGTACATAGTCTTGTGTTGCTGTGTTTGCTGTAATAAATTATTTTGT	1.13944	0.613255	1.15357	0.630085	1.58112	0
NM_009723	Atp2b2	A_51_P256384	GGGAACCAGACCTTTCTCTGGCAGCCATGCTGTTTGAACTCTTTTTCACTCCTTAGGCCT	1.08328	0.92604	1.28073	0.74184	1.84084	0.0193715
NM_009723	Atp2b2	A_55_P1971938	CTCTCACACTCTTCCATACACACACACACCTACACAGGAGATGGTTGGTTTGTCAGAACT	1.3002	0.613255	1.14154	0.874986	1.62298	0.0443334
NM_175406	Atp6v0d2	A_66_P124179	AGCAGAATGCATCTCACAGAGGCATCGAACTAAAATCAACAGCTACATTCCAATTTTATA	1.65489	0.0742413	2.07855	0	2.1585	0
NM_175406	Atp6v0d2	A_52_P71686	ACAGAAATAATGTGAACTAATTTTACTATACACTCTCTATATACACATGCTATGTAGAAT	1.40395	0.291415	1.34301	0.443942	1.55048	0.00543229
NM_133764	Atp6v0e2	A_51_P212038	TTTTGGGAGTGGCAGCAGAATACACTATAGCTCAGATTGCTGGGCATTAAGTGTGCTAGT	-1.00537	0.993021	1.24744	0.474293	1.5192	0.00219649
AK136555	AV074028	A_55_P2420694	GCAGAGTGATATGGACAGCCATGACCTGAGAAAGTTCTTTCTAAAATAATAAAACTCAAT	1.15865	0.630023	1.03375	0.957498	1.69163	0
AK035112	AW549542	A_55_P2274378	AGAGATCTGTTTTCCCTGGCTTGAGGCCCCGAGGGTCAGCTGTAAATAAAATAGGTTTTT	-1.0216	0.983923	-1.86932	0.208432	-1.91783	0.0148807
AK047141	B930025P03Rik	A_55_P2399499	GTCGTAGAAGCCTGTGAATAAGCTAAGTAAGTGATTGGGTTATATAGTTTAACTGTGAAA	-2.81573	0	-3.82726	0	-6.60487	0
NM_007527	Bax	A_55_P2137406	TCCTGGGATGAATGGGGGAAGGGGAAAGGCATTTTTCTTACTTTTGTAATTATTGGGAGG	1.16203	0.35305	1.36332	0	1.73157	0
NM_027914	Bbs10	A_55_P1973543	ATCAACATCAAGAGGCAACCTCAGAAAACTGCTGACCAAGAATCAGAAGACGAATTTTAA	-1.20411	0.517869	-1.24113	0.467458	-1.53664	0.00219649
NM_027914	Bbs10	A_51_P492742	TGAGTCCACCAGACCATTCAGACAACAGGTATCAGCTTTATGGAACAAAAACAGGCTAAA	-1.37167	0.0742413	-1.46676	0	-2.21808	0
NM_198171	BC015286	A_52_P627269	TTTTTGTTTGTTCCAACACTTACATAGCATTTGTCACCTCAGTCTTTGAGCTTTCCTGTG	1.31943	0.484527	2.0088	0	3.55469	0
NM_001005358	BC018101	A_55_P1972541	CCCGGATAATGCAGTGAATGTGATAAAGGCTTTGTTATTGTAGTCTGAAAAGGAATTTTA	-1.14436	0.630023	-1.35485	0.203329	-1.53979	0
NM_001142968	BC024139	A_55_P2105632	ATGATGGTTCGTGTTGGAGGTGGTTGGGCAGCTTTGGATGAATTTCTGGTCAAAAATGAC	-1.36274	0.328075	-1.35002	0.408168	-1.90765	0
NM_021486	Bcmo1	A_51_P374137	CTTCATGGTTTATTTATCCCAGATGCAGACTGGAATGCAGTGAAGCAGACTCCAGCTGAA	1.29948	0.58883	1.00517	0.995388	1.59465	0.0340383
NM_007546	Bik	A_51_P117794	TTTTCAGGAGCTTGATTCGAAGCCTCACCAACCTCAGGGAAAACATCTGGTCCTGGAGAG	-1.17538	0.74206	-1.28704	0.630085	-1.68055	0.00826373
NM_138313	Bmf	A_55_P2029106	CATGTGTAAATATCCTCTCATCCATCAAGTGGTACAGTTTTTAATAAAACCATTTAAAGC	-1.04006	0.967864	1.07843	0.943356	-2.30029	0
NM_001025387	Brd2	A_55_P1958678	CCAGTTGGCCCCAAGACTGTCTTTTCTTTCTTGAGTCTAACATGTAAATAAAGAAAATAT	1.05126	0.866928	1.07395	0.838246	1.52117	0
NM_009770	Btg3	A_55_P1972322	GGGCGATGTGTTCTAGCACCTTTGAGCATTTACTTTATGGAGAGTATATAAGTTATTTAT	-1.01447	0.975332	1.18701	0.521832	1.50139	0
NM_146148	C8a	A_55_P2051476	CATTACATATCAGTCCTGGGGGAGATCGTTAAAGTATAACCCTGTTGTTATCGATTTTGA	1.28613	0.540646	1.16209	0.802732	1.5	0.0347713
NM_027687	Cabyr	A_55_P2107070	CAGCATTCAAGGTGGAGTTTGTCACCATGTGAACTGTATCAATAAACTTCCTGCAAGCAT	1.13969	0.842063	1.25886	0.73532	1.96361	0.00389514
NM_027687	Cabyr	A_66_P110769	TGACTACTGCCCATGTCCGCAGAGCAGAACCTTAAAAGAATGCTGATGCTGTTTGATTCA	1.17667	0.789962	1.39264	0.56554	1.74657	0.0158635
NM_007601	Capn3	A_55_P2010066	TTCTGAAACTGTCTACTTAGCTTGTACTGGGTTGTCCATAGCACCTGTAGATGGCTCTCA	-1.16791	0.698729	-1.57765	0.117335	-1.56569	0.00389514
NM_030558	Car15	A_55_P2154416	GGTCCCTAGGTCCAGCAATGATTCTACAATAGTATTTCCCCAATAAATCGTGCATAGTGA	1.21024	0.477373	1.51426	0.0285544	2.09636	0
NM_009801	Car2	A_51_P455647	CCTCTCATCCGTTGTGCTTACTAACAAAATGTGAAAAGCAAGACCCAGGTGTCTCATGTG	1.30819	0.320796	1.3663	0.269424	2.11628	0
NM_007620	Cbr1	A_66_P108152	GATAAAAAAGTTGAACCATGGTGAACCCAACTCTCACCTCCCACCCCCTTGTATCCAGAC	1.02502	0.936429	1.27757	0.109178	1.63377	0
NM_173047	Cbr3	A_51_P481159	TCTGCAAACTCAGTCTGAACAATTCGCTGTGTCCACACTCTCAGCTCATCGTGTTTTCAA	1.10379	0.89858	1.19357	0.827237	2.53435	0
NM_207202	Ccdc120	A_51_P159610	ACAGTTGTGATTTAGTACTCTGTCATTGCCCAACACTAGGTGTTTTATAAAAGGGAAACT	1.01919	0.971389	1.14992	0.697373	1.54477	0
NM_009831	Ccng1	A_52_P612803	AGAAATAAAATTGCTGAGTTTATCTGCAAAACCTTTCTCTAAGTCTTATGGGACGTAAGG	1.23483	0.441569	1.46516	0.0426674	1.99756	0
NM_007669	Cdkn1a	A_51_P363947	CTAAGGGAGCTCACAGGACACTGAGCAATGGCTGATCCTTTCTCAGTGTTGAATACCGTG	1.21121	0.617066	1.84144	0	4.63538	0
NM_145603	Ces2	A_52_P318361	TGAAAAATACTCTGTATTACTTATCATTCTGGCCAAACTTTCATTAAATTCAATAAATTC	1.26601	0.611986	1.69484	0.136591	3.61542	0
NM_145603	Ces2	A_55_P2124712	GCATCTGTCACCTCAGTCTTTGAGCTTTCATGTATGAAAAATACTCTGTATTACTTATCA	1.21958	0.622648	1.97065	0	3.08381	0
NM_172759	Ces5	A_51_P179919	AATCTCTTGTTAGAGCCACTCAATAAAAGCTTCTGTAACAATGTGGAATATGGATGTAGG	1.00737	0.993561	1.11001	0.896929	1.91134	0.00219649
NM_026770	Cgref1	A_51_P372550	CTTCAGTGGAAAGTAGGACTTTCTGTGCAGCTCAGGGAGACCATAAGCTGAGAAGCAGCT	1.23102	0.594171	1.24788	0.615451	1.65471	0
NM_026929	Chac1	A_51_P134812	ACTACAGTCCTTGTCCATTCTCAGTTGACCCATACTGTTACCCATAAACTGTCTTTCATT	-1.58349	0.297357	-1.57583	0.356549	-2.39132	0
NM_013490	Chka	A_55_P2080956	CAGCGTTGGCGATGAGCCTCGGAAAGTGCTCTTGCGGCTCTATGGGGCAATCTTAAAGAT	1.05829	0.917658	1.15894	0.766151	2.18056	0
NM_013490	Chka	A_51_P142923	ACAATGTGTTGGAGACACTTCTGAAGGGCAAGTGAACAGACATACTGTGAAGTGGCTCAA	1.00779	0.992285	1.22346	0.697373	1.99301	0
NM_013490	Chka	A_55_P1956223	ATGTCTCACTACTGAGCACCGATGTGTATGATACTACAGACTATATTAAAGTGGAGTAAC	1.11941	0.799479	1.18962	0.717099	1.82734	0
NM_178373	Cidec	A_55_P1969131	TTTTTCCACGAATGAGTGAATGGTATTAGAGTCTGCAGTAAACTATTTATGCTGATACCT	1.3962	0.636987	1.30457	0.782554	3.08495	0
NM_020008	Clec7a	A_51_P246653	TTAATACCACCCTTATTTCCAGTGTGGACTTCCAAATTGCTGGGGATCTGTTTATAGCTT	-1.05084	0.958542	1.28001	0.730388	1.75317	0.0247328
NM_007715	Clock	A_52_P334670	TTCCCATTTGAGTTGCTCTTGTAATATTTTTGCACAAAAAGGACTGAGAAAAGACTGCTT	1.28719	0.395794	1.06822	0.910133	1.59986	0.00219649
NM_031396	Cnnm1	A_52_P296913	GAGACGTCAGTTTGGGCTTCCCGAGTCTATAAGCTTGCTTCAGAAGAGGAGGTTCAGGGG	1.09618	0.837316	1.03595	0.964151	1.61256	0.00219649
NM_016919	Col5a3	A_51_P241995	TCTGTGGTCTATTTAATTTGCTTCCTTCTGAAGGAAGTCTGGGGTACGGTGAGAGATTCC	1.06488	0.930131	1.14123	0.860699	1.64263	0.0148807
NM_009944	Cox7a1	A_51_P148612	ACAACGTCCTGTACAGACTGACCATGACGCTGACTCTGGGGGGCACTGCCTACTGCTTAT	-1.47614	0.294125	-1.50618	0.319399	-1.63361	0.0138925
NM_001164532	Cpsf4l	A_55_P2016014	TTGACAGCTGTTTGCCTGTACAGCTTATTTATACTCGAGAATATACTGTGTGTTCTGTGT	-1.61624	0.238275	-1.6535	0.209399	-3.03585	0
NM_152809	Csnk1g3	A_52_P141112	ATTGATCCAGAGACAAAGAAACATATACCATACAGAGAACACAAAAGCCTTACCGGAACC	1.06936	0.858457	1.0569	0.916856	1.5279	0
NM_145529	Cstf3	A_51_P382928	GTACAAAATGACAACGCCACATCTTGTTCCTTTTCAAGGGTGTCTTGTATGTGCCACTTG	1.26783	0.0742413	1.34094	0.0285544	1.57374	0
NM_021274	Cxcl10	A_55_P2016462	GCTTTGCATTGTATATGGAAGAACTTGTGTCATCAAGTATGTATCAATGGGTAGTTAAAG	1.13308	0.780864	1.51101	0.227861	2.55287	0
NM_007805	Cyb561	A_55_P1954718	CTCCTGTGACGTACAGTGTGTTGTTGGTGCAACAGAGGAATCAATAAATGTCTACAGCTG	2.1355	0.0843651	1.51395	0.535583	1.87744	0.0225247
NM_009995	Cyp21a1	A_55_P2140107	CCCATGATCCCTGAGCTGGTGCCTTCTGCCCAGTAATAAATGGTCTCTTCAGATTTCCTC	1.7803	0	1.14637	0.825216	1.51662	0.0209327
NM_009997	Cyp2a4	A_55_P2007326	ACTATGAGTTTCTTGTCCCGTTGATCCTGGGCTGCATGAGGTTAAAGGGAATGATTGAGA	1.21631	0.425875	1.35319	0.146144	1.50866	0
NM_013809	Cyp2g1	A_51_P137452	GTCAGCTTACATAATCTTTGTCTTTGCCCTGATATTGACCAGAATATACCTTGCAATTCT	-1.2761	0.678496	-1.31327	0.693322	-1.79737	0.0148807
NM_007820	Cyp3a16	A_51_P482051	GATGCAGTCATAACTGGAGCGTGATTTTCCCTTGAGGAGTTCTGCTGAGTTCTTCAGAAA	1.517	0.0843651	1.41715	0.25021	1.59698	0.00389514
NM_001105159	Cyp3a41b	A_55_P2001780	GTACATCCACTGAGCTTTCTCAGTGTCTGTACAGGTTATCATCTAATTAAAAAGAGATGA	1.45979	0.349595	1.31139	0.608208	1.66867	0.0148807
NM_020010	Cyp51	A_52_P164161	AGGTTCCTTTTAGTATTATCTTTGGTTATTTAGGTAAGTCACTCTTGTTATCAATGCCCC	1.57523	0.0742413	1.51345	0.159089	1.61848	0.00219649
AK051661	D130062J21Rik	A_55_P2332731	AGCTCACTCTGAAATACTGGCTGTTTTCTTGACTTGACATCTATCCAAAAGACAAACTTT	1.0904	0.878085	1.02664	0.976748	1.54639	0.0240334
NM_025967	D16Ertd472e	A_52_P646979	GGGACTATCCAGACCCAGAATCCACATTACAGCCGTGAAGAATTGAATTCGATGACTCTT	1.09664	0.744376	1.05315	0.911916	1.64546	0
XM_001474408	D5Ertd579e	A_55_P1993512	TTTTTACTTAGCCGTAAGGCAAAGAATACCATGGCTTGTAAGGGAAGGTCAAATAAAAAA	1.15774	0.48854	1.23516	0.319399	1.49642	0
NM_172776	D630002G06Rik	A_51_P144531	CACATAGGAATTGCTGCAATCGATTACTATATGTTAAATACCTATGAGTAATCACGTAGG	1.37199	0.568784	1.82793	0.157523	3.39523	0
NM_172928	Dclk3	A_51_P419637	ACAGATTCTGTTTTCTCCTTGTATTCACATCCATGGTAGGCTACAGGAGTGTGCTTCACA	-1.04657	0.930888	-1.09594	0.874732	-1.57195	0.00219649
NM_030143	Ddit4l	A_52_P311853	ACAAACAAGCCTGATAGTTACTGGTCTTATGGGTGACCTAGGACATCACTGTTCCAATGA	1.19053	0.624241	1.29082	0.469547	2.44747	0
NM_019553	Ddx21	A_55_P2161545	TTGCATCGTTTTCCAACATACTTTTAGATTTACAAAGTAAAACCAACCATGGATCTGCCT	1.05596	0.842311	1.14956	0.563773	1.50697	0
NM_175551	Dido1	A_51_P336385	GTAAGAAGGCTGGCTAACGTATCTGACTGTGCAAATATGTTTGATAGTTCCTTTTATATT	1.08795	0.835067	1.31555	0.390908	1.62797	0
NM_011805	Dido1	A_52_P226127	AGGAAACCACTCCTCCACATGCAGGTGATTCGATTTCACAAACAGTTGTTCCCCTGATTT	-1.1817	0.694678	-1.49616	0.243604	-1.46915	0.0354063
NM_007865	Dll1	A_51_P306017	GATTACTATGAGCCAGTCTTTCCTTGAACTAGAAACACAACTGCCTTTATTGTCCTTTTT	1.17666	0.594171	1.12244	0.783468	1.51584	0.00389514
NM_001164671	Dnaja1	A_55_P2087984	GTGGCGTTCAGTGTCAGACCTCTTATGGGCCAGTAACTCTTTGACATTCTTTATGCAGTA	1.27009	0.306807	1.31909	0.207916	1.53953	0
NM_026400	Dnajb11	A_55_P2085955	GCTACAAGGGAGGTTAAAGGTTAAAGCGTTTGTAAGAACCATCTTTAAAAATAAGGTTTG	-1.44823	0.486643	-1.76449	0.227861	-1.86336	0.0116823
NM_027287	Dnajb4	A_52_P621617	CAAAATCACTTTTCCGAGGGAAGGCGATGAAACACCAAATAGTATCCCAGCAGACATTGT	1.26666	0.317137	1.34714	0.207916	1.59315	0
NM_025274	Dppa5a	A_55_P2028171	CTGCGCATTCTGATGTGAATCCCAAGGTTACCACTCTAAATAAAAAATAAAATTGAAGTG	1.18711	0.841508	1.25738	0.822371	3.78726	0
XM_983385	Dppa5b	A_55_P2067947	TTCATTTACGGCTATCAAAGCATCAAGGTTCGGGCTAAATGGTTGCTTCAGTCCATGGCT	1.03103	0.97199	1.10645	0.907083	1.93428	0
NM_026268	Dusp6	A_51_P502614	CATTTGGTGGATGCAACAGGTTGAGAGGAAGGGAGAATTAACTTGCTCCATGATGTTCGT	1.23708	0.654728	1.18076	0.80038	2.59138	0
NM_008748	Dusp8	A_51_P263246	AAAGCTCTGTTTTTACTGTCTGGTATTTAAACTGAAACAGGTTTCTAAGCAATATGAGGC	1.01895	0.977417	1.19433	0.689223	1.93768	0
NM_007900	Ect2	A_55_P1976127	CGTTCAGAGGAGTGTTACAGGTCTCCTTGTTACATAATTTTCAATAATCTGCTTTAATAG	1.13867	0.785186	1.31582	0.532003	1.51021	0.0300816
NM_053255	Elac1	A_55_P1964228	TATGACTGACTCAGTGCCTGGAACATCAGAGGCACTCAATAAAGAGTGTTGACTGGATCA	-1.16211	0.613255	-1.29995	0.336221	-1.73669	0
NM_007703	Elovl3	A_51_P324633	GGCCTGGTAGGCGCTTAATAAATGTCTTTTACAGACTAGAAGTTTATTGCTGTTAGAGAC	-1.20828	0.772591	-1.72763	0.311053	-2.40897	0
NM_007929	Emp2	A_51_P437240	GCTGCGTTATCCAAGAAGCAAGTATTAGGACCAAAACCTGTTACTGTATTTAAAGGAACT	-1.11549	0.690157	-1.32143	0.203329	-1.64284	0
NM_007930	Enc1	A_51_P126437	TTCTGGTATAATGGGGGAGCCTCTTTTCTCAGGCTTGACACCTGTCTGAATAAGAGTGAT	1.22635	0.524435	1.18931	0.658794	1.65127	0
NM_001026214	Entpd5	A_55_P1998656	TGCATGGCTGGCACCAGACTGTAAATCTTTTGGGATTCTTTGTTACAGAGTCCTGCAAAG	1.07253	0.821363	1.05219	0.911621	1.55504	0
NM_010137	Epas1	A_55_P2053988	CCAAGCAGTGGCCTTTATCTGACATGCTCACTTTATTATCCATGTTTTAAAAATACATAG	1.16761	0.684916	1.21367	0.652227	1.51104	0.0105286
NM_010145	Ephx1	A_55_P2002578	TCGCCCCACTGCATAGCTGTGTTAAGCTACATGGCTTTAATGATAAATGGGTTTATTTCT	1.00968	0.983923	1.31906	0.208432	1.94101	0
NM_010145	Ephx1	A_55_P2002577	TTTCAAGAAACATTTATTCCCTGACCCCTCTCCTGGGCCAACGTTTTGGGAGATTTCTTG	-1.07538	0.815641	1.27511	0.276157	1.70359	0
NM_007956	Esr1	A_52_P237077	TTTTTTGTAGACGTTTCAAACTACCGTGTCATGTATGCAGTTATTAATGCCTAAAGCCTT	1.75741	0	1.40599	0.419657	1.51698	0.0327309
NM_021292	Evc	A_52_P476431	GCTGTTCTTAGGAAACACCTCTCGAGGAACACCATCGTGTCTAGGAGTGACGTTTGAGGC	-1.35861	0.280563	-1.22306	0.605884	-1.50936	0.00389514
NM_029310	Fabp12	A_51_P153063	CTGTACCCGAACATACCAGAGAGTTTAAGAACTCCATCTCAAGGTCTCCATGCTCTCAAA	2.24649	0	1.5988	0.409204	2.10062	0.00219649
NM_146084	Fam13b	A_52_P683306	AAAGAAACTACGTAAGATGCTACGGGAGTTTGAAGAAGCGTTCTATCAACAAAATGGAAG	1.35121	0	1.21702	0.266594	1.6994	0
NM_175240	Fam187b	A_51_P440092	CATCCTTAGCTCTAGCCATCCATAAGTGGCACCACATGAGCCACTGGAGGTGTGTGAGCC	1.48689	0.30783	1.2692	0.654695	1.91239	0
NM_029389	Fam35a	A_55_P2430221	AGAGTGTGAAATCCCAGGTTAACCTGAGTGATATGACTAGTGGACAAATGTGTGGGCTTG	1.21909	0.637671	1.07073	0.929443	1.76781	0
NM_030069	Fam55b	A_51_P406165	ATTCTATGTGACCCCAAGAAGTATTATACAGGAGTCTCTCCAAAAACCTCAGATAACTTC	1.07482	0.918596	-1.36464	0.54808	-1.55736	0.0471242
NM_026062	Fam69a	A_66_P126485	AACGTTATTGTGGAAGAAAATTTCCTACACAAATGACTCTTAGTTCATTTGGACTACTGC	-1.15556	0.630023	-1.29282	0.359981	-1.5656	0
NM_178618	Fam83g	A_55_P1956812	TCAGATGTATGGTGGATGTTACTGTCACAATAAAGTTCAAAGTGGCCAGTGCCCATCAGA	1.09394	0.826782	1.20085	0.63382	1.69714	0
NM_172571	Fbf1	A_55_P2027879	TTGCTTTCAATGAGAGGTCCTTCAAATGGGAATAGGGAGAAGAGCCTTCTAGCTGAGAGT	1.27871	0.632717	1.425	0.507931	2.28052	0
NM_145564	Fbxo21	A_51_P193490	GCTTCGTTTGGCTGAGGGAGCCTATATCACTCGTGTAAGTTGGTATTTGGGCACTTTATA	-1.31928	0.476361	-1.38769	0.421177	-1.55867	0.0232558
NM_133765	Fbxo31	A_51_P356283	TATAGTGTGTAACATACTCTTGTACATTTGACTTGTTGGTAGCTATGAAGGAGAACGCTA	-1.17303	0.448997	-1.23702	0.320091	-1.60159	0
NM_020013	Fgf21	A_52_P235347	TTTTTGGGTTTCCACTTATTTATTACGGGTATTTATCTTATTTATTTATTTTAGTTTTTT	1.25474	0.768437	-1.02547	0.987297	3.2475	0
NM_026271	Fibin	A_51_P283473	TGACAAAGGTCCATATCTCCTATGCACTCATTCTGTGTTAGTGATGCCTAACAATTTGAA	-1.08031	0.797992	-1.23868	0.402264	-1.62439	0
NM_173182	Fndc3b	A_52_P585652	TAGTCTCTTCAGTCAGGAAGTTATTCCTCTACATGGCACTATTCTCTATCACATATCTGT	1.71003	0.0964173	1.66938	0.195945	1.70325	0.00543229
NM_008046	Fst	A_55_P2394308	CACCAATGTTCAGTGTTGACATAGCCTTTGGGCAAAACGAAACACAACAAAATAAATAAT	1.70205	0.239686	1.66742	0.282767	2.90252	0
NM_008058	Fzd8	A_55_P2035804	CGGTCTGGCACGGCCAGCTCTGTATCTTACCCTAAGCAAATGCCATTGTCCCAGGTCTGA	-1.34023	0.395794	-1.16595	0.769035	-1.7731	0
NM_019521	Gas6	A_51_P172054	TGGGCTAGAGGGGCTGGCAGTTTGCAGCAGAACGGATGTGAAGAAAATAATTCTCTATTA	1.8129	0	1.13558	0.858602	1.2845	0.327602
NM_010295	Gclc	A_51_P365019	AGTGAACTGGCTTGTACATTTTGAATTCTTACTCTGGAGCAACTACTGTCTAAGCAGTTT	-1.12372	0.733454	1.03131	0.9641	1.60722	0
NM_133219	Gcnt2	A_52_P363216	CAGATGATGTAGCAAGCCTTAGGATGGTTCATGATCAGTAGGAAGCAAATTCTAAGACCT	1.19742	0.555704	1.2375	0.512834	1.54964	0
NM_011819	Gdf15	A_55_P1960735	CTGGGTGGATGGATTGTGTATTTATTTAAAACTCTGCTAATAAAGGTGAGCTTGGTTTCT	1.59835	0.122376	2.13616	0	4.13247	0
NM_008110	Gdf9	A_51_P220806	ACAGATTTGTTAGCATAAGTCTCGAGTAGAATGTAGCTGTGAACATGTCAGAGTGCTGTG	1.17271	0.705029	1.26768	0.593947	3.1382	0
NM_001122660	Gm10639	A_55_P2102065	GCCACAGATACTGGCCTCTAATGGTTTGCAATTATAAAATACAATTGTTGATTTGGCTAT	-1.40085	0.645128	1.66163	0.489064	8.74429	0
NM_001122660	Gm10639	A_55_P2069969	AAGCAAGGAAGATTTTCAAGTTTTAGTGTGGCTACATTGATGGAGCCACAGATACTGGCC	-1.28849	0.71783	1.30816	0.760829	3.55308	0
XM_001480786	Gm10774	A_55_P2020248	TAAGTCCTGTTACCCTGGAAGGAACTGTTTAGTAAAGATGTTTGCAGAACCACCAAAAAA	1.19999	0.315332	1.28191	0.117335	1.50328	0
AK140090	Gm15998	A_55_P2332194	TATTTAGTGGTTGCTGTGTGACAGCGACAAGAGAAGAAGCCTCCTCTTACCTATCTCTGT	1.00536	0.995969	-1.82349	0.215002	-1.97186	0.00826373
XM_001473158	Gm2330	A_55_P2164977	TTTCTGAAACATTCTGTCTCTGGAGAAAAGGCAAGCCATAGCAACACTTCAACGGCCTCA	1.31946	0.569953	1.25906	0.707022	1.79718	0.00389514
XM_001473808	Gm2814	A_55_P2177410	TGACATCTCTCATACTTGGACAGCCACATTACCCAGGACTTATAACTCTCCTGGGAGTTT	-1.81565	0.224754	-2.11866	0.117335	-2.19864	0.00389514
NM_001123367	Gm3448	A_55_P1987196	AAACATGAAACAGAGTCTTACGTGGTATTGGCCTTGGTGTTTGCTCTCTATTGTGAATAG	1.0275	0.956286	1.26535	0.415568	1.51884	0
XM_001476778	Gm3459	A_55_P2159485	TGAAAAATTTGGCTCGTCGTCGATTCTCCTCTACACCATACTAGGTGCATGAGTATCGAC	-1.15257	0.698265	-1.34615	0.355924	-1.54959	0.00219649
XM_001476671	Gm3734	A_55_P2162970	GCACAAAAGTGGTACACAGATACACACAGAAGCTAAACACCCATACACATAAAATAAAAA	-1.05642	0.965658	-1.84408	0.357531	-2.09884	0.0217281
XM_001474552	Gm4008	A_55_P2066036	CACAGTCCTCTTGTGATAACATTGAGGCTTTGTGATAACATGAGTAGAAGTTCCAAAAAA	-1.54355	0.193337	-1.77092	0.0800014	-1.87041	0
XM_001478262	Gm4324	A_55_P1976744	GAAAAATACGTCTGCCACATCACAGAGATGAACGAAAACAACCGGCCAATCAGATCCATC	1.40263	0.426093	1.13997	0.860994	1.77107	0.00826373
XM_001472653	Gm4480	A_55_P2151956	GTCACCTTGTTCATGTGTTTATGACAATGCCGGAAAGGTAATAAATACCTCAGAAAAAAC	-1.65175	0.0964173	-1.86808	0	-1.57643	0.0116823
XM_487442	Gm5678	A_55_P2068988	GGCAGTTTGTTCAAGATAAAACAGTTGAACCATGGTGAACCCAACTCTTCCCTTTCACCC	1.06199	0.778786	1.15121	0.45694	1.5164	0
XM_892488	Gm6788	A_55_P2072906	GGCCTCATTCTCTGTACAAGCCTGTGGTTATAAAATTAGTTAAACAGCTTACATTTGTAT	1.23727	0.476435	1.50266	0.097686	1.80331	0
XM_979793	Gm7816	A_55_P2135967	TGATGAAATTGATCAGGTAGAACTGGTGGACTTTGATCCAAATCAGGAAAGACGGCGCCA	1.29612	0.216165	1.3095	0.234022	1.5027	0
NR_028278	Gm8801	A_55_P2114498	TCTATCCCACTGCACTGCACTGCACTGAGGGCTCAAGCTGGCTGAAGCTGAGTTCTGGAA	1.12447	0.844261	1.717	0.154669	1.8009	0.00219649
XR_002167	Gm9115	A_55_P1982817	GGAAGTATCATACAGCATCGGCAGTCAACTTCCTGTAATAAATTCAACAACAGCAAAAAA	1.2448	0.296176	1.55795	0	1.74376	0
NM_008140	Gnat1	A_52_P211185	CAAAGAATATCCCATGTGAGGTTACAGGCAATTCCATGTGACCATGTTGTCCCTCCTGAT	1.84024	0.172083	1.5136	0.472142	1.83695	0.0185233
NM_027307	Golm1	A_51_P171200	GCAGTGTGATGTGGTTTTCCTTCAACTGCATGACTAAAGACCCTTAGAAATCTGTGTCAC	1.21428	0.560132	1.25567	0.507931	1.62856	0
NM_145890	Grhl1	A_55_P2124976	GAAGTATGTGAACAAAATAGCTGGTTTTCTAAGATACGGGATACGGGTCATATAACAATA	1.06858	0.879379	1.17075	0.697373	1.55018	0
NM_008181	Gsta1	A_55_P2032946	CTGGCCTCTAATGGTTTGCAATTATAAAAAGCAATTGTTGATCCTGGCTATTTTGCAATA	-1.20345	0.868425	1.93022	0.433432	15.2776	0
NM_008182	Gsta2	A_55_P2170454	GCCACAGATACTGGCCTCTAATTGTTTGCAATTATAAAATACAATTGTTGATTCTGGCTA	-1.45256	0.570777	1.49018	0.593211	3.6287	0
NM_010358	Gstm1	A_55_P2062190	TGTTCCTGGTGGAGGAGCCTCCCCAGGCCTGTCTCATCTACAATAAAGTCTGAAACACAC	-1.16637	0.575235	1.04989	0.925672	1.66327	0
NM_181796	Gstp2	A_55_P1957038	AGAGACAAGAGCTTCTTGTCCCCGTTTTCCCAGCACTAATAAAGTTTGTAAGACAAAAAA	-1.08636	0.823187	-1.09594	0.845361	1.55576	0
NM_008504	Gzmm	A_55_P2150757	CTGGGAAGGGACTAGGTGTGCCTCTGAGGACCAATAAATCCTGATATATCTGTTGAGTCC	-1.04069	0.938058	1.30388	0.416763	2.00386	0
NM_144919	Hdac11	A_51_P213334	AGACCTTGAGTGAGCTACAATCTCCATTGGGCTCACCCAAAGTGCCCAATTTTCATCTTT	-1.38313	0.375586	-1.63769	0.125018	-1.60818	0.00939764
NM_015786	Hist1h1c	A_51_P516133	TACACTTGCTTTGCCTTATTTTGATCAGCATAGTTGTAGATTAACTTTGTTTTGCCTCAG	1.19701	0.663431	1.33619	0.463569	1.64514	0.00219649
NM_054045	Hist2h3c2	A_55_P2142251	AGCTGAAGGCTGAGATCTAGCTTACAGCTCATAATTACATCACCAGACTTCTGGAAAAAA	1.81034	0.0464008	1.79416	0.068742	1.70235	0
NM_008255	Hmgcr	A_52_P137371	GCTAAGTAGTGCTAAATAGTTCTTGACGAAGAAAACAGTCACTGCATTTATCTCTGTGAG	1.42412	0.328075	1.45974	0.357531	1.5696	0.0168612
NM_145942	Hmgcs1	A_55_P2032966	AGTAATTTTAACGTTTGGGTGCCAAGAAGTGGGTTTTCTCAGAGTCCATTGCCGGCAATG	1.8357	0	1.48702	0.407388	1.55106	0.0630269
NM_010442	Hmox1	A_51_P263965	ATGGTTGTAAGCATCCATGTTGACTGACCACGACTGCTGTCCCCCAGTGCCATGGCCACT	1.13409	0.820041	1.00455	0.996179	2.08871	0
NM_010442	Hmox1	A_55_P2029687	ATAGAGCGCAACAAGCAGAACCCAGTCTATGCCCCACTCTACTTCCCTGAGGAGCTGCAC	1.04015	0.954663	1.07342	0.924177	1.65733	0.00219649
NM_001111336	Hsd3b4	A_55_P1969665	CGCATTTCGTGTCTGAGAAAATTCCCATACCTTTATGAAGCTCAAAGAAAAGAACAATAA	1.04696	0.959145	1.25573	0.73457	2.40217	0
NM_010480	Hsp90aa1	A_55_P2057946	TTGTGAATGGAAATAACAGTGCCCAATCACATTCTGCTTTAAAAGATAAATACAGAGGAG	1.45578	0.137484	1.48264	0.136591	1.78368	0
NM_011020	Hspa4l	A_55_P2173737	GGAGTACCTGTACCAAGTCCTAGGAAATAATGCTTGTAATAAACTTAACTGTGTTACATC	1.14799	0.564007	1.31101	0.159089	1.51405	0
NM_031165	Hspa8	A_55_P2069721	ATCAGCTGGCTGGATAAGAACCAGAGTGCAGAGAAGGAAGAATTTGAGCATCAGCAGAAA	1.29832	0.309831	1.36776	0.195945	1.59383	0
NM_031165	Hspa8	A_55_P2080603	TTGTTCCACAGGGACCCAAAACAAGTAACATGGAATAATAAAACTATTTAAATTGGCACC	1.37111	0.0843651	1.38994	0.068742	1.55478	0
NM_013560	Hspb1	A_55_P2039284	GCTCTTTTGATACATACATTTACCTGCTGTTTTTCTCAAATAAAAGTTGCAAGCTACTGC	-1.00764	0.992285	1.13988	0.819591	1.92121	0
NM_013559	Hsph1	A_55_P2003513	CAAAAATAATCTTGGTGCTGAAGCTCCGCATCAGAATGGTGAATGCCACCCTAATGAGAA	1.28295	0.359416	1.33102	0.335149	1.53955	0.00219649
NM_010495	Id1	A_55_P2052563	ATTGTTTTACAATAGTTCTATGGGGGTGAGTTTTTTGTTGTTATTAAACAAACACTTTAG	1.10336	0.888498	1.23661	0.760829	1.69955	0.0254542
NM_008341	Igfbp1	A_51_P447545	AAAGTTCCGATGCTGATTGTGTAACCAAAGCTGAACGTGGAAAGCTGCGTCCCATACATT	1.09693	0.905097	1.11201	0.91283	1.85816	0.0105286
NM_010547	Ikbkg	A_51_P260300	TGTTACTGTAATTAATGGTGTAGTGAAAGTACTTGTACACTGATCTGTGTGTACCTTTAG	1.28969	0.444675	1.24676	0.571404	1.79629	0
NM_001136067	Ikbkg	A_55_P2050652	CTCCCAGGGCATGTGGCACTTGGGTCTATAACATGTGTTACCTCTGGTAGACATGTGGAA	1.20992	0.510064	1.27172	0.415568	1.76194	0
NM_008382	Inhbe	A_51_P357735	GCTTCCCCCTCGAGGACAGGACCCACGCGGGTGACATACATTTTATATTTTCTTAATAAA	1.15877	0.702257	1.09695	0.878363	1.60241	0.00389514
NM_173767	Insc	A_55_P2038183	CCAACTTTGAACCAGGGCATTTTAACTGCCCAGCATTTTTTAAAAGTTAGTTTTACTCTT	1.58399	0.224754	1.10613	0.903533	1.84653	0.00389514
NM_023627	Isyna1	A_51_P228658	CAGGCACCAACACCAAAGCTGTCCACTGCTTAAATCAAGTGACCGGACCGGACCCTTCTA	1.53475	0.274077	1.23953	0.704119	1.60881	0.0225247
NM_172471	Itih5	A_55_P2077048	CCCAGTATTGCTACTCTATAGCTAATGTCTAGATCTATTCACATGCACAAATATTTACCA	1.34896	0.45461	1.29513	0.5923	1.68782	0.00543229
NM_010591	Jun	A_55_P2158990	ATGCTAACGCAGCAGTTGCAAACGTTTTGAGAACAGACTGTCAGGGCTGAGGGGCAATGG	1.17177	0.772214	1.51956	0.371932	4.15562	0
NM_029911	Kcnk10	A_55_P1985544	AACTTTATCCTTCTCATGGGATAGGTAGTGTAGGTGGGCAAGCGAGCATTGGTGATTACA	-1.35217	0.546637	-1.74612	0.194769	-2.07546	0
NM_029550	Keg1	A_52_P653825	CTGGAGAAGTAGCCCGTCATCTAAAAAGATGTTTTCAAAAATGATTCTTTCTCACGCCAC	-1.01902	0.978736	1.08738	0.901778	1.6944	0
NM_009004	Kif20a	A_51_P133137	CTTTGGCAAAAAATACTAAAGTTGTGGGGATGAAGATGCATGGTTGTTGCCCTGAGGTTG	1.24967	0.630023	1.1961	0.774646	1.65677	0.0148807
NM_010630	Kifc2	A_55_P2149500	CTATCTAGCAGAGACAACCCTTTCTGGAGTAACCTAATTAAAGCTGTGGGTTTTCAGCAA	-1.19815	0.574346	-1.35389	0.308903	-1.72543	0
NM_198305	Klhl17	A_55_P2019585	ACTTAGATCCTACACAGCAATATGAGCCAACTTGAACAATAAACATGTTTCTTGGGCTCC	-1.30055	0.167559	-1.28224	0.234022	-1.57774	0
NM_182782	Klhl25	A_51_P208121	ACGAAGTGAGGTCTAATGAAGTGACGTGGCTGTTCTGATCCTCAGACGGGGCCTACCACA	1.45209	0.147826	1.50362	0.0426674	2.14808	0
NM_008465	Kpna1	A_51_P256682	GAAAGTTCCAGAGACAAAGGACATTTCTCAGCCAAGAGTGTGATGCATTCTTGCCCTAGT	1.26267	0	1.2955	0.0285544	1.5601	0
NM_001113406	Krtap11-1	A_55_P2017347	AAAGAGGGAGCTTGCTGCCCCGTGTATTTCTCAATAAACTTGCATTAGTTGGCATTGCAA	1.71628	0.0464008	1.15439	0.821834	1.39791	0.119502
XM_001473004	LOC100044677	A_55_P1988148	GAGAGCTCAAACTTTACTGTCTTGATACTGTATAAGAATTCATGTGATTAACTTCCCAGT	-1.22394	0.476127	-1.29802	0.359923	-1.76821	0
XM_001473169	LOC100044765	A_55_P2142789	CCGAGAGGAACTGGTGAGTGCTTATGGAGCAAAGAGCATGTAGAACCTTCTAGTCTCTGA	-1.2519	0.57625	-1.70622	0	-1.6043	0.00543229
XM_001473012	LOC100044768	A_55_P2181665	CTGGAACTTAATAGCCAATCAACAAATGTTAGTAGGAAGAATTGGACTGATATCAGGATA	1.65359	0.0843651	1.25369	0.659495	1.94594	0
XM_001474520	LOC100045552	A_55_P1961302	CTCTGGTGTGTCTGAAGACAGTGATGGTGTACTGACATATATGAAGTAAATAAGTAAATT	1.08048	0.786229	1.45244	0.0285544	2.07635	0
XM_001475897	LOC100046261	A_55_P1954698	GCCATGTGTAATCTAATCCAAAACAATCCATACATGTGTGTATCTGGATTTGCCTTTAAA	-1.07579	0.94597	-1.90216	0.263116	-2.46066	0
XM_001476916	LOC100046855	A_66_P115389	GTTTCTACCCTGTAGTCCAATGGGAATTCAGTAATGACATTTTGTCATGTCAAACTGTGA	1.26591	0.447337	1.27957	0.467458	1.576	0
XM_001478475	LOC100047597	A_52_P763938	GGTTCCGAAAGTGAAAGCCTGCGGACTAAACAGACCCAAAATAAGGAGCTTCCCACTTGC	1.23634	0.429215	1.20686	0.554671	1.52876	0
XM_001479188	LOC100047937	A_66_P128931	AAGCGATGTGACATAAACACTTCATCCTGTATACGTGATGGGGCCGTGTAAACCCCACCA	1.58154	0.278862	1.7306	0.183239	1.70064	0.0158635
XM_001479672	LOC100048172	A_55_P2164075	TGGGGATGACAGCCCAGAGTCCCTTACGAACAGCAGTGTAATGTATGAACTATCTAAGTA	-1.73487	0	-1.66837	0.125018	-2.3342	0
XM_001480727	LOC100048625	A_55_P1979639	ATCCTCAACCAAACTCCAGAACCATGACCTGCTGTGGCTGTTCAGGAGGCTGTGGCTGCA	1.29638	0.270247	1.31247	0.289175	1.50506	0
NR_026831	LOC16697	A_55_P2083180	TGTTAGATACCAAGTGACCTGCTGTGTGCCTGTGAGCTACAGGCCCACTGTGTGCATGGC	1.08883	0.786059	-1.00497	0.992807	1.50045	0
XM_001480391	LOC625953	A_55_P2017116	AGAAAGCCTCCCATGGATGCTAAACAAATCAAAGAAGCAAGGAAGGCTTTCAAGGTTTAG	1.02946	0.977394	1.21597	0.803136	3.93122	0
XM_001481151	LOC673748	A_55_P2148071	CAACAACCCAGAGGATTCCTTTGTGGAGAAAGCCAGAAAGATTTTAAGAGTTGATTTTTT	2.26605	0.0843651	2.47774	0.0285544	3.15196	0
NR_003280	LOC790956	A_55_P1977776	TGCGAGAATTAATGTGAATTGCAGGACACATTGATCATCGACACTTCGAACGCACTTGCG	-1.68254	0.167559	-1.69851	0.131401	-2.10066	0
NM_028894	Lonrf3	A_51_P479818	AGAGATACTAATGTTACTGCATTCTTTCACTGACTTGAGGTCTCATTTCAAATGGTTCAG	1.02852	0.963422	1.22203	0.620034	1.56237	0.00543229
NM_146245	Lrit1	A_55_P1979295	CTTCTGGAGTGTTCTTGTGGGTATTTATGTTACTAAAACAAACTCCTCTGACAAATGAAT	-1.38464	0.497784	-1.9224	0.097686	-2.00287	0
NM_198119	Lrrc24	A_52_P11402	AGGAGCTCCGTGATGACCATGGACACGAGATGTTCGTCATTGACCGATCCAAGCCCCTGT	1.1994	0.810224	1.12305	0.920319	1.89553	0.0240334
NM_008519	Ltb4r1	A_51_P109449	CCTGACCCACTTCTGTACCTGGAGGAGAACATGTTGGGGACTGGGCTTAAGCGGAAGAGA	1.36423	0.291415	1.46402	0.179039	1.56631	0.00219649
NM_010742	Ly6d	A_51_P343517	CAGGACAGGAAGATGTGGCTTGTGTCCCAGCATGGAAGATGGGGGACAGACATGCTTCCA	1.57676	0.320006	1.14024	0.881136	2.09387	0
NM_001164036	Ly6e	A_55_P2031436	TATCATTGTACCCACCTTGTACTCTGTTCAGGAGGCTGCCCATGGAGGACTGCCACCCCT	1.19126	0.560235	1.24125	0.480878	1.5015	0.00219649
NM_027309	Lysmd2	A_51_P233160	CCTTTCACTTTTGTAGATGGTGGTAGTTTTAGACCGGCTTTTGTAGATACAGAAAGCATC	1.17811	0.614546	1.43374	0.142772	1.73801	0
NM_178920	Mal2	A_51_P353252	AGACGAAGGTGTTTAAGAATCTCTCTACGTATCTTAGCTGTAAAAATGAAAAAGTGTTGG	1.27346	0.489949	1.08387	0.902814	1.57349	0.00389514
NM_008567	Mcm6	A_51_P360492	CTGTGGAAATTGCTTTCTTCTGTTCCCAGCCACTGCTTTTACCCATGAAAATAAAACAAC	1.02321	0.972585	1.05464	0.943551	1.54828	0.00826373
NM_178061	Mobkl2b	A_52_P258338	GGGGAAAGCCTGCAGTTTCTCTGGAAGCATCCAAGCCGTTTCCCTCATGGGCAGTTTCAC	1.19149	0.625157	1.39187	0.291539	1.58598	0.00219649
NM_177448	Mogat2	A_51_P411345	CTCTGTCTTGGCACTGAAGGGCAGCACTGTACATGTTACCTCAATAAATGAAAGGAGTCT	1.15926	0.629811	1.60687	0.0285544	1.72909	0
NM_019768	Morf4l2	A_55_P1969882	CCCATCCTCTGCAAGTCCATCTTTGTTGTTCCTTAGGCATTCATTCTATCTTTGCTCAAA	1.35987	0.231154	1.42488	0.164699	1.55434	0
NM_001081100	Morn1	A_51_P423825	GATCACCAGAAGCTCTAAGCTAGCGGCTACTCTTGGCTGTTGGACATAAAGGAGCCAGCA	-1.28757	0.351537	-1.37683	0.215002	-1.64578	0
NM_029581	Mtif3	A_55_P2088750	TTTAGAAACCAGCTAGGCTTAGGCAAACTGTTCAGTTCCCTACTAGGAACCATGTTCCCA	-1.25708	0.353897	-1.33965	0.209399	-1.74164	0
NM_008639	Mtnr1a	A_55_P2062589	CCTTCCTTTTATTGTAAGCGAGTGATACAGAGTGTTTATTCTTACCTATGGCTGAATTAA	1.04226	0.963288	-1.03693	0.972455	1.62532	0.0381377
NM_001012323	Mup20	A_55_P2063654	AGCATCCAGTAAGAAGTTCTGTGATCTGCTTTCCATCGTGTCTTACAGAGAAGTGCAATC	1.10316	0.828757	1.34986	0.408168	2.43089	0
NM_010849	Myc	A_52_P108346	AACAGTTGAAACACAAACTCGAACAGCTTCGAAACTCTGGTGCATAAACTGACCTAACTC	1.19271	0.773949	1.44683	0.526969	1.84274	0.00826373
NR_003513	Neat1	A_51_P234692	AAAGCAGTTTGGGAAATAAAAGAGACTGGGCCCTGGGTCATCTTACTAGATAACACTTTG	-1.6542	0.198861	-1.91183	0.068742	-1.88214	0
NM_018868	Nop58	A_51_P496751	CATCAGATGCTCTCAAATAATCAAGGGAGGTTGAAAATCTAGCTTTTCAAGCCTTTTTGT	1.07225	0.844813	1.20451	0.556658	1.6137	0
NM_008706	Nqo1	A_51_P424338	TAGGTCATTTATGCAATATTCGCCATTTTCTTCGGGCTAGTCCCAGTTAGATGGCATCCA	1.14213	0.67148	1.24282	0.477288	1.70928	0
NM_144847	Nrbp2	A_51_P296036	TACCTACCATGCCATCTTAACCGAAACCAAGACCTAAAATAAAACAGATTTGTCATGGGA	-1.21521	0.315579	-1.23783	0.295149	-1.5689	0
NM_178591	Nrg1	A_55_P1985433	GAAGAATTACAGGCCAGGCTGTCTAGTGTAATCGCTAACCAAGACCCTATTGCTGTATAA	-1.00512	0.993937	-1.24164	0.612757	1.5413	0.00389514
NM_001077403	Nrp2	A_52_P93910	TGAGCCAGATCACGGGAACTCGAGAGCTTTTACTGTGATTCTTCAATGTAAAAAATAAAA	-1.04077	0.919689	-1.21074	0.485272	-1.51538	0
NM_029385	Nudt16	A_51_P334789	AGATTAGCAACAGGGAAGGATATGCACTGTTTTCAACGGAACACCTTGTCTGGTGGCATT	-1.19121	0.508834	-1.24824	0.421177	-1.51785	0
NM_013614	Odc1	A_55_P1982818	AAAGTATCTTGAAATAACTGGGCATCGGGGAATGTTTGCAAGTATCCTTAAAGAAGGCAC	1.08002	0.851294	1.36434	0.276157	1.65151	0
NM_172907	Olfml1	A_55_P2048478	CGATGCACATAGGAATAGGTTCTAAAAGTTGAAATACATATTCTTCCTTTCCCAAATGTC	-1.17016	0.718895	-1.3415	0.47317	-1.50969	0.0225247
NM_027950	Osgin1	A_51_P189361	GCCAGCTGAGTGTCCAACTTGGAGGGCCCCAGGCCCAACTTTTCACCATCAGATCTGTAA	1.40584	0.481221	1.48274	0.438474	2.38344	0
NM_001025613	Otud7b	A_55_P2241299	GGAAAGGGAAGAGAGGTCTAAGGTCATATGGGAAATGGGTATTGGGTCTTTTAACTTTTT	1.08017	0.821363	1.19137	0.571404	1.65007	0
NM_025557	Pcp4l1	A_55_P1983754	CAGGGCAAACATCGCCACTGTATGTGACTTTAGCATGTTTAATAATGATGACAATAAAAA	-1.21385	0.600049	-1.3616	0.402793	-1.55533	0.00939764
NM_008793	Pcsk4	A_55_P2167269	TTTTGGAGCAGGTACAGTGGGCAAGAGGTCAGACCACAGCCACCAATCATCTGCCCCTTC	-1.40747	0.433642	-1.25435	0.693485	-1.57183	0.0308675
NM_008808	Pdgfa	A_55_P2007470	ACTGTAGCACTCAGAGAGACAGTGAGAAAGCTTCCTTGTCACAGAGAGCGAAAACAAAAC	1.22286	0.40018	1.58098	0	1.88663	0
NM_008808	Pdgfa	A_55_P2125588	CTCAGAGAGACAGTGAGAAAGCTTCCTTGTCACAGAGAGCGAAAACAAAACCACAAAAAA	1.17303	0.58883	1.50165	0.0426674	1.87525	0
NM_013750	Phlda3	A_51_P329928	GTAAGGGTTGGCCCTTTACCATTTCATGCTTATTCCAGAATGAAGAGGCCCAGTTCGTGG	1.06864	0.839787	1.34927	0.171515	2.08969	0
NM_172267	Phyhd1	A_55_P2094896	GCAAGGATTGTGTTTGAGTCTCACTTTTCTCTTGGATGGATGTTACTGTGTAAGGCACTG	-1.11513	0.561272	-1.24745	0.117335	-1.63305	0
NM_001159620	Pigp	A_55_P2084332	TATCGAGGTCTTCATTTGCGGCTCTCAAAACAACAAGGTTCGGGCTAAATGGATGCTTCA	1.11648	0.756162	1.08236	0.884547	1.82958	0
NM_001004156	Plekhg5	A_55_P2165560	GGGATCTGTCAGGCTGCGTATTTATTAAGTTTGGCTATTCTATAAAGACTTGTATATACT	-1.20327	0.560193	-1.22865	0.54762	-1.60794	0
NM_172775	Plxnb1	A_52_P308465	TCTTCAAGATCGCAGGAGCCATTTTGGTTTTCATGCCAGGGGTAATCACAGTGACTATTT	1.32508	0.111809	1.49571	0	1.59314	0
NM_001123371	Pnp2	A_55_P1976898	ACTCGGGAGGGGTTTCCCTCTTTATAAGCACAGACTTTTATTAAACATTTGAACCTTGAG	1.2452	0.525675	1.02611	0.971764	1.57863	0
NM_054088	Pnpla3	A_55_P2025514	TATCCAGTGGCTACAATGGGCGACATCCCAGGTTTGTGCCCGAATGACGATGTGCCTGCT	1.49857	0.497784	1.49178	0.56554	2.06949	0.00684883
NM_008909	Ppl	A_51_P164835	TTCTGACTTGGATCAAAACTATCAACAGTGCCTGCTCAGTAGTGACTTTTCTCATTGAAC	1.23955	0.598073	1.35729	0.429577	1.55514	0.00826373
NM_175934	Ppp1r10	A_55_P2078246	TTCTCATGATGGCCCTGGAGGGAACATGGGTGGAAGTGGTGGACATCGTTCCCATGAAGG	1.09692	0.89369	1.82434	0.103113	1.88506	0.00389514
NM_144828	Ppp1r1b	A_55_P2026275	AATGCACTTACTATCTGTCCTTAGGGGGCCACACAGTGGGGGGAGCCTGGTTCTCCTTGT	-1.05483	0.920923	1.18026	0.70949	1.54731	0
NM_029628	Ppp1r3g	A_51_P155873	AGATTCGATGTATTTTCTTCCGTGATTGGATACAAATGTCTTTTAAGAAAGTAAAGGCCG	-1.54334	0.621998	1.00613	0.997168	-2.21703	0.048347
NM_024282	Pppde1	A_52_P550843	ATTACATCTTATTCTTGCCGGTATGGTTTGAGAGTGTAGCTTGATTGTTAGACTTTCATT	1.26737	0.238275	1.29001	0.209399	1.83393	0
NM_001042672	Prei4	A_55_P1976351	CGTCTGCATTTTTCTGAGAAACCTCCTGTTTCAATTAGCAAGAAAAAGTTCAAAAAATCG	-1.16165	0.748078	-1.07095	0.930504	-1.58294	0.0177247
NM_001163577	Prom1	A_55_P2059931	TGATGTGTGTCATCAGCCTGTCCTGATGTTGAGATTTAAAATAAAGCATGAATGAACAGA	1.83535	0.137484	1.73653	0.229951	2.05132	0
NM_178047	Prom2	A_52_P452667	TTATGAATGTACAAGCAAGTTTTGCTGCTAGGACTAAGGATGGTGGTACCCAAAGTACGA	1.33063	0.564007	1.63761	0.251917	1.67564	0.0209327
NM_172498	Ptk2b	A_51_P311904	AAGCTGGTGAGATGAGGGCTGGACCTGGCTCTCTTGTACAGTGTACATTGGAATTTATTT	-1.31702	0.317137	-1.22461	0.554606	-1.51289	0
NM_001166399	Rab3a	A_55_P1956557	CACTCCTCCCTAGAAGTTATGAACACTACACACAGTCAATAAAGCGAATGGACCTTGCTG	-1.18598	0.441569	-1.24133	0.330591	-1.54673	0
NM_009014	Rad51l1	A_51_P269792	GGACTGCGCTGCTTGGAAAAAGGAAACGGAAGCCAACATAATGAGGATTAATTGGTTGGT	-1.00652	0.995435	-1.85769	0.207916	-2.47279	0
NM_019713	Rassf1	A_55_P2092909	TGACAGTCATCATCAGGGCCTGATGCCTGAGAGAATTGGCTGAATAAAGATGTAAGAATT	1.07862	0.792503	1.23718	0.380902	1.65528	0
NM_011254	Rbp1	A_55_P2059010	TGCCTGGTCTCTTTTCCTTTTCTTAAAATGAAGCGACCCCAATAAAAGTGATCTCTGTTT	1.3911	0	1.51704	0	1.61345	0
NM_019466	Rcan1	A_52_P617327	TGGGAACTGTTGGTTGAGACAGTTTTTCACCCCCATTGAAACGTGAAGATAAACTTGTAA	1.16494	0.705029	1.3536	0.403547	1.96609	0
NM_001024918	Rfx4	A_51_P496309	ATCCCGACTTCCTGGTGATGTCATTCCTACTTCCTGGAGTCCCTGGAAGTTTTTGAAAAT	-1.36586	0.476127	-1.36347	0.54808	-1.53961	0.0414805
NM_011266	Rfxank	A_52_P484838	AGGTTGCTGCTTGACCGTGACGTGGACATCAACATCTATGACTGGAATGGAGGAACACCA	-1.23205	0.422735	-1.15243	0.674013	-1.58412	0
NM_172612	Rnd1	A_51_P111164	TGATGGGAGGGGTCACCAGACTTTCCTGCCCCTGGGGCGGTACAGTTGGCATTTGTTTTA	1.04556	0.931604	-1.10116	0.855441	-1.58556	0
NM_009708	Rnd2	A_51_P404377	TGGCCACACTGAGGGAGCTATCCAAGCAGAGACTCATCCCTGTCACACATGAGCAGGGTA	1.40898	0.255817	1.46193	0.215002	1.88654	0
NM_009708	Rnd2	A_55_P2184009	TGAATGTTCCTCCCGATCTTCTGAGCGCAGTGTCCGGGATGTCTTCCATGTGGCCACAGT	1.37953	0.205276	1.52298	0.0426674	1.73228	0
NM_009098	Rps8	A_66_P116678	AAGGCGGGGCTGAGTTTTAGAAACCGGACCGTGAAGCTTTGCGCTTCCTCTTTCCAGCCA	1.11668	0.55343	1.26716	0.068742	1.64078	0
NM_009117	Saa1	A_52_P318673	GCAGTGGCAAAGACCCCAATTACTACAGACCTCCTGGCCTGCCTGACAAATACTGAGCGT	3.07522	0	1.06837	0.971591	1.2368	0.77033
NM_001037221	Samd4	A_66_P130813	TTTTTTGTAAAAGACTGATTATTGTTATGGATTCATTCTGTCTCATCTATTTTTATAATA	1.02489	0.960441	1.10082	0.823001	1.65553	0
NM_011324	Scnn1a	A_51_P213691	TGGGTAGACTGAACTGTGCTCAGGGATGAGCTTTGCTCATTTTTGTATCCTTCCGTTCTA	-1.26556	0.320006	-1.38049	0.103113	-1.65284	0
NM_008759	Sebox	A_55_P2065899	GTGGTATCACTGGCATGTGTAATACCAACTAATCTCCAAATAAAACAAAACTCTTTGCTT	1.62873	0.122376	1.33485	0.519408	1.63167	0.00939764
NM_177920	Serpina7	A_51_P162955	TTACTGCAGAAAGGATGGGTTGAATTGTTTGTTCCAAAGTTTTCTATTTCTGCCACATAT	1.2241	0.761673	-1.28904	0.747046	2.05893	0
NM_027997	Serpina9	A_55_P2092219	CTCAGTACCTTTGCTTTTATGGCTGGCTCCCAGCACTGCATTCAATAAACCTGAAATGTG	1.55375	0.549496	2.16785	0.215002	3.25571	0
NM_025429	Serpinb1a	A_55_P2006008	ATTTTCTTCATTCGGCACAATCCCACATCTAATGTGCTCTTCCTTGGCAGGGTTTGTTCC	-1.19848	0.683593	-1.1304	0.852806	-1.52368	0.0293965
NM_144907	Sesn2	A_51_P161354	AGCCCGTGGTGGTCTCCCTGCTGTCTGAAGAGTAAGGAGTGGCTGTTGGTGAACTCTGTA	1.09105	0.767348	1.20829	0.474293	1.80131	0
NM_023134	Sftpa1	A_52_P24439	CATCGCAAGCATTACAAAGAAGTACAACACCTATCCCTACTTAGGTGTGATTGAAGGCCA	1.27981	0.501019	1.24677	0.612512	1.97459	0
NM_011388	Slc10a2	A_51_P243755	GCCATCATTTGATGAGACAAACAAGGGATTTCAACCAGATGAGAAGTAGACAAGAAAGAA	2.87325	0	2.02901	0.215002	3.6123	0
NM_009198	Slc17a1	A_55_P1969506	CTTCTGTCTGAGTGATTCTTTTGCACTGTGTATTGTATGTAACAAGTTATACTTCTGACT	1.28524	0.476127	1.38669	0.352749	1.52046	0.00389514
NM_018824	Slc23a2	A_52_P286520	AAATTTCTGACTGTCCTTAAGACAGTAGAGATGTCTCTCTTTTATTTGAGTTTGTGACTG	-1.10376	0.807007	-1.39559	0.269424	-1.51872	0.00543229
NM_194333	Slc23a3	A_55_P1964752	ACTTGAGCAGAGGCCATGGTTTAGCGGGTTGGAACTGAATAAATGAGATTTCTGCCTGTA	1.29449	0.389845	1.64617	0.0426674	2.26826	0
NM_019741	Slc2a5	A_51_P514405	AGGCCATTTGCGAAGACACACTGAGCGTGGATTATTAACTGTAAGCGATACTACTTTGTA	-1.12579	0.830469	-1.34726	0.531239	-1.91986	0
NM_001001321	Slc35d2	A_52_P193194	GAAAACTTTTTGTTGTTGAAACATCTCTTTGTCTTTGTAAGAGTCAATCAGTTTTGAATG	1.22612	0.520235	1.07618	0.897864	1.66081	0
NM_177388	Slc41a2	A_51_P219505	TAAGACACATGTAGTGGGCAGAAATAGACTCGGACTGAATGCATTGTGAAGGGATATGCA	2.99913	0	1.4435	0.694025	1.90746	0.0762753
NM_175316	Slco2b1	A_55_P2030155	GCTGTATACATACAGCTGATTATTAAATTTGTCTCTGCATAATGACTCTTCCACGACAAA	-1.00711	0.992008	-1.325	0.408168	-1.51425	0.00389514
NM_019483	Smad9	A_55_P2129696	GTTTAGCATGTGATGCTTAAAACACCTGGATATATAGGGGAACTTTCACTAAAAACTCAT	-1.42355	0.179979	-1.34202	0.344179	-1.58635	0
NM_022315	Smoc2	A_55_P2002903	GCTCATGTCAATGCTGTCTACAAACGAGTATGATCCTAACTGTTTTGGATAATCTTTTAT	1.27964	0.497784	1.18553	0.730572	1.72131	0
AF357397	Snora47	A_55_P2351193	AAGACCTCCAACAGTAAAGGGCTGCCCGGCCAAAGAATGTCCTCTCTATCACCGTGGAGG	-1.11636	0.751422	-1.35617	0.295149	-1.61032	0
NM_133924	Snx21	A_51_P323521	GCCAAGGTCAGAATCAGTATGTCTCTGTATCCATGGGCCTCTAAACCAGTGAAACAGTTT	-1.18897	0.353061	-1.28817	0.103113	-1.55852	0
NM_011366	Sorbs3	A_52_P78373	CTGGAACTTCGAGAGGGGGACCGTGTGGATGTCATGCAGCAATGTGACGATGGCTGGTTT	-1.27532	0.376538	-1.22907	0.534542	-1.54562	0
AK155065	Spred1	A_55_P2079430	CATTAATATTTTCAGTTTGTTTAACCACTTTGCTGCTAAGATTTTGCCATCCCGTTCCCA	1.20221	0.388509	1.26969	0.237026	1.52536	0
NM_009270	Sqle	A_55_P1975185	TGATTTCAGTATTTGGGGTGACTCATTGGGACAAGCCAATAAAATGAAGAGTGAACTCTT	1.77548	0	1.66625	0.097686	1.50187	0.0209327
NM_026886	Srrm4	A_52_P14456	CCTCATTTAGATGGAACTTAATTGAGGAACTCAAATGCCTGTACTCGAACCAACTTCTAT	1.31635	0.549496	1.30696	0.609667	1.96189	0
NM_029688	Srxn1	A_55_P2033120	GAAGAATGTATGGGAACTCTAGTCTCTGCAACTTTTCTGTAAATCCAAAGTCATTCTAAA	1.03797	0.941743	1.12951	0.775585	1.725	0
NM_133774	Stard4	A_52_P561205	CAGAAGAGTTTAATGGGTATCTATATAAAGCTCAAGGAGTTATGGATGACGTGGTCAATA	1.27875	0.512898	1.28645	0.557363	1.66446	0.00219649
NM_011489	Stat5b	A_55_P2031045	GTGGAAGGAGATTTGAAGTGGCTATCTCCTACAACGGAAAATATCCTTTTATAATTTTTC	-1.199	0.447337	-1.26354	0.336221	-1.51047	0
NM_183262	Stk35	A_55_P2157751	TTGAAAGACATGTTAGCTGCTAACCCACAGGACCGACCTGATGCTTTTGAACTTGAAACC	1.19637	0.531937	1.14132	0.72931	1.49877	0
NM_019641	Stmn1	A_55_P2068663	ATCTCACCAGATGCTACTGTACTTGAATGGTTAATAAACTGCACAGTGCTGTTGGTGGCA	1.08004	0.903358	1.32812	0.554671	1.52505	0.0347713
NM_009293	Sts	A_51_P377526	CACGCCCACGACGACCCAGGCCACGCCCAGGACAGAGGCGATGACGACGCCCACTACGGA	-1.6089	0	-1.49172	0.0586116	-1.84231	0
NM_032400	Sucnr1	A_52_P614777	CTAGTTGCAAATGCTGAATGCATTTCATCATTGGTCAGGTCGATAAGCGTGTTTCTGAAA	-1.57664	0.410239	-1.36208	0.674456	-1.82558	0.0247328
NM_026935	Sult1c2	A_51_P353895	CCTGAAAGCAAACTGTAAAGGCCAAAGATTGTGTCTCTGACTCTGTGATTACTAACATCA	-1.3107	0.44481	-1.32753	0.46087	-1.80906	0
NM_020565	Sult3a1	A_55_P2129449	GTAGAATATTAATCACCACGTGAATAAACCATATGAAAATGTACTAGCCAGAGGTTGTAC	1.26592	0.77779	-1.14102	0.923037	-2.54953	0
NM_177576	Sunc1	A_55_P2040860	GAGGGAAACCCCAAACTCATTCCTACTAGGCAGTAAGAATTGAATGAATTTTACTAATAA	-1.19104	0.714447	-1.31531	0.582563	-1.62255	0.0209327
NM_016663	Syt3	A_55_P1975973	GTGAATGTCGACAGACCAATCCTTGATGTCCCCTGAACAGACACACCCTCCAGTGTCCAC	-1.41059	0.137484	-1.38308	0.209399	-1.50687	0
NM_001163098	Tchh	A_52_P468068	GGGAAATGTATGAACAGAGGACAAATTTCTAGAGGTCTCTTTATTATACTTAGATGCTCA	1.22463	0.594171	1.34105	0.426124	1.5688	0.00939764
NM_011575	Tff3	A_51_P456208	CTGCTGCAGGCCAATAAAGGAGCCAGGAGTCCTGAAGAATAAAGACCTCACAGCCAACAC	1.17624	0.829906	1.05703	0.966214	2.20449	0.00219649
NM_011638	Tfrc	A_65_P06446	TCCTGCTAGATGGAACATAGATTCTTCATGTAAGCTGGAACTTTCACAGAATCAAAATGT	1.25445	0.684916	1.34178	0.63382	1.82096	0.00939764
NM_011638	Tfrc	A_52_P228236	TGAGCAAGATCACATTAACAAAGACTAGTTAACCATCATTACGCATCTAATCAGTTTTGC	1.12659	0.816788	1.19869	0.745317	1.53464	0.0340383
NM_019984	Tgm1	A_52_P627816	TGACAGTCGCTCTGGGGAGAACATACCTATGGCATATCGAGGTGGAGCTTAACCCTGGGC	1.8382	0.260589	1.61566	0.465753	2.06177	0.0127904
NM_011599	Tle1	A_66_P137556	CAGAAACAACATCAAGAAACCTGAAGAAACCTGTTTCCAAATCTTGACACAGAACTGCTT	1.20786	0.637163	1.34245	0.463569	1.73223	0.00219649
NM_011599	Tle1	A_55_P1968355	CGGCTTCATATTTACAGTTGGATTGGGCCAAATGTTTGGAATTTGTAGAAATAGAAGTTA	-1.00102	0.997781	1.18742	0.492432	1.52174	0
NM_019725	Tle2	A_55_P2083629	TCATCTTCTGTACTGAGCTGCGACATCTCCAGGAATAATAAGTACATCGTGACAGGCTCA	-1.30206	0.328075	-1.33807	0.306717	-1.71092	0
NM_205823	Tlr12	A_66_P114333	CCGCGGGGTATGTGACATTCCCAAGATCTTCAAATCCTCAGTAAACTTGCTAAATTCATG	-1.1077	0.836521	-1.40713	0.389558	-1.64456	0.00219649
NM_016928	Tlr5	A_55_P2131428	TTGTCTCACTGTTTTCCAAATGGAAAGTAAGAGGTCCAGAAAGCTGCCTCTAAGGGCTCT	-1.38574	0.212987	-1.53537	0.0426674	-1.66333	0
NM_175285	Tmem62	A_66_P113662	CCTACATTCATATGTGCACAGACTTACATGTGATTAAAAAATAATAAAAGATAAGTATTA	1.32099	0.253095	1.39331	0.142772	1.5767	0
NM_025566	Tnfaip8l1	A_52_P151320	GCGGCAGATCGTGGCTTCTCTCAATGGTTTTGAAAGGAGAGACTCCAAGCACACTTCGGT	-1.14529	0.712844	-1.46137	0.154669	-1.65244	0
NM_020275	Tnfrsf10b	A_55_P2027836	GATGTCCTTTTCTAGTGTGTTTGAAGCCAGTGGCAGTGTAATTACATACACAAAATAAAT	1.13725	0.577202	1.28406	0.171515	1.92485	0
NM_013749	Tnfrsf12a	A_51_P131408	AGCCTTCCAAGGTGTCCAATTGCCCTATCTCTGGGTCTGGGGCAGACAGAGAGCCTCAAT	1.07849	0.875228	1.19727	0.683252	2.5377	0
NM_009425	Tnfsf10	A_55_P2018017	GGGAAATGTTAAACTTTGTAAACTCTGAAACGCACAAAGTGTTGCTTTGAATTTCACCTT	1.05012	0.933944	-1.20885	0.67792	-1.80746	0
NM_001037170	Tomm40l	A_55_P2032363	GTCTAGATTCCTAAGTACCTGGTTTCCCAAAGGAAACAACAGTAAAATGCATCCATCCGG	1.40356	0.0464008	1.55528	0	1.78676	0
NM_021481	Treh	A_55_P2033272	TGAATCCTGATACCTAAAGTATCCTATCGGGTACCAAATATAGCTCAGACTTCCACACTC	1.40349	0.331272	1.48692	0.275454	2.55729	0
NM_175093	Trib3	A_55_P2009988	GGTTAAGTGTGTATTTTCATCATGTGCCCAATAAAAGAGAGCTGTGTGGTTTGATATGTG	-1.4886	0.325489	-1.38494	0.515491	-1.93422	0
NM_177374	Trmt61a	A_55_P1973213	TCCTACTGTCATATGTCATACCCGAGGGCACCCAAAGGATAATAAATATTTTCCCCACTG	1.13106	0.748042	1.24461	0.570303	1.78116	0
NM_021897	Trp53inp1	A_51_P175580	GTGTGTTTATGGGCACAATGTTTTCTCTCATCAACTTGAAACTTAAAAGGGACATTTTGG	1.2297	0.481221	1.42752	0.150489	2.01445	0
NM_021897	Trp53inp1	A_55_P1973906	AACTCCTGTCCTGGTCTCAGTGAGGCGAGTTGTGGAAATGATGAATATAACTCAAGTGGT	1.09785	0.710029	1.11394	0.719163	1.49679	0
NM_001024619	Tsku	A_51_P219483	TCACCCCCAGGGCCACATCTCAGCTCTCCAGCCCTGGATTGTTTCCTGTTTTCATTTTAT	1.13179	0.897438	1.3912	0.69247	2.49413	0
NM_153392	Ttc39a	A_55_P2131238	CAGCTACGCAGTGAGACACTGGGTCCAAACAAAATAAAGCAAATTAAGTTGCTAACATTT	1.37843	0.305772	1.45717	0.215002	1.82591	0
NM_011654	Tuba1b	A_55_P2116496	GCCATTGCCACCATCAAGACCAAGCGCAGTATCCAGTTTGTAGACTGGTGTCCCACTGGC	1.20148	0.567447	1.38421	0.227269	1.65075	0
NM_009448	Tuba1c	A_55_P2108837	CTTTGTCTTTGTGTGTGCTCTAACTGTCCTAAACTGTCAATAAAGGTGTTTCCGTTGTAA	1.58561	0.0964173	1.84431	0	2.39712	0
BC022182	Tuba1c	A_55_P2064547	TGTGTGCTCTAACTGTCCTAAACTGTCAATAAAGGTGTTTCCATTGTAAGTTGCAAAAAA	1.61806	0.137484	1.81213	0.0586116	2.36421	0
NM_009447	Tuba4a	A_52_P676271	ACAAGTTTGACTTGATGTATGCCAAGAGGGCTTTTGTACACTGGTATGTGGGTGAGGGAA	1.06208	0.918486	1.28581	0.559427	1.70514	0
NM_009450	Tubb2a	A_51_P490023	CTTAGTGAACTTCTGTTGTCCTCCAGCATTGGTCTTTCTATTTGTAAATTATGGTGCTCA	1.33413	0.626256	1.7609	0.257272	4.29963	0
NR_003964	Tubb2a-ps2	A_55_P2077783	GAACGAGTCAGAAAGCTGTGACTGTCTTCAGTGTTTCCAGCTGACCCACTCACTGGGGGG	1.11266	0.850547	1.54229	0.289822	2.4751	0
NM_146116	Tubb2c	A_55_P2153292	TTTGAGGAGGAGGCTGAGGAGGAGGAGGTGGCTTAGAGCTGTCTTAGTCACTAAAGCATG	1.36528	0.352463	1.7791	0	2.85596	0
XM_001473123	Tubb2c-ps1	A_55_P1959703	TCCTGTGTCCTGACATCACTTGTACAGATACCACCATTAAAGCAATTCATAGTGAAAAAA	1.3858	0.26884	1.74023	0	2.71009	0
NM_026473	Tubb6	A_51_P421140	GGTGATAAAAACTAAAGCCACACAGTGCTGCCTTAAGTGAATGCACACTATGGAACTTTA	1.16318	0.665467	1.39054	0.277338	1.71378	0
NM_001042523	Txnrd1	A_51_P320614	CCTTTCAAGTCTGCCAGTCTCTGAGATCAGAACAACAGACAGTGTAGGGTAACTAATCAT	1.10991	0.548941	1.07718	0.750718	1.52419	0
NM_080562	Ubox5	A_52_P224358	GTAATCTTCCCTAGAATACATGAGCTGGGCGTGATGTAAGTTTGTAAATCCAAACATCTA	1.1159	0.709236	1.12862	0.72931	1.5925	0
NM_152234	Ubqln1	A_52_P434974	CCTGCATCTGTCCAACTAACTTGCTTTTTAAACATAACCCTATGGTAGTAATTTATGTAG	1.18061	0.476361	1.17348	0.55387	1.57639	0
NM_009466	Ugdh	A_55_P2006236	CTTCTGTAGCTGCTTGTTACATTTGCATCTGTGAGTCAAGAAATGTTTGTTATCTTTGAT	1.0872	0.822469	1.02701	0.966857	1.82156	0
NM_145079	Ugt1a6a	A_55_P2057577	CATTTCAGATTCAAGCTATATATTCTGACCAAAAGTTCCAAAAGTTCATGTCCATTTCGC	1.25491	0.440954	1.16073	0.703495	1.50749	0
NM_172881	Ugt2b35	A_55_P1967350	GAATGAGTAGAGCTCATTGACAATGCACTACATGAATGAAACTTCAGCATTGTTCTAATT	1.25236	0.613214	1.12616	0.867757	2.68935	0
NM_172881	Ugt2b35	A_51_P163578	CTTTATGTTTTCTTTTTGATCACACATACACCTGGCTTTTTCAGATTTCTGATGACCTGG	1.16453	0.756705	1.05089	0.956296	2.25684	0
NM_199252	Unc93a	A_52_P326664	GTTTTGGGCCTCTTAAAAGTTCCCGGGGGATTTTCTAAATAAACAGTGAAATTGTTTTAT	-1.3471	0.448997	-1.61408	0.157523	-1.67959	0.00219649
NM_011680	Usf2	A_52_P647919	ACAGTGATGGTTGGCGGGGTCGGGGAATACCATCATGTCCCCAAGAGATTGGCTCACCAT	-1.30162	0.167559	-1.43442	0.0285544	-1.62628	0
NM_026875	Ypel3	A_55_P1961567	ATCTGGCTGGCTTGGATCTCATTTTTTAACCCCTTCCTGTCTTGCCTGTCCCATAGATAA	-1.31488	0.179979	-1.35831	0.117335	-1.57534	0
NM_011752	Zfp259	A_55_P2122504	TTTGCCTGTCAGCTCTCTGACCTCCAGTGCTGGACCTTTGAAGTCTGGGGAAGTGAAATA	1.15095	0.603134	1.35165	0.142772	1.52664	0
NM_001085417	Zfp467	A_55_P2126951	ATCCACACAGAACAAGCTGAAGCTCCTTGTATGGGCAGCCAGGCCAGTACCCCACAGAAG	-1.36534	0.291415	-1.3333	0.39535	-1.67223	0
NM_001085417	Zfp467	A_55_P2126950	TGTTCTCTGAGGAGGAAACATCTCATGTCTCCTGATGCCTGCTCTTCAGTTTCTGTCTAG	-1.29012	0.326524	-1.28493	0.387559	-1.75441	0
NM_178763	Zfp750	A_51_P402160	CACCAGGGAAATACACAGAACTAGCTCAGCAATGTGAGTAGACTCACAGAAAGGACCTTA	1.29653	0.626106	1.05964	0.956317	2.23596	0
NM_001008501	Zfp760	A_55_P1999022	CTCACACCTTGGCTTTCTTTGAAAATGGTCAATAGTAACTGTAGGTTTCCATATTTTAGT	-1.02117	0.973869	-1.12522	0.823075	-1.51081	0.00826373
NM_172763	Zfp809	A_55_P2047614	GAATGCAATAAATCATTCCACTGGAAGTGTCAACTCACAGCACATCAGAAAAGACACACA	1.24982	0.484277	1.40027	0.234022	1.85102	0
NM_177712	Zfp874	A_52_P981697	CCTGTACCTCTGTATCTGTTGTTGTGGTATAAACTGCTCCTGGAATAGGCACCTATGTAT	1.32176	0.375586	-1.09712	0.878268	1.4979	0.00684883
NM_009517	Zmat3	A_51_P415220	TCCTTCAGCCTAATAAATACAGAAGTCTGAATGTTATTTAAGCTTAGACCACTTACGTTG	1.11305	0.652477	1.33434	0.0890896	1.85638	0
		A_30_P01018914	TTCAAGAAGCAAGGAAGGCTTTCAAGATTCAGTGAAGCTGCATTGATGGAGCCACAGATA	-1.10722	0.939908	2.33316	0.215002	20.6542	0
		A_30_P01028766	CTGGCCTCTAATGGTTTGCAATTATAAAAAGCAATTGTTGATCCTGGCTATTTTGCAATA	-1.20201	0.864803	2.14962	0.311053	16.1496	0
		A_30_P01020518	ATGTGAAGAAGTTTCTACAGCCTGGCAGCCAGAGAAAGCCTCCCATGGATGCAAAACAAA	-1.16793	0.821363	1.47538	0.506065	3.78535	0
		A_30_P01025511	GGACAAGTGTGGAAGTTCTGTACTGTTCTTATTCCATCTGCTAAGAATTTTCCAAAATAA	1.49366	0.239686	2.03645	0	3.68415	0
		A_30_P01024344	CTAATCAATGCCTTTGTAGGTGCTGGTGTAGGAAGGTCACAGCAGAGGAAGCTCTGTGTC	1.36951	0.409025	1.85883	0	3.35378	0
		A_30_P01032002	ATAATGTTAGTTTATTAGTGCTGGGGTATGGCCAGGGCCTGCGTTGTGTTTAGTAGCTCT	1.42758	0.0964173	1.97468	0	3.01375	0
		A_55_P2042297	GGATCCTTGCTGTGCATTCTGATGTGAATACCAGGTTACTACTCTAAATAAAACATAAAA	1.2068	0.763022	1.16307	0.869231	2.74508	0
		A_55_P2153291	GTGATCTGACATCACTTGTACAGATACCACCATTAAAGCAATTTATAGTGGGGGAAAAAA	1.37226	0.328075	1.69001	0.0426674	2.72639	0
AK155479		A_55_P2114342	CACTCTGTGCTGTAATCTTAAGTCATTTTGGCCTCAAAGACAAGAGTACCTGAAGACCAC	1.66857	0.155969	1.2166	0.749629	2.43152	0
		A_55_P2156625	AATGCATCTCAGAGCAGTTCACAGCCATGTTCCAACATAAGGCCTTCCTATACTGGTACA	1.16616	0.709379	1.58684	0.131401	2.39141	0
		A_30_P01021311	TTGAATTTGTTTTGCATCCATGGGAGGCTTTCTCTGGCTGCCAGGCTGTAGAAACTTCTT	-1.13496	0.71907	1.21353	0.598733	2.37705	0
AK143198		A_55_P2129309	GTCTATAGCCAAGTTTTGTAGAGCCAGTGGCATCTGGTTTTGTTGTTGTTTTGGTTTTTT	1.1931	0.6459	1.62293	0.0800014	2.21655	0
		A_55_P2072908	ACTGTGCCAAACACCCAATGATCCATCCAGAAACAAGGACTGCATCCTAAGTTCCAAATG	1.36745	0.240263	1.46888	0.131401	2.01774	0
		A_30_P01018036	GAAAGAAAGCCATAAACCAGCTTCAGCTCCTATCAACTCACAACCAGCTTTATCTATGTC	1.32119	0.481221	1.30625	0.557363	1.89411	0
		A_30_P01026079	GCACAGCAGCCAGATTTCTACCATCTGCAGGCTCTCTGCCTTTTAAGAACCAGGCCTAAG	1.19722	0.44481	1.30348	0.207916	1.8488	0
		A_30_P01031079	CCACTGAGCACATTAAGCCAAGCTCTATCCATTAAGCATTTTCATCTTTGTATTTATCTA	1.28847	0.489949	1.35836	0.419773	1.84754	0
		A_30_P01029006	TTGTAAGGAGTGATGTGTGGGTAGGAAGCCTCTTGTTGCTACACATAACTCAAGTCACAG	1.41009	0.561272	1.12172	0.91283	1.81498	0.0232558
		A_30_P01031812	CGTCTCCTACTCTTGATCATGTCTTGCACTGGCTGCTAGTGTTTTAAACTTAAAGTAAGT	1.30671	0.444675	1.26126	0.583967	1.74411	0
AK003929		A_55_P2100715	AGAGTCACAGCTCACAGAAGCCAGAAGTGACTCCTGACTCCCGGTGCTCTCCTCAGATCT	1.22284	0	1.42601	0	1.74381	0
		A_30_P01018679	TGACTTATTCCCCAAATGCTGTGGTGCCAACATCAAATAAGGCTACTCTCTGGATTCACT	1.50632	0.137484	1.2377	0.600685	1.74136	0
		A_30_P01023273	GGTCTGGGGGACATAATACCAATTGCCCAATCATTTCAGTCAGATCTAAAATACCTTCTG	1.03621	0.954817	1.0205	0.980126	1.72407	0
AK145878		A_55_P2157620	AAGATAAGCTAATCTAATATGACCACCCCAAAAGAAGAGCCAAAGAGTTGGTTGTAAAGG	1.34031	0.374341	1.18514	0.717909	1.70163	0
BC019757		A_51_P505521	GGGAATCCCAATAGAGCCTTCTGCTTGGGACAGAAGATTAATTTTCTCGGGGGATGAAAA	1.33661	0.291415	1.23443	0.552749	1.69396	0
		A_30_P01019037	TATCTTATTCCGTTTTCCACCAGTGGCTTAACCTAACCTGACTGAAATGTTTCTTACACT	1.40622	0.50358	1.07563	0.945443	1.69379	0.0321012
		A_30_P01020716	CTTACACTAGTCTGTCCACAGGAAAGGCATTGAAATAAAAGGAAAGATGAAGAGCAATAC	1.22186	0.632717	1.48323	0.279468	1.67929	0.00219649
AK038731		A_55_P2108903	GACCTCTTGAGAAGTTTAGGGAACAAGAGCTGGCATTCAAAAGAATACTAGTATATATTT	1.38167	0.513359	1.16996	0.844227	1.66845	0.0334162
		A_55_P2066429	ATAGATAACACAGAGCCCGATTAAAATAAATTGGCATTGGAGTGCTTCACCCTTTAAAAA	1.31874	0.111809	1.31053	0.136591	1.64135	0
AK037934		A_52_P137331	TCTTTTAGGCTGTATTAGATCAAAGCTAGTGAAATGTAGATTAGTGGATTCCTAAAGTCC	1.13394	0.667921	1.01532	0.980109	1.63217	0
		A_30_P01033583	GTCTGCGCCAGCTTCATCCCATCAATCTCCACCATGGGCACTTGGTCAAACATCAAATTC	-1.04522	0.935425	-1.0662	0.920319	1.62748	0
		A_55_P2030899	CCTGTCTTGGCATCAGTTGTTTTCTATGAAAACAGTGGGTTCCTGTTTGTGCAGGGTCTT	1.12048	0.821363	1.49742	0.303081	1.60997	0.0105286
		A_30_P01019873	AAACCATTAGAGGCCAGTATCTGTGGCTCCATCAATGCAGCTTCACTGAATCTTGAAAGC	-1.11914	0.771123	-1.00577	0.993452	1.60094	0
		A_30_P01024339	GAATTTCAGGAATGGTTTTATTTACTTCTTCCCAAGTTTTATTGTGAATGGCATTTAATT	1.38749	0.40018	1.05344	0.953099	1.57601	0.0209327
		A_30_P01032430	TAGGAACAACTTGATGAGCTTCACAAACTCAGCGGCTTGAAATTCCTGAGAGAGTTTAGT	1.24811	0.530066	1.05278	0.941497	1.5655	0.00219649
		A_30_P01028123	TTTCAAAGGCAGGCAAGTAACGGTTTTTGGTCCTATCTTTTGCCAAGGCAGTCTTGGCTT	-1.21432	0.544146	-1.06754	0.912369	1.56538	0
		A_30_P01029783	CAGTCCTGGTTTACAGAGGCTTTTGTGCATTTTGAGATCATTCATGTGTTCAGGTATCCT	1.21839	0.50111	1.11826	0.79622	1.56385	0
		A_30_P01028938	TCAGGGAATGTTAGGCTACTAATCATCCATTCATATGTTCACAGATCAGAGCATAGCCTA	1.15747	0.490092	1.22184	0.342186	1.55923	0
		A_30_P01026021	CGACTCTTTATCATTGGTAGTATCACTACTATCTCTCTCACAGTGCCAATTTTATTACTA	1.18155	0.670818	1.04827	0.950207	1.55131	0.00684883
AK129165		A_52_P58059	GTACCCTTATCACAAACCTGATAAATCAGTATCAAAACCTACAATCTGATTTCACCAACC	1.26644	0.583904	1.21169	0.722019	1.54832	0.0272484
		A_30_P01024607	GGCTGTGTAGTACATATAGTAATATGTATATAATACACACATGTATTGGGTGTGTTGAGG	1.20514	0.531129	1.06628	0.907083	1.54386	0
AK052181		A_66_P138004	TAATGTCCAGCCTAAATGTTGGACATTTTAGCCAGTGGTATTCTTGGATGGAAAGAGGAG	1.15914	0.594651	1.21792	0.477806	1.54275	0
		A_30_P01031026	CTGGGGAGGAAGAACAAACTTATATTGACAAGAATCTGGCTTTACCTTTCCAAACTCACA	1.08005	0.763972	1.2106	0.389558	1.54232	0
		A_30_P01017543	CTACCAAGAGCCCGGAAGTACATAGAAGAACAAAAGTTTTGTTTTGTTTTTGTAAACTTG	1.25458	0.260589	1.23103	0.377228	1.53348	0
		A_30_P01023269	TTCTCAAATCTCTGCCTGTATCAATAGCCACAGGATTCTAGTCCAGCATTGTGCTAGCCA	1.12155	0.792145	1.14122	0.801773	1.52468	0.00684883
		A_55_P2113466	ATTCCCAACACTCAGACTCTGCCTGTGGGCTTGGCTGCAGGACAGCAACTTGACTCATCC	1.20653	0.6276	1.14054	0.808698	1.51507	0.0138925
		A_30_P01032529	GAGCACGTCTATTTGTAAACCCAGCTGAGAACTCTGGTGACAAAGCAGAGGCCGACCGAC	1.23664	0.240263	1.10915	0.693485	1.5085	0
		A_30_P01024929	CATGAGCACATGGTTTCAACACTACACATGAATGAATCCAATTCTCTAGCTCTGACGTGC	1.21492	0.501995	1.09684	0.841259	1.50704	0
BI734812		A_55_P2008244	GACAAAATTTGAGAACCTCTGCAAAATTATGAAAGATATTTTGGAGAAGAAGGTTGCCCA	1.2545	0.445448	1.36109	0.269424	1.49947	0.00543229
		A_30_P01019894	TTGGTACAAGCTAAGACTTATAAGCTAAGACCTGTCCATATCTCACATCCATACTGATAA	-1.4367	0.340859	-1.47591	0.336221	-1.51574	0.0394138
		A_30_P01032333	TCAGATCCCATGTTGACCCGTCACTCACATCCCTTCACTGGGCATGTGCGGTTCAACTGG	-1.40926	0.315332	-1.62888	0.097686	-1.53463	0.0177247
AK019911		A_55_P2015892	GCCCAGCCATGCGTTCTTTCCTAATAAATTTTTCATTCTAGAATATTCCATCTTTTCCGC	-1.31483	0.436714	-1.39586	0.351365	-1.53671	0.00826373
		A_30_P01033650	AAGCATAACCCCGGCATCTTATGTTGTAGGCAGGTTTTCCTTTATAGAGGTGAGTACCCA	-1.57312	0.0964173	-1.64803	0.0890896	-1.54004	0.00939764
		A_30_P01031112	ACATTTGCCCAAGTTGGGCACCCCTCCAGCTTCTATTGGCTCGCCCTCTATACAGCTGTA	-1.33399	0.383668	-1.4288	0.277338	-1.54166	0.00826373
		A_30_P01023251	GAATTTCTGGAATTGGCCAGAAGACAACAGGGTTTGCTTATTTAACCTTTCAAATCAGTC	-1.48158	0.253095	-1.63595	0.140372	-1.54505	0.0177247
		A_30_P01030510	GTGCCTGAAGTACCTCAATTGGAACCTCCTGTATTTATTCTATTAAGCCCATAATAAATT	-1.31797	0.398974	-1.4278	0.266594	-1.5518	0.00389514
AK138579		A_55_P1978825	TGAGTTTTGTCAGTGCAGCATGGCCCACTTGATACTTACCAACAGTAAAACTGAATGAGC	-1.12786	0.834725	-1.4392	0.421177	-1.57666	0.028728
		A_30_P01021547	TCCTTTGAAAGCCACATACCATCGCACTGCACTAAATAAAAGTCTGTACTGAACCCTGGG	-1.07316	0.878502	-1.49999	0.131401	-1.60596	0.00219649
		A_30_P01025243	TATTTGAAACTACTAGGCAGCAAGTGATCACCTTCAAGCCCCATTTCAGCTGCTGTAAGC	-1.29272	0.544146	-1.44727	0.371932	-1.60962	0.00389514
		A_30_P01024055	ATAGCCAGTAGATAGATTTCCTACTCCCGTTCCGAATGCTGGAGGAGGCACTAATGTATA	-1.39713	0.309339	-1.58868	0.125018	-1.62198	0.00684883
		A_30_P01025798	ATTGTGACAAGGGGACAGGGTCTTGCGCTTGCTATGAGATCATTGTGATGCTTGTAGAAA	-1.6041	0.279497	-1.71976	0.227269	-1.62565	0.0321012
		A_30_P01026972	TGGTGCTACCCAGCTCATGTCTGGGCCTTTGAATCCGGGGACTTCTTTAAGTCCGTCTCG	-1.64226	0.253095	-1.5266	0.402264	-1.6352	0.0387801
		A_55_P2056493	TTGGGTGTGGCCGTCATTGGCATCGATGAGGGGCAGTTTGTAAGTCAGCCTGCAGCATAA	-1.30729	0.405404	-1.18522	0.693485	-1.64722	0
		A_30_P01032980	AAGTTAGCTAGAACTGTAACTGAGCCAGTAGGTAGATTTCCTACTCCCGTTCCGAATGCT	-1.46429	0.20328	-1.70308	0.0285544	-1.66122	0.00219649
		A_30_P01020135	AGCAGAGGGGAAGCTGTTAAACTGTCAGTCAAAGCAGTTTGGGAAATAAAAGAGACTGGG	-1.55725	0.240263	-1.71481	0.119104	-1.66237	0.0148807
		A_30_P01029720	TTTGCCACTGAATACATCCATTGTGGGTTTGGCTTGAATGGTGCTTAAAAACCATCCCTG	-1.5215	0.285853	-1.85536	0.0426674	-1.67292	0.0116823
		A_30_P01028297	TGTTAGTTCCTGATTTCTGCTTAAGGTCGGTACTTTCCAGTAAAAACCGCCTAGATACGC	-1.29215	0.457582	-1.57886	0.112487	-1.73044	0
		A_30_P01029788	CGTGGCTTCCCGGTTTTCCTTAGCCTGCCGCTTTCCCCAAAGACAGAAGAGCGTAAAAAA	-1.56546	0.211447	-1.78073	0.0426674	-1.75927	0
		A_30_P01029691	AACAAAACAACGACACAAACAAAGAAGGGGGCACTGTGTCTACTATGTGTAGACAATTTG	-1.59595	0.389596	-1.65583	0.388698	-1.79373	0.0394138
		A_30_P01025676	TAGAATCTCTGATGACTTTTCTTCGCATCAGCAGCAATGTTCCCTCTGTCAGTTGCCAGA	-1.4621	0.172083	-1.67701	0	-1.79692	0
		A_30_P01021631	CCCTGGGTCATCTTACTAGATAACACTTTGTAAAAATTGGTTCTGAAAACCCTGTTTATT	-1.62211	0.20016	-1.77991	0.109178	-1.79764	0.00389514
AK015504		A_55_P2075258	TCTCACCCTTAATGTCTCTTCCAGATTCACAAAATGGTTGGTTTTAGAATTACAGATATG	-1.20733	0.583646	-1.61439	0	-1.82077	0
		A_55_P2062250	CACACACATTTCAGTGTTCCTTAGACAAAAGGTTAGAATTTGGGTTATGTGGGAAAAATA	-1.19244	0.745317	-1.5399	0.378853	-1.90971	0.00389514
		A_30_P01033086	AATCTGTCCTATGCTGCAGGCTTTGCAGTTCTGCTTATAGTCCTGTGATCAGAGACACTT	-1.23758	0.411295	-1.47477	0.0586116	-1.97101	0
		A_30_P01025159	CTTCCATGATTGAATCTTCCTGCTTCTGGAAATAAAATGGGTAGTCCCTTGCATACAAAG	-1.40746	0	-1.53086	0	-2.00501	0
AK050379		A_55_P2015182	TTGACCTTTCCGAATCTGCTTTCGGGAGCAGGCAAGTACAAATGACCGTTGGCTAAAATA	-1.24464	0.781191	-1.77617	0.40278	-2.01537	0.0254542
		A_30_P01027568	GCCACCAAACTGAGAAGTTGACTTGCCTTTAATCACCTGTAACTTTGTTAGAATAATAAA	-1.34148	0.240263	-1.42656	0.119104	-2.0561	0
		A_30_P01032927	CGTGTTCACAGTATGCTGTGTACCAGGCTATCTGCAGCATTTTTAAAAAATCATAATAAA	-1.43961	0.351028	-1.64508	0.16873	-2.107	0
		A_30_P01022593	CTTGGAGGGTGTCTCTCATTCTTCTCTTCTTCTGCTTTTTCTCATCTACCTGAGAATAAT	-1.35925	0.0843651	-1.52528	0	-2.12343	0
		A_30_P01018128	AGTGCAGTATACATGGAAGTGGTACTTGCTCTTTGGGGCTTGGCCTCAGAACTATCCTGG	-1.6383	0.0964173	-2.2034	0	-2.77646	0
		A_30_P01030951	CTCTACAGTCACTCTCATGACTGTGGGCAATGACCTCTTACTTACAGAAACAGGTCCCTG	-1.74537	0.0964173	-2.75976	0	-2.99125	0
		A_30_P01029662	AAGGGTACCAGAGATCAAACGGATGGAAGGAGTGGACCACACTCAGGGAGGTCCCACTTC	-1.98426	0	-3.09775	0	-3.39201	0

## Sheet: Sheet2
GB_ACC	GENE_SYMBOL	Probe	SEQUENCE	Fold Change	FDR p-value	Fold Change	FDR p-value	Fold Change	FDR p-value
NM_001039959	Ahnak	A_55_P2153621	CAGCTGTGGGTATAGGCGACTCTCTTCTTACCTACCCAATAAACTTTTGTCATGCATTGT	-1.49579	0	-1.73369	0	-1.86875	0
AK047141	B930025P03Rik	A_55_P2399499	GTCGTAGAAGCCTGTGAATAAGCTAAGTAAGTGATTGGGTTATATAGTTTAACTGTGAAA	-2.81573	0	-3.82726	0	-6.60487	0
NM_011254	Rbp1	A_55_P2059010	TGCCTGGTCTCTTTTCCTTTTCTTAAAATGAAGCGACCCCAATAAAAGTGATCTCTGTTT	1.3911	0	1.51704	0	1.61345	0
		A_30_P01029662	AAGGGTACCAGAGATCAAACGGATGGAAGGAGTGGACCACACTCAGGGAGGTCCCACTTC	-1.98426	0	-3.09775	0	-3.39201	0
		A_30_P01025159	CTTCCATGATTGAATCTTCCTGCTTCTGGAAATAAAATGGGTAGTCCCTTGCATACAAAG	-1.40746	0	-1.53086	0	-2.00501	0
AK003929		A_55_P2100715	AGAGTCACAGCTCACAGAAGCCAGAAGTGACTCCTGACTCCCGGTGCTCTCCTCAGATCT	1.22284	0	1.42601	0	1.74381	0
NM_001037170	Tomm40l	A_55_P2032363	GTCTAGATTCCTAAGTACCTGGTTTCCCAAAGGAAACAACAGTAAAATGCATCCATCCGG	1.40356	0.0464008	1.55528	0	1.78676	0
NM_026531	Aen	A_55_P2145804	AAGTCAGCTTGCTCATAGTACCAGACCATCGGCATAGGAATAAAGTGCATCTGGAAAAGT	1.32573	0.0742413	1.6047	0	2.46408	0
NM_175406	Atp6v0d2	A_66_P124179	AGCAGAATGCATCTCACAGAGGCATCGAACTAAAATCAACAGCTACATTCCAATTTTATA	1.65489	0.0742413	2.07855	0	2.1585	0
NM_027914	Bbs10	A_51_P492742	TGAGTCCACCAGACCATTCAGACAACAGGTATCAGCTTTATGGAACAAAAACAGGCTAAA	-1.37167	0.0742413	-1.46676	0	-2.21808	0
		A_55_P2178608	ATATGGACTACTGAGTGTGAAAACAGATGCAGTCACACACATAGGGGGAGGGTATACAAG	1.22618	0.0742413	1.28478	0	1.43005	0
NM_026531	Aen	A_55_P2141860	TTACTGGGAGAAGTCAGCTTGCTCATAGTACCAGACCATCGGCATAGGAATAAAGTGCAT	1.29876	0.0843651	1.53324	0	2.3403	0
NM_026647	Zdhhc21	A_51_P228254	GAACATCTCAGAACGTTTCATTAATGTGCAGAAGTGGTTCCATGAAGGACGGTGGCTCAT	1.24053	0.0843651	1.29965	0	1.28916	0
		A_30_P01022593	CTTGGAGGGTGTCTCTCATTCTTCTCTTCTTCTGCTTTTTCTCATCTACCTGAGAATAAT	-1.35925	0.0843651	-1.52528	0	-2.12343	0
NM_009448	Tuba1c	A_55_P2108837	CTTTGTCTTTGTGTGTGCTCTAACTGTCCTAAACTGTCAATAAAGGTGTTTCCGTTGTAA	1.58561	0.0964173	1.84431	0	2.39712	0
		A_30_P01032002	ATAATGTTAGTTTATTAGTGCTGGGGTATGGCCAGGGCCTGCGTTGTGTTTAGTAGCTCT	1.42758	0.0964173	1.97468	0	3.01375	0
		A_30_P01030951	CTCTACAGTCACTCTCATGACTGTGGGCAATGACCTCTTACTTACAGAAACAGGTCCCTG	-1.74537	0.0964173	-2.75976	0	-2.99125	0
		A_30_P01018128	AGTGCAGTATACATGGAAGTGGTACTTGCTCTTTGGGGCTTGGCCTCAGAACTATCCTGG	-1.6383	0.0964173	-2.2034	0	-2.77646	0
NM_172775	Plxnb1	A_52_P308465	TCTTCAAGATCGCAGGAGCCATTTTGGTTTTCATGCCAGGGGTAATCACAGTGACTATTT	1.32508	0.111809	1.49571	0	1.59314	0
NM_011819	Gdf15	A_55_P1960735	CTGGGTGGATGGATTGTGTATTTATTTAAAACTCTGCTAATAAAGGTGAGCTTGGTTTCT	1.59835	0.122376	2.13616	0	4.13247	0
		A_30_P01025676	TAGAATCTCTGATGACTTTTCTTCGCATCAGCAGCAATGTTCCCTCTGTCAGTTGCCAGA	-1.4621	0.172083	-1.67701	0	-1.79692	0
NM_030250	Nus1	A_51_P292030	AGTATGCAGCTTGCGAACAGCGACTGGGAAAGTAATGGTCCCTACTTGCATAATTTGACT	1.16373	0.193337	1.24583	0	1.38642	0
		A_30_P01025511	GGACAAGTGTGGAAGTTCTGTACTGTTCTTATTCCATCTGCTAAGAATTTTCCAAAATAA	1.49366	0.239686	2.03645	0	3.68415	0
NM_024479	Wbscr27	A_55_P2128969	TCTTAAAGAGATAAGGCAGACCGATGGAGAGTGACAGAGAGGACGACCCCCAGCCCCTTG	-1.24654	0.243902	-1.45627	0	-1.48816	0
AK015069	4930403O15Rik	A_55_P2273656	AACTTGCCATGGACAGCATTAGAAACTTGGCTGGGACCAGTCAAGATGGTTCTGTTTAAC	-1.28059	0.258231	-1.49576	0	-1.60432	0
NM_134014	Xpo1	A_55_P2089942	GATTATTTGTCGACCAAAATGATGCCAATTTGTAAATTAAAATGTCACCTAGTGGCCCTT	1.20363	0.260589	1.40835	0	1.4541	0
XM_001473123	Tubb2c-ps1	A_55_P1959703	TCCTGTGTCCTGACATCACTTGTACAGATACCACCATTAAAGCAATTCATAGTGAAAAAA	1.3858	0.26884	1.74023	0	2.71009	0
XR_002167	Gm9115	A_55_P1982817	GGAAGTATCATACAGCATCGGCAGTCAACTTCCTGTAATAAATTCAACAACAGCAAAAAA	1.2448	0.296176	1.55795	0	1.74376	0
NR_029475	4930581F22Rik	A_51_P185292	AGAAAACAGCAGTAAATGACCTTATGGGTGTGACTTTTCGAGAAGAAAAAGGGGAGGTCT	-1.38174	0.312749	-1.66579	0	-2.00859	0
NM_175224	Metap1	A_51_P102503	GCTGGGTGTCTCATGACTTTTATAGTATAATTTGATACCACTGACACATACTTCAAGACA	1.11605	0.313696	1.22367	0	1.28049	0
NM_197988	1190005I06Rik	A_51_P234044	CAGGGCCTCTGTTTTTTACAAGTTGTTTTACAGGTATGGGACCTACATCCTGAGCGAGAT	-1.27356	0.317137	-1.49444	0	-1.75428	0
NM_027045	Gcap14	A_55_P2028345	GTAAAATGAATTATGGAAACCGGATGTAAAGTCTCTTTCCTGAAAGTGTTGGCTTAGTAA	1.14068	0.339275	1.3051	0	1.36543	0
NM_001024848	Apol7b	A_55_P2019113	TGTGCTGAGAGGGGAGTCCCCAATATGTTGGATCAATAAAAATCCTCATGCAGTTTGCAG	-1.28428	0.352463	-1.63394	0	-1.98122	0
NM_146116	Tubb2c	A_55_P2153292	TTTGAGGAGGAGGCTGAGGAGGAGGAGGTGGCTTAGAGCTGTCTTAGTCACTAAAGCATG	1.36528	0.352463	1.7791	0	2.85596	0
NM_007527	Bax	A_55_P2137406	TCCTGGGATGAATGGGGGAAGGGGAAAGGCATTTTTCTTACTTTTGTAATTATTGGGAGG	1.16203	0.35305	1.36332	0	1.73157	0
NM_030084	Gpr108	A_51_P185135	CATTGCTCTGGAGAGCCCGGGCTTCATAAAACCTTGATTAGTAAACAAATAAAGAAAAAG	1.12751	0.386404	1.31021	0	1.31954	0
BC052524	4833411C07Rik	A_55_P2360266	AAGAATGACAGGCAAAGGAGCCACTGAGTAGATGTGAACGCCTTTAATTCCTGTACTGAG	-1.47722	0.387804	-1.94686	0	-2.54954	0
NM_001005605	Aebp2	A_55_P2165544	GTGTTCCTCAAGGTTGACATTCTCTGCCTGAAGAAAATGTGTCTTTACAAATTTTACAAT	1.1653	0.39814	1.3543	0	1.53696	0
NM_008808	Pdgfa	A_55_P2007470	ACTGTAGCACTCAGAGAGACAGTGAGAAAGCTTCCTTGTCACAGAGAGCGAAAACAAAAC	1.22286	0.40018	1.58098	0	1.88663	0
		A_30_P01024344	CTAATCAATGCCTTTGTAGGTGCTGGTGTAGGAAGGTCACAGCAGAGGAAGCTCTGTGTC	1.36951	0.409025	1.85883	0	3.35378	0
NM_053177	Mcoln1	A_51_P482029	TTTTTAGAATTTGCTTTAAAAGATCTGCGTCTGACAGGCCTTGTGAGGGCTTGGGCTGAT	-1.10136	0.429215	-1.19902	0	-1.37537	0
BC019449		A_55_P1985559	GGACACCAGTCTCACCATTTAGGGGTCCACTATGTTTTTCAATTAAAATGCAATTATATT	1.14407	0.435324	1.29834	0	1.45299	0
NM_198171	BC015286	A_52_P627269	TTTTTGTTTGTTCCAACACTTACATAGCATTTGTCACCTCAGTCTTTGAGCTTTCCTGTG	1.31943	0.484527	2.0088	0	3.55469	0
NM_025677	Tsen15	A_51_P184024	AGGTATCAGTGAGTGGTACGGAGAAAACGCTACAGCAAGAAAACGGACACAAGAGCATTA	1.11177	0.505632	1.37386	0	1.34232	0
NM_026179	Abhd5	A_55_P2177233	CTTTCCTTTCTCCTACACAGAATTAAAATATAGGAGAGTCTCCCAATTTAATAATCGCCT	1.14895	0.511644	1.3508	0	1.61056	0
AK015504		A_55_P2075258	TCTCACCCTTAATGTCTCTTCCAGATTCACAAAATGGTTGGTTTTAGAATTACAGATATG	-1.20733	0.583646	-1.61439	0	-1.82077	0
NM_007669	Cdkn1a	A_51_P363947	CTAAGGGAGCTCACAGGACACTGAGCAATGGCTGATCCTTTCTCAGTGTTGAATACCGTG	1.21121	0.617066	1.84144	0	4.63538	0
NM_145603	Ces2	A_55_P2124712	GCATCTGTCACCTCAGTCTTTGAGCTTTCATGTATGAAAAATACTCTGTATTACTTATCA	1.21958	0.622648	1.97065	0	3.08381	0
NM_008465	Kpna1	A_51_P256682	GAAAGTTCCAGAGACAAAGGACATTTCTCAGCCAAGAGTGTGATGCATTCTTGCCCTAGT	1.26267	0	1.2955	0.0285544	1.5601	0
NM_145529	Cstf3	A_51_P382928	GTACAAAATGACAACGCCACATCTTGTTCCTTTTCAAGGGTGTCTTGTATGTGCCACTTG	1.26783	0.0742413	1.34094	0.0285544	1.57374	0
XM_001481151	LOC673748	A_55_P2148071	CAACAACCCAGAGGATTCCTTTGTGGAGAAAGCCAGAAAGATTTTAAGAGTTGATTTTTT	2.26605	0.0843651	2.47774	0.0285544	3.15196	0
NM_011680	Usf2	A_52_P647919	ACAGTGATGGTTGGCGGGGTCGGGGAATACCATCATGTCCCCAAGAGATTGGCTCACCAT	-1.30162	0.167559	-1.43442	0.0285544	-1.62628	0
NM_030558	Car15	A_55_P2154416	GGTCCCTAGGTCCAGCAATGATTCTACAATAGTATTTCCCCAATAAATCGTGCATAGTGA	1.21024	0.477373	1.51426	0.0285544	2.09636	0
NM_013462	Adrb3	A_55_P1992849	GGGTTCATAGGAAGAAGTCAAACTATTGGAATGGGTCCTTTTTCCACTTAAAATCAAATT	-1.22642	0.58938	-1.73453	0.0285544	-1.80616	0
NM_177448	Mogat2	A_51_P411345	CTCTGTCTTGGCACTGAAGGGCAGCACTGTACATGTTACCTCAATAAATGAAAGGAGTCT	1.15926	0.629811	1.60687	0.0285544	1.72909	0
XM_001474520	LOC100045552	A_55_P1961302	CTCTGGTGTGTCTGAAGACAGTGATGGTGTACTGACATATATGAAGTAAATAAGTAAATT	1.08048	0.786229	1.45244	0.0285544	2.07635	0
NM_053262	Hsd17b11	A_52_P132165	ATCACCAGGTTTTCAGAGCTTGTACTGTCGGTTTTCATTTACAGTGTCTGTAACTGCACT	-1.28984	0.0964173	-1.3345	0.0426674	-1.39594	0
NM_182782	Klhl25	A_51_P208121	ACGAAGTGAGGTCTAATGAAGTGACGTGGCTGTTCTGATCCTCAGACGGGGCCTACCACA	1.45209	0.147826	1.50362	0.0426674	2.14808	0
NM_001037913	RP23-195K8.6	A_66_P100565	ACAAGACGGTGACAAAGGGTCCAGCAGTAAATGGGGAACAACCACTGAAGGTTTAGTAAA	-1.23448	0.176206	-1.30815	0.0426674	-1.45063	0
NM_009708	Rnd2	A_55_P2184009	TGAATGTTCCTCCCGATCTTCTGAGCGCAGTGTCCGGGATGTCTTCCATGTGGCCACAGT	1.37953	0.205276	1.52298	0.0426674	1.73228	0
		A_30_P01029788	CGTGGCTTCCCGGTTTTCCTTAGCCTGCCGCTTTCCCCAAAGACAGAAGAGCGTAAAAAA	-1.56546	0.211447	-1.78073	0.0426674	-1.75927	0
NM_016928	Tlr5	A_55_P2131428	TTGTCTCACTGTTTTCCAAATGGAAAGTAAGAGGTCCAGAAAGCTGCCTCTAAGGGCTCT	-1.38574	0.212987	-1.53537	0.0426674	-1.66333	0
NM_025844	Chordc1	A_51_P305843	CACTCTTATGGGTGATATCTGTCTCCCTGATGAAAAACTGTATCTGTTAAATTGTGAATG	1.26873	0.23694	1.39181	0.0426674	1.46536	0
NM_001033134	2610002J02Rik	A_66_P129048	CTCCTTGCCACAGGGACTGTACCTTAACTGTGAGCCAGAATAAATTTTAAGTTGCTTTCC	1.20315	0.238275	1.2888	0.0426674	1.38061	0
NM_198249	E130112L23Rik	A_52_P251615	TCCCAGAAGATTCATCTCTGCCAGGTCGAATGGAATTCCATTCTGGGAGATCATGAGAAA	-1.20619	0.292153	-1.31725	0.0426674	-1.39173	0
		A_55_P2153291	GTGATCTGACATCACTTGTACAGATACCACCATTAAAGCAATTTATAGTGGGGGAAAAAA	1.37226	0.328075	1.69001	0.0426674	2.72639	0
NM_001011761	Olfr1229	A_55_P2142172	TATGCAAGGCCTCCCACTGCCTTTTCCTTTGACAAAATGGTAGCAATATTTTACACCATG	1.16114	0.384628	1.29928	0.0426674	1.36919	0
NM_194333	Slc23a3	A_55_P1964752	ACTTGAGCAGAGGCCATGGTTTAGCGGGTTGGAACTGAATAAATGAGATTTCTGCCTGTA	1.29449	0.389845	1.64617	0.0426674	2.26826	0
NM_001081235	Mn1	A_55_P2174935	CCGTATTCACGCATACTGTATATACGTGTATATGTTTTGCTGAGCAGCTTAAATAACAAT	-1.22934	0.440954	-1.48988	0.0426674	-1.43551	0
NM_009831	Ccng1	A_52_P612803	AGAAATAAAATTGCTGAGTTTATCTGCAAAACCTTTCTCTAAGTCTTATGGGACGTAAGG	1.23483	0.441569	1.46516	0.0426674	1.99756	0
NM_198246	Yars2	A_51_P373609	TTCTGAATTAGTTCTTGATCCTGGAACGAGTGTCATAGACACATGCCGTAAAGCAAATGC	1.1004	0.57824	1.25206	0.0426674	1.31688	0
NM_008808	Pdgfa	A_55_P2125588	CTCAGAGAGACAGTGAGAAAGCTTCCTTGTCACAGAGAGCGAAAACAAAACCACAAAAAA	1.17303	0.58883	1.50165	0.0426674	1.87525	0
NM_152804	Plk2	A_51_P290576	TGTGGTTGGAAAAGTGCATTCCTTGTTAATAAACTTTTTATTTATTACAGCCCCAAGAGC	1.07884	0.756675	1.37558	0.0426674	1.42073	0
NM_009293	Sts	A_51_P377526	CACGCCCACGACGACCCAGGCCACGCCCAGGACAGAGGCGATGACGACGCCCACTACGGA	-1.6089	0	-1.49172	0.0586116	-1.84231	0
BC022182	Tuba1c	A_55_P2064547	TGTGTGCTCTAACTGTCCTAAACTGTCAATAAAGGTGTTTCCATTGTAAGTTGCAAAAAA	1.61806	0.137484	1.81213	0.0586116	2.36421	0
		A_30_P01033086	AATCTGTCCTATGCTGCAGGCTTTGCAGTTCTGCTTATAGTCCTGTGATCAGAGACACTT	-1.23758	0.411295	-1.47477	0.0586116	-1.97101	0
		A_55_P2163669	TCTGAGGGTGTGCAGGTACCCTCTGTGCCCATCCAGCAGTTGTTCACAGAAGACTGGAGT	1.098	0.448997	1.20756	0.0586116	1.28196	0
NM_026689	Mul1	A_55_P2150786	CCCCTTCTTGGGAGCTAGATCCATGTGTATGACTGAATAAGACCAGCTCATTGTCCAGGC	-1.14858	0	-1.16705	0.068742	-1.26893	0
NM_054045	Hist2h3c2	A_55_P2142251	AGCTGAAGGCTGAGATCTAGCTTACAGCTCATAATTACATCACCAGACTTCTGGAAAAAA	1.81034	0.0464008	1.79416	0.068742	1.70235	0
NM_031165	Hspa8	A_55_P2080603	TTGTTCCACAGGGACCCAAAACAAGTAACATGGAATAATAAAACTATTTAAATTGGCACC	1.37111	0.0843651	1.38994	0.068742	1.55478	0
NM_021514	Pfkm	A_51_P117995	ACAGGCTGGGTCTCTCTAGTGCTACGGCTAGATTTCAGCTACTCAAGAGTTTTCCTAAAA	-1.27452	0.0843651	-1.30219	0.068742	-1.40623	0
NR_003513	Neat1	A_51_P234692	AAAGCAGTTTGGGAAATAAAAGAGACTGGGCCCTGGGTCATCTTACTAGATAACACTTTG	-1.6542	0.198861	-1.91183	0.068742	-1.88214	0
NM_138590	Zcchc7	A_55_P2114218	CTCTTTAGAATCTTTTGTACTTGTGAGCCTTTTTTACCCTTGTGAAAGCCTAATGTTAGA	-1.15308	0.375905	-1.27604	0.068742	-1.28227	0
NM_009098	Rps8	A_66_P116678	AAGGCGGGGCTGAGTTTTAGAAACCGGACCGTGAAGCTTTGCGCTTCCTCTTTCCAGCCA	1.11668	0.55343	1.26716	0.068742	1.64078	0
NM_011029	Rpsa	A_55_P2038077	AGCAGTTCCCCAATGGAAGACTGGAGTGCACAGCCAGCCACTGAGGATTGGTCAGTAGCT	1.07772	0.630103	1.22317	0.068742	1.24137	0
XM_001474552	Gm4008	A_55_P2066036	CACAGTCCTCTTGTGATAACATTGAGGCTTTGTGATAACATGAGTAGAAGTTCCAAAAAA	-1.54355	0.193337	-1.77092	0.0800014	-1.87041	0
NM_001033041	Acmsd	A_55_P2161347	TAAAAGGAATGTCATCTATACGTTTCCCTTTAGCAGAGCAGGAGGCAGAGTTAACTCTGG	1.70042	0.315332	2.0832	0.0800014	3.70039	0
		A_30_P01018925	GAAAAAGTGAAGATTTGGTCAAACTATATTTTCCCATTCAAGTACAAAAAATGTTTTCAA	-1.13539	0.435324	-1.24764	0.0800014	-1.31747	0
AK143198		A_55_P2129309	GTCTATAGCCAAGTTTTGTAGAGCCAGTGGCATCTGGTTTTGTTGTTGTTTTGGTTTTTT	1.1931	0.6459	1.62293	0.0800014	2.21655	0
AA671120		A_55_P1984357	AGGAATTCAGAGTGAATGGACCGCACCAGCTCCTGAGTTCACTGCTGCTCAGCCTGAGGT	1.05556	0.733558	1.20406	0.0800014	1.24998	0
NM_133800	Nol12	A_51_P189916	GCAGCCTAAGCCTGAAAATCAGGACTTTGCCAGCCAGGGTCATCCTTGCTTTGAGCCCAG	1.09397	0.509853	1.21173	0.0890896	1.29437	0
NM_199080	Ddx17	A_51_P381321	ATTGTGCAGACTTCTCATCTAAAAAGGTTGGTGGCTTTTGCTTGGGATCAGTGCTCTGCT	-1.1472	0.636718	-1.4246	0.0890896	-1.45034	0
NM_009517	Zmat3	A_51_P415220	TCCTTCAGCCTAATAAATACAGAAGTCTGAATGTTATTTAAGCTTAGACCACTTACGTTG	1.11305	0.652477	1.33434	0.0890896	1.85638	0
NM_198931	Ppm1m	A_55_P2033510	CTTCTTGAAACCTCTGGGCAGTCTCACATTTGCTTAATTTAATTAAGATTAAAGCGATCT	1.0016	0.995969	-1.25656	0.0890896	-1.30845	0
XM_892488	Gm6788	A_55_P2072906	GGCCTCATTCTCTGTACAAGCCTGTGGTTATAAAATTAGTTAAACAGCTTACATTTGTAT	1.23727	0.476435	1.50266	0.097686	1.80331	0
NM_146245	Lrit1	A_55_P1979295	CTTCTGGAGTGTTCTTGTGGGTATTTATGTTACTAAAACAAACTCCTCTGACAAATGAAT	-1.38464	0.497784	-1.9224	0.097686	-2.00287	0
NM_007423	Afp	A_51_P510891	GTGAGCCTTTTGGCTTAACTGTAACTGCTAGTACTTTAACCACATGGTGAAGATGTCCAT	1.11146	0.859059	1.75518	0.097686	3.62555	0
NM_011324	Scnn1a	A_51_P213691	TGGGTAGACTGAACTGTGCTCAGGGATGAGCTTTGCTCATTTTTGTATCCTTCCGTTCTA	-1.26556	0.320006	-1.38049	0.103113	-1.65284	0
NM_001142744	2610110G12Rik	A_52_P176619	CTCAGATCCTTTGTATCGTTATTTTTAACCAGAGCAATAAAAGTATTTATTTGTTATCAC	-1.26989	0.353061	-1.43427	0.103113	-1.63684	0
NM_026187	Ankzf1	A_51_P365903	GGAGACCTTCATCTTGATTTCTTTCAGCACCTGGGCCAACTCTGGGTCCCAAGAGGACAC	-1.14071	0.353061	-1.20698	0.103113	-1.38772	0
NM_133924	Snx21	A_51_P323521	GCCAAGGTCAGAATCAGTATGTCTCTGTATCCATGGGCCTCTAAACCAGTGAAACAGTTT	-1.18897	0.353061	-1.28817	0.103113	-1.55852	0
NM_011029	Rpsa	A_55_P1970700	CTGTGCAGGTGCCTGAGCAAAGGGAAAAAAGATGGAAGGAAAATAAAGTTGCTAAAAGCT	1.1299	0.400767	1.21163	0.103113	1.21016	0
NM_001163721	1190007F08Rik	A_52_P551011	AGCCTCATGCTATAGGAGGATCTCCCAGAAGCTGTGCTCTGGCAAGCTGGGGATAGCCAT	-1.15513	0.509369	-1.33256	0.103113	-1.67971	0
NM_008963	Ptgds	A_55_P2100928	AAAGTACCTCTACACCCTCCAGCTTTGCCTTGACAAAGAAATAAAAGTCCAAAGCAAGTC	-1.18722	0.53172	-1.38599	0.103113	-1.49304	0
		A_52_P551526	GGTACCGCACAGTCTGTGGGCTGCAATGTGAATGGCTGCCACCCTCATGACATCATCGAT	1.15741	0.329961	1.24145	0.109178	1.41806	0
NM_020606	Parva	A_55_P2130890	AGACAGTCCCCCTGAACATAGGAATAAAGATCAGAATTAGTCCCCACAATAAGGGGGAGT	1.12624	0.516497	1.25418	0.109178	1.40133	0
AK043390	A730091E23Rik	A_55_P2238059	ATAAGTAACCTTTTACCCGTGCTCCTGTAAGTAACTTCAAATAAATTCATACTTGGATGC	-1.07943	0.841049	-1.45624	0.109178	-1.67393	0
NM_007620	Cbr1	A_66_P108152	GATAAAAAAGTTGAACCATGGTGAACCCAACTCTCACCTCCCACCCCCTTGTATCCAGAC	1.02502	0.936429	1.27757	0.109178	1.63377	0
NM_007738	Col7a1	A_55_P2064292	CTGTGATACCATGGTGCTGATGGGAGGGGACGGGGCATTAAAGCTGCTGTTTTAAAAGGC	1.01331	0.973562	1.29097	0.109178	1.36848	0
NM_026275	Ube2r2	A_51_P461452	GTCTGTTTTTAGATTCTTGAAGAATTAGTCTGTTCAAGACATTGTGTTTAAAGCTGGGAG	-1.10647	0.353061	-1.16253	0.112487	-1.17666	0
		A_55_P2132358	AATCACACTGTTGGGCATTTGGGTTGGGCAGTCTTAATAAAATAACCATGGTCATCATTA	1.15334	0.422735	1.26054	0.112487	1.41553	0
NM_178764	Fam168a	A_55_P2074831	GCATGGACCATCCCTGTGAAGAGAGCGTTGTGTATGATTTTTGTATTTTTTAATTCATTT	-1.09794	0.440835	-1.17089	0.112487	-1.19003	0
NM_133349	Zfand2a	A_55_P2063396	GCAAAATCACCAGGCTTTAGAGACAATATCAAATGCAAGACATTGTGTGTTGAAATATCT	1.1324	0.441214	1.24124	0.112487	1.33109	0
		A_30_P01028297	TGTTAGTTCCTGATTTCTGCTTAAGGTCGGTACTTTCCAGTAAAAACCGCCTAGATACGC	-1.29215	0.457582	-1.57886	0.112487	-1.73044	0
NM_026179	Abhd5	A_52_P273821	ATTGGGCTTCGGAAGAAGTAGTAGACCTAAGTTTGACAGTGATGCGGAAAAAGTGGAGAA	1.15849	0.629694	1.41538	0.112487	1.67968	0
NM_026875	Ypel3	A_55_P1961567	ATCTGGCTGGCTTGGATCTCATTTTTTAACCCCTTCCTGTCTTGCCTGTCCCATAGATAA	-1.31488	0.179979	-1.35831	0.117335	-1.57534	0
XM_001480786	Gm10774	A_55_P2020248	TAAGTCCTGTTACCCTGGAAGGAACTGTTTAGTAAAGATGTTTGCAGAACCACCAAAAAA	1.19999	0.315332	1.28191	0.117335	1.50328	0
NM_172267	Phyhd1	A_55_P2094896	GCAAGGATTGTGTTTGAGTCTCACTTTTCTCTTGGATGGATGTTACTGTGTAAGGCACTG	-1.11513	0.561272	-1.24745	0.117335	-1.63305	0
NM_001162533	1700029G01Rik	A_55_P1983368	CCTGCTTGGGCCACCCCGGTCCTTGCACACAACTTTGACAAACTCCATGGAAGTAAAAAA	-1.27998	0.176206	-1.31828	0.119104	-1.35641	0
		A_30_P01027568	GCCACCAAACTGAGAAGTTGACTTGCCTTTAATCACCTGTAACTTTGTTAGAATAATAAA	-1.34148	0.240263	-1.42656	0.119104	-2.0561	0
		A_55_P2087985	ATCCAAATCAGGAAAGACGGCGTCATAATGGAGAAGCATATGGGGATGATGAACAGCATC	1.26282	0.292153	1.36651	0.119104	1.43434	0
NM_024246	Tmem79	A_55_P2148288	AGGAAGGCAGAGCGCCCTCAGCCCAGCATATAGCTGTGAGTATGTAATAAATCACTGCCA	1.20266	0.445292	1.38406	0.119104	1.42388	0
		A_55_P1972222	ACAGAAGAGAGGAGTGCACAGGCAGCCACTGAGAATTGGTCAGCAGTTCCCACAGCTGGA	1.10099	0.505068	1.19768	0.119104	1.30356	0
XM_001479672	LOC100048172	A_55_P2164075	TGGGGATGACAGCCCAGAGTCCCTTACGAACAGCAGTGTAATGTATGAACTATCTAAGTA	-1.73487	0	-1.66837	0.125018	-2.3342	0
NM_025593	Polr2l	A_55_P1956517	TGTGGCTAAGTCCTGTTACCCTGGAAGGAACTGTTTAGTAAAGATGTTTGCAGAACCACC	1.20359	0.327679	1.29433	0.125018	1.46385	0
NM_172857	Exd1	A_55_P2040600	AGGGTGCTAGCTTCTCTGTTGTTATTTCCTTCTAGTAAATGTAAAATTTGAGTTCATTGG	-1.31035	0.167559	-1.35098	0.127375	-1.44164	0
NM_023480	Fahd1	A_55_P2010843	ATTAAAGAAAACGATGAGATCGAGGCCGGCATAGATGGGGTGGTTAGTATGAGGTTCAAG	-1.19059	0.271615	-1.23805	0.127375	-1.29535	0
AK144510	1810059H22Rik	A_55_P2207342	AGCCTGAATATTACTATCCTGTGCGGCCAGGAGCAGAAGAGTTTCGTTTCACTGTTTCTA	-1.25808	0.542887	-1.57312	0.127375	-1.96171	0
NM_008708	Nmt2	A_55_P2133205	CTATTTAGTGATGCCTGGAAATGTCATTCCAAAGAAGAATAAAAGCACAAGTTGAGTGAA	1.08395	0.692791	1.26325	0.127375	1.40461	0
NM_019743	Rybp	A_55_P2003966	CATGTGCACGACTGTTATTAGAAGCCACTTTATCATTTTCCTGCTTTAAATAGAAATGTC	1.07086	0.763145	1.28175	0.127375	1.36843	0
		A_30_P01018973	TAAGAACTTGCTGTAATCATTGTCCAGGGTCAGTGCCTTGGGTAGTTGACACATGAGAAG	-1.08322	0.77162	-1.34848	0.127375	-1.45143	0
NM_007690	Chd1	A_52_P329250	TGCTTGAAGGAATATTCCAATCCTGAACAAATTAAGCAGTGGAGGAAAAACCTGTGGATT	1.02654	0.931844	1.25907	0.127375	1.43422	0
AK033690	9130221J18Rik	A_55_P2387665	GGTGGCTTGTGAGGTTATTTTTCCCCCTAATATTCTAGAAGAATAGAAGAATATTCTAGA	2.8199	0	2.35288	0.131401	3.14677	0
NR_003280	LOC790956	A_55_P1977776	TGCGAGAATTAATGTGAATTGCAGGACACATTGATCATCGACACTTCGAACGCACTTGCG	-1.68254	0.167559	-1.69851	0.131401	-2.10066	0
		A_55_P2072908	ACTGTGCCAAACACCCAATGATCCATCCAGAAACAAGGACTGCATCCTAAGTTCCAAATG	1.36745	0.240263	1.46888	0.131401	2.01774	0
NM_153152	2410015M20Rik	A_51_P353386	GAAGGCCGAGGAGGTTGTGCCACCAGCAATGTACCAGTTCAGCCAATATGTGTGCCAGCA	-1.12342	0.400767	-1.18432	0.131401	-1.22544	0
		A_30_P01032960	TTTGATGTGGCGACTATGGAGGAACAACTCTTAAAAGCTCTGACTGCCTTGAAGATGGAG	-1.16761	0.440954	-1.26903	0.131401	-1.35813	0
NM_026276	Aasdhppt	A_52_P633128	TGGTACCAAGTCATGATAGGATTCTCTTAGTAAGGAAAATAAATGAAAAGGGTGATCTTG	1.13418	0.487209	1.25069	0.131401	1.32825	0
NM_001164361	Plekha8	A_55_P2033864	AGGTGGTGTGACAGCCACAGGACAGCACCTCCTAACTTCAGGGAATAAAGTCTGCTAAAG	1.10288	0.594171	1.23623	0.131401	1.38641	0
NM_133925	Rbm28	A_51_P437786	ATGATACACACTTTCTTGGGGACTCTAGGTTGTGTACATTCATGGTCCGTTCTCCAGTGT	1.08385	0.652415	1.23603	0.131401	1.30766	0
		A_55_P2156625	AATGCATCTCAGAGCAGTTCACAGCCATGTTCCAACATAAGGCCTTCCTATACTGGTACA	1.16616	0.709379	1.58684	0.131401	2.39141	0
NM_025663	Gpatch4	A_51_P172752	ACCAGCTAAAGGATGGTGGGAAGAGGAATCAGGATGGAGGAATATTTGGAGTGTCTCTTT	1.09137	0.728834	1.33098	0.131401	1.4344	0
		A_55_P2066429	ATAGATAACACAGAGCCCGATTAAAATAAATTGGCATTGGAGTGCTTCACCCTTTAAAAA	1.31874	0.111809	1.31053	0.136591	1.64135	0
NM_010480	Hsp90aa1	A_55_P2057946	TTGTGAATGGAAATAACAGTGCCCAATCACATTCTGCTTTAAAAGATAAATACAGAGGAG	1.45578	0.137484	1.48264	0.136591	1.78368	0
NM_145603	Ces2	A_52_P318361	TGAAAAATACTCTGTATTACTTATCATTCTGGCCAAACTTTCATTAAATTCAATAAATTC	1.26601	0.611986	1.69484	0.136591	3.61542	0
		A_55_P2003927	TTCCTCACGGAAGACTGGAGTGCACAGTCCTTTCAAATGCCCACAAATACCTCCATTGAG	1.0251	0.86885	1.14452	0.136591	1.18301	0
NM_009456	Ube2l3	A_55_P2063970	CTTGTGGCAGTTACTAACTTTCTACAGTTTTCTTAATCAAAAGTGATCTAGGTAACCTGT	1.06744	0.630257	1.16002	0.140372	1.22967	0
NM_175285	Tmem62	A_66_P113662	CCTACATTCATATGTGCACAGACTTACATGTGATTAAAAAATAATAAAAGATAAGTATTA	1.32099	0.253095	1.39331	0.142772	1.5767	0
NM_146234	Mmgt1	A_51_P252199	TGTGGACAGCTTGCATACCTCAGACCAGGTAAATAGCCCCAGGTTTTTAAATCGACTTCA	1.18135	0.317137	1.23	0.142772	1.27722	0
NM_011752	Zfp259	A_55_P2122504	TTTGCCTGTCAGCTCTCTGACCTCCAGTGCTGGACCTTTGAAGTCTGGGGAAGTGAAATA	1.15095	0.603134	1.35165	0.142772	1.52664	0
NM_027309	Lysmd2	A_51_P233160	CCTTTCACTTTTGTAGATGGTGGTAGTTTTAGACCGGCTTTTGTAGATACAGAAAGCATC	1.17811	0.614546	1.43374	0.142772	1.73801	0
NM_026325	Tmem179b	A_52_P228031	TGGAGCTCTGAGACAGATGCTCTTGTTGGGCACCACCAGTCTCACTCCTGAAGAATACTC	-1.06827	0.671818	-1.18243	0.142772	-1.26675	0
NM_009997	Cyp2a4	A_55_P2007326	ACTATGAGTTTCTTGTCCCGTTGATCCTGGGCTGCATGAGGTTAAAGGGAATGATTGAGA	1.21631	0.425875	1.35319	0.146144	1.50866	0
		A_55_P2041131	ATGAATGCGGTCTTGCTGGTCTGACAGTCACTCATACACGTCATTCTACTCACTACTGAA	1.06433	0.645128	1.16066	0.146144	1.184	0
NM_010764	Man2b1	A_51_P336161	ACACTGAAGCCTATGGAAATACGTACCTTCCTGGCCTCTGTACAATGGCAAGAACACAGG	-1.29869	0.0464008	-1.27174	0.150489	-1.44107	0
NM_019953	Cnpy2	A_51_P342082	CAGAGAGGCTGACAACGTTAAAGACAAACTTTGCAGTAAGCGGACAGATCTATGTGACCA	-1.11556	0.409025	-1.1788	0.150489	-1.43005	0
NM_021897	Trp53inp1	A_51_P175580	GTGTGTTTATGGGCACAATGTTTTCTCTCATCAACTTGAAACTTAAAAGGGACATTTTGG	1.2297	0.481221	1.42752	0.150489	2.01445	0
NM_138721	Lsm10	A_51_P106859	AGGAGTACTGCGAGTGTTTGGAGTGAATCACCTCTAACGTCCCGTTTCTTTTTGGCATTT	-1.07238	0.630023	-1.17571	0.154669	-1.29226	0
NM_026114	Eif2s1	A_55_P2184816	CCAGGGACTCCAAACACAAACAATCCCAATCTTTCTATATAAAATGTATTCAAGCAAACA	1.08048	0.635887	1.20428	0.154669	1.26021	0
NM_025878	Mrps18b	A_55_P2139992	GGTGTGTCCCTGATTTAAACCTCCTGGCTCAGCTTTTATACAATAAAGCTGTGTCTCTTC	1.0964	0.697092	1.27317	0.154669	1.40823	0
NM_025566	Tnfaip8l1	A_52_P151320	GCGGCAGATCGTGGCTTCTCTCAATGGTTTTGAAAGGAGAGACTCCAAGCACACTTCGGT	-1.14529	0.712844	-1.46137	0.154669	-1.65244	0
NR_024067	Snhg6	A_66_P122415	GCAGCTTACATATTGGAAGGTAAAATGAAGGCCATGAACAAAGTCAAGAAGCCATAAACA	-1.15888	0.405404	-1.23659	0.157523	-1.30282	0
NM_025305	Mrps7	A_55_P1978236	AATAAATGTTGAGCTCCTGCTGTCCTGTTGGAAAGTTCTGGAAGTTAAGGACGGAGAGTG	1.09968	0.435794	1.159	0.157523	1.28609	0
NM_172776	D630002G06Rik	A_51_P144531	CACATAGGAATTGCTGCAATCGATTACTATATGTTAAATACCTATGAGTAATCACGTAGG	1.37199	0.568784	1.82793	0.157523	3.39523	0
NM_013462	Adrb3	A_55_P2105685	AGTTTTCATCGCCCTGAACTGGCTGGGCTATGCCAACTCCGCCTTCAACCCGGTCATCTA	-1.42179	0.211447	-1.48935	0.159089	-1.72262	0
NM_172518	Fbxo42	A_51_P492595	TATACAGATATATTATATAGCACTCTGTTTACAATAAAGGCGAGATCTTCGTCCTGGTTC	1.18003	0.291415	1.22456	0.159089	1.39953	0
NM_011386	Skil	A_51_P118132	TGCCAATGCATATAGTTTTATGATTAAAATTGCTGTGGTTGGTTGCATTACATGACACAC	1.15262	0.556534	1.31669	0.159089	1.48463	0
NM_011020	Hspa4l	A_55_P2173737	GGAGTACCTGTACCAAGTCCTAGGAAATAATGCTTGTAATAAACTTAACTGTGTTACATC	1.14799	0.564007	1.31101	0.159089	1.51405	0
XM_001479308	LOC100047993	A_55_P2124701	AGGTTGGATGTGGAAATAAAAGCAACCCTGTGTGAGAATGCTGTCCTGATCTCTTTGTAG	1.03788	0.857664	1.19811	0.159089	1.24575	0
NM_026637	Ggct	A_52_P641758	ATAACAGACTCTGAAGCTATGTGTGCTAGTATGAAGTGCTTTTAACGTTTGCGAACAGGA	1.20445	0.435394	1.33921	0.16281	1.40398	0
NM_001080948	Larp4	A_52_P239726	TGTTAGTGGGTAATTCTTAAAGAGCTTTGAAAACACTGCATAATCCGTGTAACCCAGAAT	1.19016	0.224754	1.21187	0.164699	1.43396	0
NM_019768	Morf4l2	A_55_P1969882	CCCATCCTCTGCAAGTCCATCTTTGTTGTTCCTTAGGCATTCATTCTATCTTTGCTCAAA	1.35987	0.231154	1.42488	0.164699	1.55434	0
AK143696		A_55_P2015232	CTACGGAGGTCCATTGTAAAGCCAAAAAGATGGAAAATGTTTTGTCTTGATGGTTTTAAT	-1.2056	0.292153	-1.25831	0.164699	-1.40546	0
AK052167	AI606181	A_66_P103792	GAGGGATTTCTCTAACCTTGACATCTGTGAGCTTTTTCAAGGCGCTTATTTTATTGCAGC	1.20883	0.297483	1.26799	0.164699	1.58693	0
NM_145382	Fam193b	A_51_P407879	TCTTTACTTTTGATACTGTGAATATCTTTCATGGGGAGAGATAAAGCAACATTTGGACAC	-1.22734	0.440835	-1.36719	0.164699	-1.4723	0
		A_30_P01032927	CGTGTTCACAGTATGCTGTGTACCAGGCTATCTGCAGCATTTTTAAAAAATCATAATAAA	-1.43961	0.351028	-1.64508	0.16873	-2.107	0
NM_022811	Polr1e	A_55_P2159949	TAAATAACTTCCAGGTTGACCTGACAGCGTTGCAGAAGGACTTGAAGCTGAGTGAGAAAA	1.18349	0.445292	1.30233	0.16873	1.4464	0
NM_007416	Adra1b	A_55_P2177721	CCTACGCCGGCCGGGACTTAAGTCTCTCTCTCTTCTCTCTCTGTATATACATAAAATGAG	-1.14607	0.504316	-1.25734	0.16873	-1.39464	0
NM_178060	Thra	A_51_P475995	AAATGGTAGTCATCCTAACTGCACTTTGGAAACCAAGCAAGGGGAGAATATAGATGAAGA	-1.19771	0.395794	-1.29223	0.171515	-1.37414	0
NM_020275	Tnfrsf10b	A_55_P2027836	GATGTCCTTTTCTAGTGTGTTTGAAGCCAGTGGCAGTGTAATTACATACACAAAATAAAT	1.13725	0.577202	1.28406	0.171515	1.92485	0
NM_013750	Phlda3	A_51_P329928	GTAAGGGTTGGCCCTTTACCATTTCATGCTTATTCCAGAATGAAGAGGCCCAGTTCGTGG	1.06864	0.839787	1.34927	0.171515	2.08969	0
NR_026976	6720401G13Rik	A_52_P223508	TAAATAGAGAAGCACTTGATAGAAGGCACCTGGATAAGGATGGACAGAAATCAGAGGCCT	-1.1833	0.509369	-1.34003	0.179039	-1.44373	0
		A_55_P2170670	TTTCCAAAAGTACCCCTCGGAAGTGTTTTTGTCGTTTAAAATTATCAAGTATCTTCAGAG	1.10425	0.59922	1.21977	0.179039	1.35982	0
NM_010874	Nat2	A_51_P124606	CTGGTGGTCATGTTGATGTGTGCTAGGAAATACCCAGCATTGGCTTACAGCTAAATTTAT	-1.07626	0.735551	-1.24456	0.183239	-1.37226	0
NM_134256	AB056442	A_55_P1991841	TTTTTCCACTTCTGTGATATAATACCTGAGGAAATAAAAGGAAGTAATCCTTTTTCCCCC	1.79358	0.0742413	1.7379	0.187953	2.26365	0
		A_55_P1961247	TTCTAGGGTGAATGGACCACACCAGCTCCTGAGTTCACTGCTGCTCAACCTGAGGTGGCT	1.10573	0.505801	1.18551	0.194769	1.25382	0
NM_029911	Kcnk10	A_55_P1985544	AACTTTATCCTTCTCATGGGATAGGTAGTGTAGGTGGGCAAGCGAGCATTGGTGATTACA	-1.35217	0.546637	-1.74612	0.194769	-2.07546	0
NM_031165	Hspa8	A_55_P2069721	ATCAGCTGGCTGGATAAGAACCAGAGTGCAGAGAAGGAAGAATTTGAGCATCAGCAGAAA	1.29832	0.309831	1.36776	0.195945	1.59383	0
NM_010072	Dpm1	A_55_P1953884	GCCAAAGGTAAGATGCATTTAATGTGGATCTTTTTCTCTGGAGAAGCTCCATTTTATATT	-1.10468	0.494674	-1.17962	0.195945	-1.43912	0
NM_001080995	4632434I11Rik	A_51_P369252	GACCAAGGTCTCAGTCAGACTCAGGATGTGATTTTGAAGAAAGCCAAGACTTTGTTCCAT	1.27788	0.569535	1.58881	0.195945	2.77961	0
NM_001005358	BC018101	A_55_P1972541	CCCGGATAATGCAGTGAATGTGATAAAGGCTTTGTTATTGTAGTCTGAAAAGGAATTTTA	-1.14436	0.630023	-1.35485	0.203329	-1.53979	0
NR_028432	2210013O21Rik	A_51_P349192	GCTTGTCATTGCACTCTTTTGTTGACACCCAGTCTTTGCTGTATTACATTAAAGTTGCAT	1.08846	0.683707	1.22622	0.203329	1.31697	0
NM_007929	Emp2	A_51_P437240	GCTGCGTTATCCAAGAAGCAAGTATTAGGACCAAAACCTGTTACTGTATTTAAAGGAACT	-1.11549	0.690157	-1.32143	0.203329	-1.64284	0
NM_010909	Nfkbil1	A_55_P2050697	GGGAGGCTCTAACCACTGCTCTGGACTGCCATTTCCTAATAAGACTTGGTTCCACACCTC	-1.14472	0.291415	-1.1747	0.2068	-1.26484	0
NM_001164671	Dnaja1	A_55_P2087984	GTGGCGTTCAGTGTCAGACCTCTTATGGGCCAGTAACTCTTTGACATTCTTTATGCAGTA	1.27009	0.306807	1.31909	0.207916	1.53953	0
NM_027287	Dnajb4	A_52_P621617	CAAAATCACTTTTCCGAGGGAAGGCGATGAAACACCAAATAGTATCCCAGCAGACATTGT	1.26666	0.317137	1.34714	0.207916	1.59315	0
		A_30_P01026079	GCACAGCAGCCAGATTTCTACCATCTGCAGGCTCTCTGCCTTTTAAGAACCAGGCCTAAG	1.19722	0.44481	1.30348	0.207916	1.8488	0
NM_021527	Mkks	A_55_P1988970	GTACACTAGCTTTTTGTAAAGCTTGATCCTTCCTTGATGATACATTGCTGCTCTTATTTT	1.12725	0.474668	1.21102	0.207916	1.32498	0
NM_009014	Rad51l1	A_51_P269792	GGACTGCGCTGCTTGGAAAAAGGAAACGGAAGCCAACATAATGAGGATTAATTGGTTGGT	-1.00652	0.995435	-1.85769	0.207916	-2.47279	0
NM_025391	Nip7	A_55_P2253746	GAAGGTGGGGACATTGCTGACCTTTGTAGTCCTCTACAATGGATTAAAATTTTTTAAACT	1.21704	0.367549	1.29597	0.208432	1.37864	0
NM_010145	Ephx1	A_55_P2002578	TCGCCCCACTGCATAGCTGTGTTAAGCTACATGGCTTTAATGATAAATGGGTTTATTTCT	1.00968	0.983923	1.31906	0.208432	1.94101	0
NM_016663	Syt3	A_55_P1975973	GTGAATGTCGACAGACCAATCCTTGATGTCCCCTGAACAGACACACCCTCCAGTGTCCAC	-1.41059	0.137484	-1.38308	0.209399	-1.50687	0
NM_001164532	Cpsf4l	A_55_P2016014	TTGACAGCTGTTTGCCTGTACAGCTTATTTATACTCGAGAATATACTGTGTGTTCTGTGT	-1.61624	0.238275	-1.6535	0.209399	-3.03585	0
NM_024282	Pppde1	A_52_P550843	ATTACATCTTATTCTTGCCGGTATGGTTTGAGAGTGTAGCTTGATTGTTAGACTTTCATT	1.26737	0.238275	1.29001	0.209399	1.83393	0
NM_029581	Mtif3	A_55_P2088750	TTTAGAAACCAGCTAGGCTTAGGCAAACTGTTCAGTTCCCTACTAGGAACCATGTTCCCA	-1.25708	0.353897	-1.33965	0.209399	-1.74164	0
NM_026601	Hyi	A_55_P2135039	CTGGGGCGGTGTGTTAGTGTCCGGAGTCCCCTCCTCTGAATTAAAATCACACTGAGCGTT	-1.17555	0.486643	-1.29152	0.209399	-1.40555	0
NM_146193	Btbd1	A_55_P2081360	ATTCAGGGTCATGTTCAAAGAACCTATAGAGATCCTGCCCAATGTCTGTTACACAGCGTG	1.07378	0.567447	1.13467	0.209399	1.2276	0
NM_024214	Tomm20	A_55_P2136338	GTGTTTGTGAAAGCTGCGCATTAAAACCTTACAGAGACCGTTTCTCGTTTACTTAAAAAA	1.0671	0.72183	1.192	0.209399	1.30902	0
NM_011388	Slc10a2	A_51_P243755	GCCATCATTTGATGAGACAAACAAGGGATTTCAACCAGATGAGAAGTAGACAAGAAAGAA	2.87325	0	2.02901	0.215002	3.6123	0
NM_001123370	9030025P20Rik	A_55_P2144597	TGGCTGGCGGAATGTACTACCACCAGCAAGGGAAGAGCATGTCTTATTTCTCAAATTTGA	-1.2704	0.20016	-1.26534	0.215002	-1.50437	0
NM_009708	Rnd2	A_51_P404377	TGGCCACACTGAGGGAGCTATCCAAGCAGAGACTCATCCCTGTCACACATGAGCAGGGTA	1.40898	0.255817	1.46193	0.215002	1.88654	0
NM_175004	Ptrh2	A_55_P2022297	GTTGGGGTGCTAGGCTCATATAGTACACTGTATACTTGTATGAAAATTTCAGCAAATAAA	-1.20365	0.274077	-1.22509	0.215002	-1.45132	0
NM_153392	Ttc39a	A_55_P2131238	CAGCTACGCAGTGAGACACTGGGTCCAAACAAAATAAAGCAAATTAAGTTGCTAACATTT	1.37843	0.305772	1.45717	0.215002	1.82591	0
NM_001081100	Morn1	A_51_P423825	GATCACCAGAAGCTCTAAGCTAGCGGCTACTCTTGGCTGTTGGACATAAAGGAGCCAGCA	-1.28757	0.351537	-1.37683	0.215002	-1.64578	0
NM_199447	Rrp12	A_52_P527874	AGCAAAGGTGACAGCATTGAGGAGATTTTGGCTGACTCTGAGGATGAGGATGAGGAAGAA	1.19093	0.444973	1.29769	0.215002	1.40129	0
NM_027997	Serpina9	A_55_P2092219	CTCAGTACCTTTGCTTTTATGGCTGGCTCCCAGCACTGCATTCAATAAACCTGAAATGTG	1.55375	0.549496	2.16785	0.215002	3.25571	0
NM_008598	Mgmt	A_55_P2071858	ATGACACATAGATGTAACGCGTGTCGGAAGCGGATGTGTGGTGGCACCACTATATTAAAA	1.12196	0.555519	1.22377	0.215002	1.30745	0
NM_133796	Arhgdia	A_55_P2047598	GGCAGAGGAGCCTGTCCCTGCTTCTCTTCTGACTGGGAAATAAACACCCCTGAAGGAGTC	1.11379	0.561179	1.20926	0.215002	1.41969	0
NM_147778	Commd3	A_51_P413785	GAGCTGGATGTCATTTTCAGTGGAAAAAGAGCTAGCACCCTTTTGAAGTGATGCCAACCA	1.08742	0.567944	1.16233	0.215002	1.27927	0
NM_176953	Lig4	A_52_P569549	ACAGTGTTTACAGAACTTGTCTCCTATCGATGATCCATTGCGTAGCTGTCCATACAGTGA	1.08817	0.765661	1.29641	0.215002	1.48249	0
XM_001472065	Gm13552	A_66_P106814	GTCCCTGATTTAAACCTCCTGGCTCAGCTTTTATACAATAAAGCTGTGTCTCTTCACCCG	1.0565	0.820005	1.22478	0.215002	1.34896	0
		A_30_P01018914	TTCAAGAAGCAAGGAAGGCTTTCAAGATTCAGTGAAGCTGCATTGATGGAGCCACAGATA	-1.10722	0.939908	2.33316	0.215002	20.6542	0
NR_029473	4930524L23Rik	A_52_P190763	ATCAAGTTCCAGAGGAGTCTCCAAGTCCTAGAACTTCTATGACACTGTTGGCTTCAGGAA	1.25398	0.284917	1.28145	0.216321	1.52999	0
NM_023136	Dtymk	A_55_P2122648	CGTCGTATTTGACCATCGTATTTAACCACATCCGGCTTGTTTTGTTTTATTAAAAGGTTT	1.24311	0.309831	1.29728	0.220134	1.43148	0
NM_007652	Cd59a	A_51_P142896	AGTGAGTGGGCCAGGAGGATTCTCTTTACCACTCTGACACGCTCAAAATGCTTTCATAAT	-1.13986	0.469697	-1.21962	0.226137	-1.39498	0
NM_025531	Slmo2	A_51_P381749	TAAAGGCATTCCCTTCCTTGAATTTGTACTTTGTGATTTCGCATGCTGTACTGTGGGCTG	1.13616	0.386133	1.1815	0.227269	1.27854	0
NM_011654	Tuba1b	A_55_P2116496	GCCATTGCCACCATCAAGACCAAGCGCAGTATCCAGTTTGTAGACTGGTGTCCCACTGGC	1.20148	0.567447	1.38421	0.227269	1.65075	0
NM_021274	Cxcl10	A_55_P2016462	GCTTTGCATTGTATATGGAAGAACTTGTGTCATCAAGTATGTATCAATGGGTAGTTAAAG	1.13308	0.780864	1.51101	0.227861	2.55287	0
NM_001163577	Prom1	A_55_P2059931	TGATGTGTGTCATCAGCCTGTCCTGATGTTGAGATTTAAAATAAAGCATGAATGAACAGA	1.83535	0.137484	1.73653	0.229951	2.05132	0
NM_198305	Klhl17	A_55_P2019585	ACTTAGATCCTACACAGCAATATGAGCCAACTTGAACAATAAACATGTTTCTTGGGCTCC	-1.30055	0.167559	-1.28224	0.234022	-1.57774	0
XM_979793	Gm7816	A_55_P2135967	TGATGAAATTGATCAGGTAGAACTGGTGGACTTTGATCCAAATCAGGAAAGACGGCGCCA	1.29612	0.216165	1.3095	0.234022	1.5027	0
NM_172763	Zfp809	A_55_P2047614	GAATGCAATAAATCATTCCACTGGAAGTGTCAACTCACAGCACATCAGAAAAGACACACA	1.24982	0.484277	1.40027	0.234022	1.85102	0
NM_146133	Golph3l	A_55_P2048259	CTGTGTAATGTTCACTGCCAAACACTCATTTAGTGTATATTGCCTTCACATTTCTGTATA	-1.13857	0.546949	-1.23691	0.234022	-1.39505	0
NM_021312	Wdr12	A_55_P2120433	TAGCAACATTTTACTGTCTTTGTCCTTCGTGCTTATAAAATACAGTAAGTATGTGGTCTG	1.06274	0.8195	1.24326	0.234022	1.33526	0
AK155065	Spred1	A_55_P2079430	CATTAATATTTTCAGTTTGTTTAACCACTTTGCTGCTAAGATTTTGCCATCCCGTTCCCA	1.20221	0.388509	1.26969	0.237026	1.52536	0
NM_023239	Ndnl2	A_51_P333869	CCTGGGGCTTATCTTCATGAAAGGCAACACCATCACCGAGACTGAGGTCTGGGACTTCCT	-1.1286	0.441214	-1.18903	0.237026	-1.27543	0
NM_026728	Echdc2	A_55_P2142451	ATTTAACCTCTCTATCAGTCTCTCTGATATCCCTGTGTTAATAAACATGCTGCAACTGTT	-1.2321	0.19062	-1.22676	0.238974	-1.32769	0
NM_011573	Tex264	A_51_P274504	GAAGGAGCCAGAGACTGTTATCTGCACCAGCCTCCTGGGCTGCCAACTTTGCAGACTCTT	-1.07942	0.695464	-1.20193	0.243604	-1.41411	0
XM_001481333	Spata5l1	A_55_P2095578	TTCTCAGGAGCTGATCTTAGAAACCTCTGCAAAGAAGTCTTGGCTGCTATCACACCTGAA	1.17797	0.458301	1.26855	0.247218	1.41261	0
NM_009456	Ube2l3	A_55_P1971184	TAAAATCTGCCATGAGTGATTTCAGCAAGTTTGAGCAGAGACCCTGAGCAGTGCATTCAG	1.10243	0.476361	1.14926	0.247218	1.26809	0
		A_30_P01018981	GTTTAGATATTTAAGCCAAAAGCTATGTTTATTTCCTGATGAGATTCTAAATGTGTGCAA	1.07385	0.83641	1.32239	0.25021	1.48603	0
AK154031		A_55_P1954633	CCGCTGTTTTTAAATGTGAACTTGTGCGCAGATTCAATGTTCTTGTTACAGATTGAATAA	-1.01411	0.977698	-1.29993	0.25021	-1.37811	0
		A_30_P01031674	AGCTGCACGCATGAGCGAATGCCACAATGTGCTTACATCAGAACTTCTAAAAGTGTAATG	-1.05631	0.872506	-1.29494	0.251917	-1.41114	0
AF240782	Mark3	A_55_P2142590	GCTAGTTGATAATTAATACAGGTTTACAGTTCATGCCTGTGGTTTTGTGTTTGTTTTGTG	1.21215	0.270247	1.22994	0.254605	1.36783	0
NM_138743	Fam165b	A_51_P314521	GGACCGCACTCTGGCCTAGACCTTTAACTTAAATGATTGACAGAGTGGATTTTTATATGT	-1.11074	0.328075	-1.13218	0.254605	-1.18298	0
NM_026543	3010026O09Rik	A_51_P488554	GCAACTGCACAACCTCTTTACAACCGGAGAGGACTTTGATGATGACCTGTAGCCTTCACT	-1.34418	0.415453	-1.47355	0.257272	-1.7041	0
NM_009450	Tubb2a	A_51_P490023	CTTAGTGAACTTCTGTTGTCCTCCAGCATTGGTCTTTCTATTTGTAAATTATGGTGCTCA	1.33413	0.626256	1.7609	0.257272	4.29963	0
NM_138589	Ubfd1	A_52_P191468	AGTATTTTTGAAAGCACTTTCACCTCTGGCCCAGGAGACTGACCCAAAGTGAAGGACATT	1.15797	0.387612	1.20144	0.263116	1.30153	0
XM_001475897	LOC100046261	A_55_P1954698	GCCATGTGTAATCTAATCCAAAACAATCCATACATGTGTGTATCTGGATTTGCCTTTAAA	-1.07579	0.94597	-1.90216	0.263116	-2.46066	0
NM_013543	H2-Ke6	A_55_P2073526	ATGCTGAATATGGAAGGCAGGGGTGCTTGTGACCCTAATAAATTCCAAATCCTCTTCCCT	-1.1248	0.429215	-1.16925	0.265647	-1.2709	0
NM_146084	Fam13b	A_52_P683306	AAAGAAACTACGTAAGATGCTACGGGAGTTTGAAGAAGCGTTCTATCAACAAAATGGAAG	1.35121	0	1.21702	0.266594	1.6994	0
NM_010193	Fem1b	A_52_P623751	CAGTGACTTATATATTGCATGATGTCTTCAACTTGAGTTTGACATGTAGAATCACCTTTG	1.11427	0.41128	1.15481	0.266594	1.23762	0
NM_001009818	41163	A_66_P118513	CGAGTAACTTGGTGTCTGTTATCGTAGTGTGGTGCCAGGTGACCTATGCATATATCACTA	1.16965	0.486643	1.26926	0.266594	1.37475	0
NM_031843	Dpp7	A_51_P440790	AGACTAAAGCAACCAGCAATGCCACGGTGGCTTGGGCCTAAGAAGCAGCACCCTTCCAGA	-1.13459	0.570274	-1.23409	0.266594	-1.35705	0
XR_005076	Gm5521	A_55_P1993423	CGTAAACAGCTCATTCTTTGCAAGTCCATCTTTGTTGTTCCTTAGGTATTCATTCTATCT	1.2736	0.315579	1.31784	0.269424	1.43407	0
NM_009801	Car2	A_51_P455647	CCTCTCATCCGTTGTGCTTACTAACAAAATGTGAAAAGCAAGACCCAGGTGTCTCATGTG	1.30819	0.320796	1.3663	0.269424	2.11628	0
NM_010269	Gdap2	A_55_P2114898	ACCAAAAGAATGTTTGTGCTCCCAGCACTCCTAAGTAAAGACCATTTCCCAGGACTCCAT	1.07643	0.759349	1.23383	0.27314	1.38926	0
NM_021481	Treh	A_55_P2033272	TGAATCCTGATACCTAAAGTATCCTATCGGGTACCAAATATAGCTCAGACTTCCACACTC	1.40349	0.331272	1.48692	0.275454	2.55729	0
NM_001039214	Mex3c	A_52_P373973	GTAGGATAGTTGATTGTCAGTATTGAATCCTAATCTCTAGCTGCCGTCTTGTAGATATGG	1.17544	0.407289	1.2286	0.276157	1.4205	0
NM_010145	Ephx1	A_55_P2002577	TTTCAAGAAACATTTATTCCCTGACCCCTCTCCTGGGCCAACGTTTTGGGAGATTTCTTG	-1.07538	0.815641	1.27511	0.276157	1.70359	0
NM_013614	Odc1	A_55_P1982818	AAAGTATCTTGAAATAACTGGGCATCGGGGAATGTTTGCAAGTATCCTTAAAGAAGGCAC	1.08002	0.851294	1.36434	0.276157	1.65151	0
NM_009811	Casp6	A_51_P215922	ACCAAAAAGCTGCATTTCTGTCCCAAACCTAGCAAGTAGGGCCATCTGTCTTGCTACATA	-1.26511	0.386133	-1.3336	0.277338	-1.46161	0
NM_023750	Zfp84	A_51_P128775	GTCTTGGTGTTAATGCTTGTAAATCATTTTCCCCCATTCCAATATATTTTCCAAAATCCC	1.12838	0.592885	1.23217	0.277338	1.42364	0
NM_025356	Ube2d3	A_52_P229709	TAACTATTTCTAAAGTTCTTTTATCCATTTGTTCACTGCTATGTGATCCAAACCCAGACG	1.07746	0.5953	1.13831	0.277338	1.24548	0
NM_008467	Kpna4	A_52_P343690	AAACTAGAAGCAGCAGAAAACTAGCTTGTAAAATTTATTCAAGTAGAGTACAGGCTAGGC	1.11474	0.636241	1.25029	0.277338	1.40983	0
NM_026473	Tubb6	A_51_P421140	GGTGATAAAAACTAAAGCCACACAGTGCTGCCTTAAGTGAATGCACACTATGGAACTTTA	1.16318	0.665467	1.39054	0.277338	1.71378	0
NM_009282	Stag1	A_52_P491861	TTTCCAACAGATGCTGTACACCGTTCATTTTCTATAGAATAGTGAGATTCAAATACAGTG	1.12353	0.477373	1.17894	0.279468	1.29099	0
NM_008046	Fst	A_55_P2394308	CACCAATGTTCAGTGTTGACATAGCCTTTGGGCAAAACGAAACACAACAAAATAAATAAT	1.70205	0.239686	1.66742	0.282767	2.90252	0
NM_019665	Arl6	A_66_P139974	TTGTGTTAGCGAAACACCTTTAAAGATTTATAAGGGATCCCAGGTAATTAGTATATATGA	1.07282	0.758313	1.22128	0.282767	1.32966	0
XM_001480727	LOC100048625	A_55_P1979639	ATCCTCAACCAAACTCCAGAACCATGACCTGCTGTGGCTGTTCAGGAGGCTGTGGCTGCA	1.29638	0.270247	1.31247	0.289175	1.50506	0
		A_30_P01031155	TACGGCCAAACGTTGGTTTCTCATTTCTAGAAGATGAAAGATGTGATGACTCAGGAAAAA	-1.08744	0.569465	-1.1505	0.289175	-1.23725	0
NR_003964	Tubb2a-ps2	A_55_P2077783	GAACGAGTCAGAAAGCTGTGACTGTCTTCAGTGTTTCCAGCTGACCCACTCACTGGGGGG	1.11266	0.850547	1.54229	0.289822	2.4751	0
		A_55_P2038573	AATTTTAGGGCTAACGGACCACACCAGCTCCTGAGTTCACTGCTGCTCAGCCTGAGGTGG	1.02999	0.90242	1.17612	0.291371	1.29721	0
NM_177601	Tmem60	A_52_P404461	TATTCCAGTCTGGATATTTGACACTATCCTTCTTGTCATGCTGATTGTGAAAATGGCCGG	-1.12898	0.503699	-1.19159	0.291539	-1.37565	0
NM_144847	Nrbp2	A_51_P296036	TACCTACCATGCCATCTTAACCGAAACCAAGACCTAAAATAAAACAGATTTGTCATGGGA	-1.21521	0.315579	-1.23783	0.295149	-1.5689	0
NM_010448	Hnrnpab	A_52_P20966	TAGTACAAATTACGGAAAGAGCCAGCGACGTGGTGGTCATCAGAATAACTACAAGCCATA	1.07849	0.622648	1.15033	0.295149	1.34885	0
AF357397	Snora47	A_55_P2351193	AAGACCTCCAACAGTAAAGGGCTGCCCGGCCAAAGAATGTCCTCTCTATCACCGTGGAGG	-1.11636	0.751422	-1.35617	0.295149	-1.61032	0
NM_016768	Pbx3	A_55_P1968982	GCGCTCACTTACTACCTCTGAACAATACTCACGCTGTAGTTTGTCTCTTTCTTATCTTTT	1.14044	0.542139	1.23022	0.29809	1.40488	0
NM_027259	Polr2i	A_55_P2135601	AGTCCCAGCCCTTGTCCTAGATCCATTCCACTCGGAGTTGGGAAGCAGGTTCCGAAATCG	1.11992	0.594171	1.21399	0.29883	1.35757	0
XM_001474486	LOC100045540	A_55_P1993121	GCTGAGTCCAGGAATGGCAAGACCAGCAAGATCACCATTTCCGACTGCAGACGACTCTAA	1.06233	0.697196	1.14723	0.30032	1.26838	0
NM_008704	Nme1	A_55_P2100120	GGACCGCCCCTTCTTTACTGGCCTGGTGAAATACATGCACTCAGGACCAGTGGTTGCTAT	1.01364	0.971568	1.20887	0.30032	1.3019	0
		A_55_P2146249	TGCCATGATCTTCCAGCAGGAGTTGCCCGCCCATGGGGTGCCCTTGATTAACCATCTGTA	1.15365	0.274077	1.1615	0.303081	1.2505	0
AJ584850	Sned1	A_52_P550147	GTCAGCAACTGACAGAGAAGCATTTTGCTAGTCTGACAACCGTGTGACTAAAGGACATGT	-1.17176	0.448997	-1.23333	0.303081	-1.38915	0
NM_198113	Ssh3	A_55_P2120615	GATCTCTGGCCAGGCAAGTTTTTCATAGTTGTATAGTATTTGGCTTTGTATTGAGAAATA	-1.09873	0.701675	-1.23686	0.303081	-1.38026	0
NM_153288	Npb	A_55_P1961089	GCTCCCACCATGCTCCATAGCAAATGGCTAAATTAATAAAGAAGCAAAACTGTCTCTGCT	1.13811	0.631794	1.28284	0.305356	1.4741	0
NM_019725	Tle2	A_55_P2083629	TCATCTTCTGTACTGAGCTGCGACATCTCCAGGAATAATAAGTACATCGTGACAGGCTCA	-1.30206	0.328075	-1.33807	0.306717	-1.71092	0
NM_010630	Kifc2	A_55_P2149500	CTATCTAGCAGAGACAACCCTTTCTGGAGTAACCTAATTAAAGCTGTGGGTTTTCAGCAA	-1.19815	0.574346	-1.35389	0.308903	-1.72543	0
NM_007703	Elovl3	A_51_P324633	GGCCTGGTAGGCGCTTAATAAATGTCTTTTACAGACTAGAAGTTTATTGCTGTTAGAGAC	-1.20828	0.772591	-1.72763	0.311053	-2.40897	0
		A_30_P01028766	CTGGCCTCTAATGGTTTGCAATTATAAAAAGCAATTGTTGATCCTGGCTATTTTGCAATA	-1.20201	0.864803	2.14962	0.311053	16.1496	0
NM_145555	A330049M08Rik	A_55_P2095039	AAAGCGGGAACACTGGGATTGCAGGACCAGCTTTGACCACATTCAGAGATGCTTCTCTTT	-1.31237	0.58938	-1.58828	0.31441	-2.36978	0
NM_025879	2410002O22Rik	A_55_P2128158	CTCTCTGTATTTCGTCAGCTTTGTGCAGTGATCAGTAGTGAAAACAAGTATATGTTATTT	1.1007	0.502995	1.14448	0.316513	1.23124	0
XM_001474408	D5Ertd579e	A_55_P1993512	TTTTTACTTAGCCGTAAGGCAAAGAATACCATGGCTTGTAAGGGAAGGTCAAATAAAAAA	1.15774	0.48854	1.23516	0.319399	1.49642	0
NM_133765	Fbxo31	A_51_P356283	TATAGTGTGTAACATACTCTTGTACATTTGACTTGTTGGTAGCTATGAAGGAGAACGCTA	-1.17303	0.448997	-1.23702	0.320091	-1.60159	0
NM_172472	Tcfe3	A_55_P2099378	TCTGTAGGTTTGACTAAAATAATAAATGCTAGGCGTGTTTGATGCGCTTTTAACTTTGGC	1.18192	0.179979	1.15563	0.321284	1.36606	0
NM_153397	Adam32	A_66_P106760	CTCACTGAGAAATGAAGAGTCCACGTTCTTCCCTTGGTCACAGCTAAAAGGAGCCAATAA	1.00341	0.995969	1.41459	0.325234	2.21145	0
AK132848		A_55_P2024679	TCAGTGTAGAAGAGAGCCTCCTCCTGGCTGCCTTTGAATCAAAATGTAAAACTCTTGGCT	-1.30411	0.155969	-1.24183	0.326389	-1.45131	0
XM_001476330	LOC100046321	A_55_P1998406	GAGCTCTGACCTCCTTCCTTGCACATGTTTATAAGCGTTTAATAAAATGATTAAACCTTA	-1.16061	0.383668	-1.19038	0.328375	-1.27606	0
NM_013826	Mocs2	A_55_P2019512	CCTCGAAGCCGTGAGCTACGCCATTGATTCTTTAAAAGCCAAGGTGCCCATATGGAAAAA	1.07583	0.733957	1.1975	0.328375	1.30851	0
NM_030259	Rilpl2	A_51_P344399	CTGTTCTCTTTCCGGTCAGGGAAGCATACCTAGACTGAAAACCATCACCAAGATGGTGAC	-1.12926	0.452348	-1.17752	0.329487	-1.28297	0
NM_001166399	Rab3a	A_55_P1956557	CACTCCTCCCTAGAAGTTATGAACACTACACACAGTCAATAAAGCGAATGGACCTTGCTG	-1.18598	0.441569	-1.24133	0.330591	-1.54673	0
NM_207633	Yipf6	A_52_P432153	GGGCCCATTGATACTTTGTGTGACACTTGCATTGATGTTACAGAAAAGTTCCATTGATGG	1.2625	0.0964173	1.1968	0.330848	1.32935	0
NM_009028	Rasl2-9	A_55_P2119030	GAAAAGCCTTTCTTCTGGCTTGCCAGAAAGCTCATTGGAGATCCTAACTTGGAGTTCGTT	1.13583	0.441059	1.17521	0.332354	1.33873	0
NM_011489	Stat5b	A_55_P2031045	GTGGAAGGAGATTTGAAGTGGCTATCTCCTACAACGGAAAATATCCTTTTATAATTTTTC	-1.199	0.447337	-1.26354	0.336221	-1.51047	0
NM_053255	Elac1	A_55_P1964228	TATGACTGACTCAGTGCCTGGAACATCAGAGGCACTCAATAAAGAGTGTTGACTGGATCA	-1.16211	0.613255	-1.29995	0.336221	-1.73669	0
NM_019730	Nme3	A_51_P395111	TGAGGCCGAGCTTCTGTGCTGGGAGGACAGCGCCGGACATTGGCTATATGAGTAGATGTT	-1.16451	0.38047	-1.19152	0.340495	-1.28986	0
		A_30_P01028938	TCAGGGAATGTTAGGCTACTAATCATCCATTCATATGTTCACAGATCAGAGCATAGCCTA	1.15747	0.490092	1.22184	0.342186	1.55923	0
NM_001081040	Coq10a	A_55_P2161585	TAGTAACTTCCTGACACAGAGATACTGGCTAGCAAGAAGCCTTTACCCTGCTAAGCTTCT	-1.10596	0.716333	-1.26345	0.342186	-1.45196	0
NM_009007	Rac1	A_55_P2076489	GCGAGCCTTCGCATTTGATGCCAAGTTTTTGTTACAGATTAATTTTTCCATAAAACCATT	1.04831	0.760383	1.13126	0.342916	1.24856	0
NM_019483	Smad9	A_55_P2129696	GTTTAGCATGTGATGCTTAAAACACCTGGATATATAGGGGAACTTTCACTAAAAACTCAT	-1.42355	0.179979	-1.34202	0.344179	-1.58635	0
NM_172150	Ift52	A_51_P486091	AAATAAAATTCTGTGTTTCCTGGCTCATCTGGAACATGATATTGATGTGACTGAAATGGC	-1.10834	0.445292	-1.14113	0.344179	-1.22646	0
NM_026467	Rps27l	A_51_P246903	AAAGCCAGGCTCACAGAAGGCTGTTCATTTAGAAGAAAGCAACACTAATGAGCTATGAAG	1.06064	0.651748	1.12018	0.345113	1.33013	0
NM_181730	Polr1d	A_55_P1972923	GAGATTGTTTAAAAACTCCTAGTTTTTTGATGTACTGCTCTTTTGTGGTCATTTCCCAGA	1.09973	0.441214	1.12489	0.347352	1.23137	0
NM_173347	Prune	A_52_P132507	AGGACTAAAGGAATGTAGACCCCATCTCAGTGTCTTCAGAAGGACTGTGAACAGAGGCAG	1.08337	0.818395	1.28136	0.348785	1.47892	0
AB359227		A_55_P2125049	TTTGGAGCTGTGATCATCATTGGAGCTGTGGTGGCTTTTATGATGAAGAGGAGAAACACA	-1.13495	0.542139	-1.20578	0.353337	-1.33783	0
NM_145519	Farp2	A_55_P2149122	ATATACTCAGGCTTATGTGATGAGCTCATATTACTCTAGGGGTTAGTCTCCAGATCAGCA	-1.06239	0.826906	-1.22013	0.353337	-1.36781	0
NM_029629	Fahd2a	A_51_P475613	ATGAAGTCCAGTGTGAGATTGAAGAACTTGGTGTCATCATCAACAAGGTGGTGTGATGGT	-1.28722	0.0843651	-1.21562	0.355924	-1.49563	0
NM_026929	Chac1	A_51_P134812	ACTACAGTCCTTGTCCATTCTCAGTTGACCCATACTGTTACCCATAAACTGTCTTTCATT	-1.58349	0.297357	-1.57583	0.356549	-2.39132	0
NM_019648	Metap2	A_51_P345046	TCGCTTGGGAGAAAGTAAATACTTAATGGCTCTGAAGAATCTGTGTGACTTGGGCATTGT	1.07034	0.675213	1.14617	0.356549	1.22655	0
NM_026107	Zkscan6	A_55_P2084741	GTGACAGAGTTCCTGTCTAACTGTCCTTTATTTGAAATAAACTGAGCTGAGTTGGTCTCT	-1.0452	0.8012	-1.13771	0.356549	-1.19338	0
NM_011277	Rnf2	A_51_P382253	TTGATAGAAGGAAGAGACTTCCGGTACCATTGTAACTAAAGTGTCAGTCATTTTAACTAT	1.11856	0.656576	1.2347	0.357531	1.37878	0
NM_144543	Thyn1	A_51_P323620	AGAAAGCTTGCTGTATCCACCTGGGGTCGTGTGCACGGATGGTTTGTTAATTTTCCTAAT	-1.0641	0.778962	1.18835	0.357531	1.32163	0
XM_001473004	LOC100044677	A_55_P1988148	GAGAGCTCAAACTTTACTGTCTTGATACTGTATAAGAATTCATGTGATTAACTTCCCAGT	-1.22394	0.476127	-1.29802	0.359923	-1.76821	0
NM_026062	Fam69a	A_66_P126485	AACGTTATTGTGGAAGAAAATTTCCTACACAAATGACTCTTAGTTCATTTGGACTACTGC	-1.15556	0.630023	-1.29282	0.359981	-1.5656	0
NM_016709	Auh	A_51_P372473	CAAGCCACTGTGCGCCATGTCATATTTATTCAGATTTATAAAGCTAGCAATGTCCGTGGT	-1.16035	0.316884	-1.16131	0.360842	-1.32195	0
XM_915923	LOC639477	A_55_P2043767	AGGAACTATCAAGGAGATCCTGGGTACCACACAGTCTGTGGGCTTCAATGTGGACGGCCG	1.09085	0.617166	1.16069	0.361639	1.41767	0
NM_021336	Snrpa1	A_55_P2120652	AAATAACAATGCCAGTTTTCTACAAATGGTAAAATAAAGGCGACTTACTGTGCTGCCGGA	1.068	0.70683	1.15026	0.362432	1.28533	0
NM_025824	Bzw1	A_55_P2113633	TTATGGTTACTGGAAATGTTGGCTTTGGTTTTTGAAACCACGTGCGAGGAGCAAGCTGCA	1.17217	0.35305	1.18321	0.362848	1.31671	0
AK013346	2810454L23Rik	A_55_P2310898	CTGCTGTAACTCCAGTGTCAAGAGCAGTGTGTAATAATATTCAGTGAAAACTCAATAAAA	-1.12988	0.567447	-1.20185	0.362933	-1.71456	0
NM_019573	Wwox	A_51_P110371	CAAGCAATTCTTTAGAGATTATAACGAGTGCATTTTACATTTTGCAAACCATTCCCTAGG	-1.30303	0	-1.18508	0.367495	-1.42493	0
NM_025888	Kctd20	A_55_P1967855	GCTGCTCCCATAAGACCATGTATAGCATAACTACTTGATGGCAATAAAATCAGGTTTTGG	1.05295	0.77387	1.14714	0.371573	1.27117	0
NM_013594	Mbd1	A_55_P2111649	GAAAAAAGATGATGTCTCTGAAACAACCCCAGCAGAGGAGATAGGAGGGGTTGGCACGCC	1.10109	0.727793	1.24919	0.371932	1.39438	0
NM_010591	Jun	A_55_P2158990	ATGCTAACGCAGCAGTTGCAAACGTTTTGAGAACAGACTGTCAGGGCTGAGGGGCAATGG	1.17177	0.772214	1.51956	0.371932	4.15562	0
		A_30_P01025022	TCATGGTGTTGATTCACTGGTCATGCCTGAAGAGGGAAATTGTGTTGTAGAGAGCTGACT	1.00448	0.99297	1.23424	0.371932	1.34868	0
NM_015817	Ppap2c	A_55_P2129437	ACTTCAAGTTACTGTTTCATGGGAGGGTGTGTTATAAACTTTGTACCAAATGTCTCTGCC	1.21554	0.386133	1.24146	0.373371	1.39982	0
NM_013812	Cdk2ap1	A_55_P2048563	CACAACATCTGGAAGAAAGCGACTGAAACTGTTGCATCTTTGTATTTATTACTTGATGTA	1.13234	0.312749	1.1295	0.375478	1.24457	0
		A_30_P01017543	CTACCAAGAGCCCGGAAGTACATAGAAGAACAAAAGTTTTGTTTTGTTTTTGTAAACTTG	1.25458	0.260589	1.23103	0.377228	1.53348	0
NM_016747	Dlg3	A_55_P1985514	CGAAGTAAGCATGATAATAGTTGGTTTACCAGTGTTCCTTCCAAGGAGACATATATTTTT	-1.1019	0.58883	-1.16427	0.377228	-1.4468	0
NM_144804	Depdc7	A_52_P23379	ATTGATGAAAGTGAGTATTCTAGCAGTACAAAGAAGAAAACCAAAGATCAACTGTTGAGC	1.39386	0.0843651	1.26933	0.377528	1.49414	0
NM_028667	D3Ertd751e	A_55_P2035539	ATGGATAAAGAAAACACACGCACACGCACGCAAGACAGCACAGAGAAATGGCATACCATT	-1.07362	0.727495	-1.17215	0.378853	-1.33601	0
NM_019713	Rassf1	A_55_P2092909	TGACAGTCATCATCAGGGCCTGATGCCTGAGAGAATTGGCTGAATAAAGATGTAAGAATT	1.07862	0.792503	1.23718	0.380902	1.65528	0
NM_145448	9030617O03Rik	A_55_P2136121	CACATTAGAAATGGAGATGTCATTGCCTGTGATGTGGAGGCTGATTTTGCTGTCATTGCC	1.12184	0.569535	1.1922	0.383237	1.40563	0
NM_011489	Stat5b	A_55_P2031043	TGAGGCAGCCACAAAATTGTGTATTTTATGTTACAATAAAGGCGTCTCCTTGAAGGACAA	-1.13119	0.518682	-1.1823	0.385824	-1.49417	0
NM_153139	Slc36a1	A_55_P1969820	TGCCCCAAGCTGCCTCTGTATCCTGGGCTTCCAAGGAACCACTAAACACTAACTGTGGCC	1.11162	0.609934	1.19102	0.385824	1.30983	0
NM_175150	Txndc15	A_51_P276039	TTTTCTAGTGTCGTCAAACAGGAAAGTGTTGTCTCAGAAGAGGAGCTAAGATGGGAAGTA	-1.02266	0.9194	-1.13202	0.385824	-1.23964	0
NM_001085417	Zfp467	A_55_P2126950	TGTTCTCTGAGGAGGAAACATCTCATGTCTCCTGATGCCTGCTCTTCAGTTTCTGTCTAG	-1.29012	0.326524	-1.28493	0.387559	-1.75441	0
XM_148801	Prr22	A_55_P2180810	TACTTTTTCAGCTTCAAGGCCCTGGATGATGAACCACCAGTGCCGCATCTCGGGGTCCCT	1.19207	0.476361	1.24826	0.387559	1.44555	0
NM_028355	Tmem48	A_51_P407606	TGATACAACTACAGATGGGACAGTAAATGTTGAGCATTCTTGGATCAGAAGAGAGCGGAC	1.1283	0.569727	1.19392	0.387559	1.37039	0
NM_145404	Prmt7	A_51_P298538	TGGAGACATCACCATGGAGTTTAGGCTTGCAGACACCTTGAGCTGATCTCTTATTGAGAA	1.09406	0.611986	1.15582	0.388698	1.33611	0
		A_55_P2082185	GTATATTTAGGGACTGGGTCATTACATGCTATCTCGTCAATAAACTGTTCTGATAAGAAA	1.07925	0.625157	1.13716	0.389299	1.20415	0
		A_30_P01031026	CTGGGGAGGAAGAACAAACTTATATTGACAAGAATCTGGCTTTACCTTTCCAAACTCACA	1.08005	0.763972	1.2106	0.389558	1.54232	0
NM_175310	Pds5b	A_52_P24783	TGGATCTTAAGCAGTACGTAGTCTGTCAGTGTTTGTATTTGAATTCTCTGCAATTTTACT	1.16638	0.434319	1.19803	0.390908	1.38944	0
NM_175152	Thap3	A_51_P450296	CAACACCTTAGCAGGAAGTGGTGTTCTGGCCTGCTATGGGCGTTTCTACCCGCTGCTGAT	-1.10308	0.525282	-1.14142	0.390908	-1.31295	0
NM_001013806	Ankrd13c	A_52_P449629	GATGAATTTGATGGATCCATCTTTGCTATCCCTGAAGACTACAAGGAAGACCCAAGTCGT	1.07612	0.748482	1.19045	0.390908	1.50405	0
NM_175551	Dido1	A_51_P336385	GTAAGAAGGCTGGCTAACGTATCTGACTGTGCAAATATGTTTGATAGTTCCTTTTATATT	1.08795	0.835067	1.31555	0.390908	1.62797	0
NM_029801	1700021C14Rik	A_51_P131653	GTTCTCTCCCTGGCTTATGTTGCAAACTGTTACTAAATCACCTGCCCCAATTCCATAAAT	-1.07744	0.759105	-1.2018	0.39164	-1.37646	0
NM_001085417	Zfp467	A_55_P2126951	ATCCACACAGAACAAGCTGAAGCTCCTTGTATGGGCAGCCAGGCCAGTACCCCACAGAAG	-1.36534	0.291415	-1.3333	0.39535	-1.67223	0
NM_001033237	Yeats2	A_52_P282987	AAGCAACATAAAGCCTGTTGTGTCAGGTCCTGCAGGTCGATGTGTGAGTCAGGAAACACT	-1.13327	0.501019	-1.17767	0.39535	-1.274	0
NM_026126	Fundc2	A_66_P133928	GGTGTGTAGCTTAACAAGAATGTTCCTTTTCCCCTATGTAAGATCCTTTTCCAAACTCAA	-1.12017	0.511538	-1.15989	0.401745	-1.26749	0
NM_026271	Fibin	A_51_P283473	TGACAAAGGTCCATATCTCCTATGCACTCATTCTGTGTTAGTGATGCCTAACAATTTGAA	-1.08031	0.797992	-1.23868	0.402264	-1.62439	0
NM_177614	Os9	A_51_P109171	TCTTGTCACTGAGGGGATGGGAGACCTTTCATATCACCTCACAAACAATCCCAGCAAAAA	-1.11867	0.395794	-1.12795	0.402793	-1.22325	0
		A_30_P01026752	ATAGTAGGGAGAAAGGTGACTCACTGTTGGAGAACTTCCTTCTCACACACCATTGTAAGG	1.06013	0.812381	1.18299	0.402793	1.36884	0
NM_138757	4933424B01Rik	A_51_P140607	GTACTTTTACAGCAAGATTGTATAGCTATGTTGCCTGGACTGGTTTTTACATTTTTAGAG	1.14303	0.40018	1.15608	0.403237	1.28507	0
NM_019501	Pdss1	A_51_P127841	CATCTACAGAAAGGGACGCCCTCATTCAGCTTTCAGAAAGTGTGCTCACCAGAGATAAAT	1.11885	0.583921	1.17896	0.403237	1.31453	0
XM_001472883	Gm8304	A_55_P1988951	TTGATTCTCTAGTCATTGAACGCATCCAGGTGAACAAGGCACCTAAGATGCACCTAGGAA	1.06601	0.598296	1.10397	0.403237	1.19256	0
NM_172958	Mtmr12	A_55_P2003673	GTGTACAGAACTTCCCGTGGGTTTATATATTGTGTATTTTTATTCAAGATTGAGATGTGG	1.12752	0.565706	1.18701	0.403547	1.35834	0
NM_019466	Rcan1	A_52_P617327	TGGGAACTGTTGGTTGAGACAGTTTTTCACCCCCATTGAAACGTGAAGATAAACTTGTAA	1.16494	0.705029	1.3536	0.403547	1.96609	0
NM_026977	1810031K17Rik	A_55_P1995417	CGCTTTTTAGTGTCATGGAGCTGGCTCATCTCAAGTCTGTCATTTCCCCAGGCTAGGTAG	-1.18056	0.279497	-1.15913	0.40566	-1.33771	0
NM_028211	2210016L21Rik	A_55_P2129311	GCAGGCTTGGGTACAAGGCCCTAAGAAAGAGAAAAAGGAAAATAAATTCTCACGTGTCCC	-1.16576	0.22756	-1.13668	0.408168	-1.24914	0
NM_025560	1810049H13Rik	A_51_P142046	CTGAGCCATTTTACCCGGGACTCCTTATCATGGACAGACACTACCCTTAAGGAACCAGAG	-1.19579	0.282254	-1.17125	0.408168	-1.31351	0
NM_001142968	BC024139	A_55_P2105632	ATGATGGTTCGTGTTGGAGGTGGTTGGGCAGCTTTGGATGAATTTCTGGTCAAAAATGAC	-1.36274	0.328075	-1.35002	0.408168	-1.90765	0
		A_55_P2061979	ATTCTGGGAATCTAAGAAGACTGACCGCCATATGTATCACAGCCTGTACCTGAAGGTCAA	1.11655	0.429215	1.13381	0.408168	1.25614	0
NM_022323	Moap1	A_51_P475291	CAGGTCAAATACCTTACTACTTATCAGAAGACTGATGAAAAGCTGTCTGCCTATGTTCTA	1.11639	0.564861	1.16616	0.408168	1.32775	0
NM_010269	Gdap2	A_52_P355197	CGACTTCCTGAAGAAACTCTACGATGTGGTTGACATCAAATACAAGAGGAATTTGAAGGC	1.17357	0.567447	1.24889	0.408168	1.45935	0
NM_001012323	Mup20	A_55_P2063654	AGCATCCAGTAAGAAGTTCTGTGATCTGCTTTCCATCGTGTCTTACAGAGAAGTGCAATC	1.10316	0.828757	1.34986	0.408168	2.43089	0
		A_30_P01033176	AGAGTCATGTACTGTGACCAGGTGAGGACATGCATCTTCTGTTCTCCTGCACCCAGGGCC	-1.23019	0.291415	-1.20345	0.409516	-1.33327	0
NM_008325	Idua	A_55_P2097178	CCCAAATGACTCTAGCTTGTAATAAACTGAAATAAAGCCACCCCAATCTTGCCACACATT	-1.02286	0.958542	1.22611	0.409516	1.47132	0
NM_008187	Gtl3	A_51_P108489	AGGCCAAACAATAACTGGATAGCAGCTAAGGGGACAGACTCTGGATGTGAGTCTTAGTTT	-1.17513	0.176206	-1.13126	0.410253	-1.22183	0
XM_001473920	Gm7634	A_55_P2061452	ACTTGAGGGTTTAGACGTGGATTCTCTAGTCATTGAACACATCCAAGTGAACAAAGCCCC	1.04952	0.639787	1.08663	0.410697	1.17523	0
NM_026686	0610011F06Rik	A_51_P443618	AGAACCTGTTCTGAAGGGGCCTTAAAATAAATCCTTTCCAGCCCACTGTGGGCTATCTAT	-1.13109	0.344264	-1.12732	0.412742	-1.26977	0
NM_025654	Rdm1	A_51_P433127	GGCTTGAGCCCCGTCACTAAGGTGGAAAAAGGTTCCCCATGCAGGCGTCCCATCCTAATA	-1.20103	0.386404	-1.20962	0.412742	-1.43088	0
NM_001136067	Ikbkg	A_55_P2050652	CTCCCAGGGCATGTGGCACTTGGGTCTATAACATGTGTTACCTCTGGTAGACATGTGGAA	1.20992	0.510064	1.27172	0.415568	1.76194	0
NM_001123367	Gm3448	A_55_P1987196	AAACATGAAACAGAGTCTTACGTGGTATTGGCCTTGGTGTTTGCTCTCTATTGTGAATAG	1.0275	0.956286	1.26535	0.415568	1.51884	0
NM_009156	Sepw1	A_55_P2052924	AAGAAGACAGGCAGCCATGTTTCCAGGTGTTCCCGGTTGAATAAAGTTTGGATGAGGTAA	-1.08818	0.720956	-1.19639	0.416763	-1.34738	0
NM_008504	Gzmm	A_55_P2150757	CTGGGAAGGGACTAGGTGTGCCTCTGAGGACCAATAAATCCTGATATATCTGTTGAGTCC	-1.04069	0.938058	1.30388	0.416763	2.00386	0
		A_30_P01028205	TTGTGGCGACCTCAAATATTGCTCAATGTTTTTTGGTTGCATCATGCAAGTGGTACCAGC	-1.18083	0.530066	-1.24472	0.416863	-1.46463	0
NM_011632	Traf3	A_55_P2092968	CTTGCGATGTTTCTGTTCTGCTGCTAATAATAAAGTTTGTAAGACTGTAGAATGCAGAAT	1.28885	0.181337	1.20821	0.418747	1.35506	0
NM_001081091	Cep152	A_52_P657800	ATCCAGATGCCCAGAAAAGTAATATGGTTTGTCGGAGTAGTCACACTCTAGATCTGCCCA	-1.16384	0.549496	-1.22452	0.418747	-1.40903	0
NM_027935	Tmem50a	A_55_P2058497	TTCAAGTTTGGCCGTACGGAGGACTTGTGGCAGTGAAGACGTCGCTTCTGCAACACAGCC	-1.09195	0.448008	-1.10403	0.419773	-1.24318	0
		A_30_P01031079	CCACTGAGCACATTAAGCCAAGCTCTATCCATTAAGCATTTTCATCTTTGTATTTATCTA	1.28847	0.489949	1.35836	0.419773	1.84754	0
XM_888601	Gm6276	A_55_P2092984	TACCAATGAAATCGCCAATGCCAACTCCTGTCAGCAGATCAGGAAGTTGATCAAAGATGG	1.08499	0.553381	1.11264	0.420005	1.20877	0
NM_134044	AI413782	A_51_P143721	ACACAGTCTTACATGGAATTCAGATTCACCAGTGCTGGAGCGCTCTTTCAGGCAAAAATC	-1.27727	0.210729	-1.21453	0.421177	-1.40491	0
NM_029385	Nudt16	A_51_P334789	AGATTAGCAACAGGGAAGGATATGCACTGTTTTCAACGGAACACCTTGTCTGGTGGCATT	-1.19121	0.508834	-1.24824	0.421177	-1.51785	0
NM_025433	Rpl7l1	A_52_P343343	AATTATCAAGTATCTTCAGAGAAGATTATTTTCTGCCTTCAGAAACTGAAGGAAGGCTTG	1.12289	0.621019	1.19511	0.421612	1.394	0
NM_021880	Prkar1a	A_55_P2020786	GCTTCTTGTCTCTTTATACTAAAAGTTGCTTTATTGCACCATTTTTCATTGGGAGCGTTA	1.02919	0.87426	1.11308	0.423286	1.19844	0
NM_178204	Hist1h3d	A_55_P2127139	TCTGTTTGAGGACACCAACCTGTGTGCCATCCACGCCAAGCGTGTCACCATCATGCCCAA	1.07952	0.74575	1.18132	0.427272	1.3923	0
AK144581		A_55_P2185543	CTCCCTCCTGGCTGGGTGGGGCTGGGGCACTGGGGAAATATAACACATTTATCAACTTGC	-1.15016	0.426093	-1.16268	0.428056	-1.35437	0
NM_176998	5730410E15Rik	A_55_P1978666	GCTCCAAAGTCTTATAAGACTCATTTGCTCTTAAACCTGTCAGTTAGTGATACTATGTAA	2.0042	0.0464008	1.51162	0.428661	2.28044	0
XM_001479091	2310040G24Rik	A_66_P119350	TGCCATACAGGGAGAAGACAGTTCACAGATCATAATAAAACCTAAAAGGAAACCTATCTA	-1.13732	0.756444	-1.33136	0.429577	-1.59213	0
XM_001004193	Eif4e	A_55_P1965584	GCCGCCTCTTTCAGAAACCAAGAGAAAATGGTGGGAGGCGAAAAGAAAAACTAAATAAAA	1.14461	0.622182	1.22845	0.430242	1.42935	0
NM_133942	Plekha1	A_55_P2015520	CTCTGTATGTCCAGTCGGTGGAACACTGTAATGACTTGAGAATAAACTGCCCAGAGTTCA	-1.04901	0.803797	1.13367	0.430242	1.38749	0
NM_008181	Gsta1	A_55_P2032946	CTGGCCTCTAATGGTTTGCAATTATAAAAAGCAATTGTTGATCCTGGCTATTTTGCAATA	-1.20345	0.868425	1.93022	0.433432	15.2776	0
NM_007452	Prdx3	A_51_P100828	GCACATAGCACCAGCACTTAATGGAAGCTTCTGATCAAGGTCCTAAAATTTCCTCTTGAA	1.18386	0.238275	1.14396	0.434301	1.34998	0
NM_025311	D14Ertd449e	A_55_P1967553	GGTGTAGCCTCTCTCTCCATCCTGATTGCTTACAGATCAAAGCGCCAAAAACACAATTAA	-1.0243	0.949275	-1.19211	0.434301	-1.32529	0
NM_133352	Tm9sf3	A_52_P605834	GCAGATGCTTGGATTTTATGCAGTAGGCTTTACTACAGTACATGGCTAATCTTCCCCAAA	1.16753	0.0464008	1.10125	0.437449	1.20905	0
NM_027950	Osgin1	A_51_P189361	GCCAGCTGAGTGTCCAACTTGGAGGGCCCCAGGCCCAACTTTTCACCATCAGATCTGTAA	1.40584	0.481221	1.48274	0.438474	2.38344	0
NM_022811	Polr1e	A_51_P209302	CAGAACTCTGATCGACAGTCAAAGCGGAGGAAAATGAACTAGATGTTTTCCACAGCCACT	1.11958	0.509369	1.14689	0.438474	1.25043	0
NM_027123	Fastkd3	A_55_P2132237	TACAAAGGAAGCTGTTTTCTCAAAGCTCCGCTGTCCACTGGTAATAGAGGAAACTGGCTT	1.11788	0.60575	1.17996	0.438474	1.36776	0
NM_001113412	Fggy	A_52_P141136	TACCCTCTTCTTATGTGGAGGCCTAAGCAAGAATCCGCTTTTTGTGCAAATGCATGCTGA	-1.13151	0.506523	-1.16186	0.438774	-1.34487	0
NM_026217	Atg12	A_51_P197378	CTTAGGAAAACACCTTATATCTTGAAAACTGGGCCGTATTATTTATGAACAATGTCAGTG	1.14008	0.422624	1.144	0.441138	1.35571	0
NM_013716	G3bp1	A_55_P1963309	CCGGTCGGTCCTGGCAATTGTTTAAAGAAAAGTAATAAAGATTCTAGATTTGTTTTCAGA	1.10048	0.522866	1.12506	0.443942	1.2396	0
XM_001478299	LOC100047506	A_55_P2107367	CACCCTGGATTGAAAAGTCTTCCTTGTGGTAGTTATATGTAGTTTCAAACATGAATAAAC	1.11878	0.660801	1.20652	0.443942	1.36856	0
		A_30_P01026536	TTTGCAGGCTGCTCGTTGGTTTTACAGCCTTCTTGTTTTATTCCTTCTGCATTAAAACTA	1.07439	0.802464	1.20097	0.443942	1.4582	0
NM_027829	9030607L17Rik	A_52_P337427	GTCAACCTGACCTTGGAAAAAGTCTCTGAGTGTCTGACCCAGCACTGACAGTGGCTGCCA	-1.12501	0.710137	-1.25707	0.444112	-1.69017	0
NM_010117	Rhbdf1	A_55_P1982563	CCGACAACCACCTCATGTGGTCAATAAATGGACTGGGAGCGTTTTAGCTGCCACTAACTC	1.03667	0.879338	1.14352	0.445525	1.35089	0
XM_001475536	Gm15365	A_55_P2041017	GTGTTTGTGAAAACTGAGCATTAAAACCTTACAGAGACCGTTTCTCGTTTACTTAAGAAA	-1.00102	0.997772	1.17413	0.445525	1.29805	0
XM_001472110	Gm3924	A_55_P2114557	GCGAGCTGTGCTTTGTCTTTATAAATTTGTTGATTCCTGGCATTTTATATAAACAGAGGT	-1.1729	0.475967	-1.19293	0.450603	-1.44465	0
NM_011239	Ranbp1	A_55_P2147971	CCTTTAAGGTTTGTTTTTCTGTTTTGTTTTTACAAGGGACTTTATAAAGAACTGAATTCC	1.10109	0.566204	1.13276	0.452736	1.21466	0
NM_013499	Cr1l	A_55_P2036250	CAGCAACGTGAAATGAGAACATGCTCTGTCTGTATCACTTTTAAAATAAACTGTTTCCTT	-1.05465	0.709236	-1.1055	0.453207	-1.22173	0
XM_487442	Gm5678	A_55_P2068988	GGCAGTTTGTTCAAGATAAAACAGTTGAACCATGGTGAACCCAACTCTTCCCTTTCACCC	1.06199	0.778786	1.15121	0.45694	1.5164	0
NM_027090	2300009A05Rik	A_55_P1965467	CTGTGTGTGTGTATGCAGTATTTATTTTTGATCCTTTAAAATAAAATGCTGGCAAAGCCG	-1.21563	0.35353	-1.19473	0.458325	-1.50435	0
NM_011734	Siae	A_51_P473219	TACAGAACATGCTTATAGACCTACAGGTGATTTTGTAGTTTACCATTTGGTTAAAGACAG	-1.08994	0.629811	-1.1401	0.459271	-1.28016	0
NM_026935	Sult1c2	A_51_P353895	CCTGAAAGCAAACTGTAAAGGCCAAAGATTGTGTCTCTGACTCTGTGATTACTAACATCA	-1.3107	0.44481	-1.32753	0.46087	-1.80906	0
NM_009383	Tial1	A_51_P441942	AGTGAGAGGCCAACTAAAGCCAAAGCTGTAAACCACAGTTGAAGTAAGTCTTTCAATAAA	-1.07241	0.744266	-1.15541	0.463563	-1.36082	0
NM_008302	Hsp90ab1	A_55_P2048434	TAAGGCAGGAAGATCCCCTCCCACAGAATAGCAGGGTTGGGTGTTATGTATTGTGGTTTT	1.2481	0.122376	1.15952	0.463569	1.37348	0
NM_153806	Dnttip2	A_51_P426633	AAAGACGATTGTGGAAGAACTGCTGGCTGACTCTGAGTTCAGGAGATTTAATCGAAGGAA	1.0864	0.613255	1.12658	0.463569	1.29208	0
XM_001476916	LOC100046855	A_66_P115389	GTTTCTACCCTGTAGTCCAATGGGAATTCAGTAATGACATTTTGTCATGTCAAACTGTGA	1.26591	0.447337	1.27957	0.467458	1.576	0
NM_030143	Ddit4l	A_52_P311853	ACAAACAAGCCTGATAGTTACTGGTCTTATGGGTGACCTAGGACATCACTGTTCCAATGA	1.19053	0.624241	1.29082	0.469547	2.44747	0
NM_001005510	Syne2	A_55_P1979863	CAGGGGTTGGTAAAGAAACTTGGAACTATTTGTGATATGTCAACTCAGATGTTTCTCATT	-1.11247	0.599518	-1.16077	0.470139	-1.30399	0
NM_144907	Sesn2	A_51_P161354	AGCCCGTGGTGGTCTCCCTGCTGTCTGAAGAGTAAGGAGTGGCTGTTGGTGAACTCTGTA	1.09105	0.767348	1.20829	0.474293	1.80131	0
NM_194346	Rnf31	A_55_P2165074	ATTCGCTACCTACATTTAGCTCCTCAGCCCGCGGATGGAGAGGATCTGCCTGCTTACCAG	-1.21813	0.296176	-1.17142	0.475865	-1.37082	0
NM_008706	Nqo1	A_51_P424338	TAGGTCATTTATGCAATATTCGCCATTTTCTTCGGGCTAGTCCCAGTTAGATGGCATCCA	1.14213	0.67148	1.24282	0.477288	1.70928	0
AK052181		A_66_P138004	TAATGTCCAGCCTAAATGTTGGACATTTTAGCCAGTGGTATTCTTGGATGGAAAGAGGAG	1.15914	0.594651	1.21792	0.477806	1.54275	0
NM_001081232	D5Ertd579e	A_55_P2069842	ATTTATTCACGGTATATCCTCAGTCTTCTGCTGCATGACAGCTATGACTACGACCTGCAG	1.03204	0.919591	1.15893	0.481251	1.4329	0
XM_905850	Gm12260	A_55_P2076273	TACGAACCTGTGCGCTATCCACGCCAAGCGGGTGACCATCATGCCCAAAGACATCCAGTT	1.15833	0.477114	1.16734	0.484348	1.36225	0
NM_001077403	Nrp2	A_52_P93910	TGAGCCAGATCACGGGAACTCGAGAGCTTTTACTGTGATTCTTCAATGTAAAAAATAAAA	-1.04077	0.919689	-1.21074	0.485272	-1.51538	0
NM_001122660	Gm10639	A_55_P2102065	GCCACAGATACTGGCCTCTAATGGTTTGCAATTATAAAATACAATTGTTGATTTGGCTAT	-1.40085	0.645128	1.66163	0.489064	8.74429	0
NM_011599	Tle1	A_55_P1968355	CGGCTTCATATTTACAGTTGGATTGGGCCAAATGTTTGGAATTTGTAGAAATAGAAGTTA	-1.00102	0.997781	1.18742	0.492432	1.52174	0
NM_026179	Abhd5	A_51_P407165	TCGACCTCACAAATCACGACTCGATGACTTGAGCTATTACATTTTTAGTGACTAGTCAGG	1.21301	0.210729	1.14615	0.493043	1.38478	0
NM_010189	Fcgrt	A_51_P161890	GCTGGAGGTTAAACGTGGAGATGAGCACCATTATCAATGTCAAGTGGAGCATGAGGGGCT	-1.14541	0.599745	-1.19744	0.493043	-1.39671	0
NM_175383	B3gnt1	A_51_P305320	GATATTATTACTATTAACCATGTTGGGTGGATAGCGGCAGAGCAAAAAGTTTGAATGGGC	-1.1126	0.651288	-1.17763	0.493043	-1.35944	0
NM_027744	4933437F05Rik	A_51_P505662	CCTAGTAGAGGAGAAATGACAGAGAGCCATGAGTTCTGCTTGATACCCGAGTGAAGAATA	1.06408	0.900812	1.27394	0.493043	1.79415	0
		A_55_P2070786	TTCAGGTGTGATCCGTCATGTGAAAGCTGCGAGAATGACTCCGGGTTATAAGGAGCCGAG	1.10027	0.693942	1.17471	0.500687	1.38876	0
NM_026708	Tlcd1	A_55_P2108599	GGACATTGTGGTTAGCAAGCAAACTCGAGCTTCTTGGGAATACCTTGTTCATCATGTCAT	-1.24394	0.404034	-1.21763	0.505488	-1.46725	0
NM_177195	4930417M19Rik	A_55_P1974487	GTACTTTGTATGTACTTGCGCAACTGTTTCTAAGACATTTGTGGAGAAATAAACGAAGAA	1.39176	0.426093	1.36525	0.505488	2.12535	0
NM_007512	Atpif1	A_51_P518488	CCGTATCACTCCCCACGTCTGTAGACACATGGCTTTGAATGATTACTATTTGGTCTGTGT	1.08088	0.720459	1.15144	0.505488	1.38355	0
		A_30_P01020518	ATGTGAAGAAGTTTCTACAGCCTGGCAGCCAGAGAAAGCCTCCCATGGATGCAAAACAAA	-1.16793	0.821363	1.47538	0.506065	3.78535	0
NM_009655	Alcam	A_51_P359272	AGTAAACTCCCTGAATGTCTCTGCGATAAGTATTCCAGAGCACGATGAGGCAGACGATAT	1.07666	0.684943	1.1262	0.507325	1.29668	0
NM_027307	Golm1	A_51_P171200	GCAGTGTGATGTGGTTTTCCTTCAACTGCATGACTAAAGACCCTTAGAAATCTGTGTCAC	1.21428	0.560132	1.25567	0.507931	1.62856	0
NM_172571	Fbf1	A_55_P2027879	TTGCTTTCAATGAGAGGTCCTTCAAATGGGAATAGGGAGAAGAGCCTTCTAGCTGAGAGT	1.27871	0.632717	1.425	0.507931	2.28052	0
NM_025586	Rpl15	A_55_P1990457	ATCAGAAGAAATCCTGACACCCAGTGGATCACCAAACCAGTCCACAAACACAGAGAAATG	-1.00308	0.993312	1.13745	0.507931	1.31493	0
NM_024448	Rab12	A_55_P1953414	GAGTGTTGTGCTATGAGAAGCATCATGGTCTTTCTACACTAATGAAGTGCAAATAAAATT	-1.01806	0.951429	-1.12921	0.508167	-1.24274	0
NM_029609	Lhpp	A_51_P286946	CAGAAAGCTCCTTAGAGTTGGGATGGACAGACTTAACCATGTTGTCTCCAGTGTACAGAA	-1.0459	0.899835	-1.1917	0.50938	-1.38814	0
NM_023738	Uba7	A_55_P2026233	ATTCCTACATCTTCAGCTCACAGCAGATACTTCAACAATAAAAACTTGTTGACGGAAGGC	-1.11818	0.532007	-1.13401	0.511014	-1.40504	0
NM_133219	Gcnt2	A_52_P363216	CAGATGATGTAGCAAGCCTTAGGATGGTTCATGATCAGTAGGAAGCAAATTCTAAGACCT	1.19742	0.555704	1.2375	0.512834	1.54964	0
NM_001037326	Cstf3	A_52_P376214	GGTCTTTCACAAGCTGATGATTGTTGCATTTTGGAGTTGCAACAACATTAAAACAGTTTC	-1.18771	0.455746	-1.19225	0.513427	-1.39169	0
NM_175093	Trib3	A_55_P2009988	GGTTAAGTGTGTATTTTCATCATGTGCCCAATAAAAGAGAGCTGTGTGGTTTGATATGTG	-1.4886	0.325489	-1.38494	0.515491	-1.93422	0
XM_001477941	Gm3790	A_55_P2019833	GAAGAAGAAGAAGAAGAAGAAGAAGAAGAAGAAACACAGACAGAAGAGACAAAGACATAG	-1.01469	0.976067	-1.19985	0.516004	-1.4241	0
NM_177567	BC049762	A_55_P2052106	TTATTTTCTGAAAAACCTGGGACTGTGAAACCTTGTGGGTGTGGGCATCTTTCTCTACCC	1.12848	0.694571	1.21529	0.516696	1.43584	0
NM_183112	1700029I15Rik	A_52_P546660	TGACTATTACTATGATGTGAACCTGTGATGGGAACCCCGCATAAAGCTATTCTGGGCAGC	1.12988	0.54351	1.14992	0.517287	1.33293	0
NM_201230	Fgfr1op	A_55_P2044104	GACAGGTTCTGCATGTAATAAATGTCTCTTTGAACAGTGGATTAAAATGTTGGCCGGCAG	1.10688	0.525282	1.11836	0.520835	1.27394	0
NM_008621	Mpp1	A_51_P124568	CTCAGGCTCCTAAAGGGGTGAAGCTTTCCTACTATCTACATTTCAAAATGATCTCTGGAA	1.02442	0.936429	1.14036	0.520981	1.31652	0
NM_009770	Btg3	A_55_P1972322	GGGCGATGTGTTCTAGCACCTTTGAGCATTTACTTTATGGAGAGTATATAAGTTATTTAT	-1.01447	0.975332	1.18701	0.521832	1.50139	0
NM_007498	Atf3	A_52_P452689	CACAGCAGCTTTGTCCTTGGCTACAAACTGTTACAACGTCACACAATGAAGGCACAAAGT	1.00344	0.997023	1.37797	0.524409	2.47346	0
NM_021604	Agrn	A_55_P2009121	GCTGCATGGTATCTTGTTACTAACTCAGTATGTGTCAATGTCAAATACCATGAAATAAAG	-1.05922	0.747672	-1.11904	0.524882	-1.24988	0
NM_178932	Aoc2	A_55_P2044729	TACCCTCCTTTTCCTATGAAGGCTTATAGGCCTGAGGCTATGGTGAGGCCCCAGGGTAGG	1.12807	0.620273	1.17518	0.528462	1.43037	0
NM_173423	Fem1c	A_51_P359549	TAGCTTGATATCATTGCTCCCATTGGCTAAAGCATTGTAAGCATCAAATGTGCAGGGTTG	1.16798	0.441569	1.1585	0.529774	1.40914	0
NM_009497	Vamp2	A_52_P301495	AGTGTGAGAGAGAAAGCAAGCTATTTCCTTGTTGAGTACAATGATAGAGGAAGGATCTAA	-1.32834	0.183564	-1.20097	0.53107	-1.42264	0
NM_019741	Slc2a5	A_51_P514405	AGGCCATTTGCGAAGACACACTGAGCGTGGATTATTAACTGTAAGCGATACTACTTTGTA	-1.12579	0.830469	-1.34726	0.531239	-1.91986	0
NM_019488	Slc2a8	A_55_P2081865	CCTGGGTCATTAGCCACCATATCTTGTTGAGTTTCAGGAAATAAAAAGCCTCTTACTGTT	-1.12443	0.315015	-1.09536	0.533631	-1.20757	0
NM_011366	Sorbs3	A_52_P78373	CTGGAACTTCGAGAGGGGGACCGTGTGGATGTCATGCAGCAATGTGACGATGGCTGGTTT	-1.27532	0.376538	-1.22907	0.534542	-1.54562	0
NM_139141	Zfp192	A_55_P2179378	TTTAGTGCCTAGTACAGTGCTGAGCACACAGTAGGTGTTTAATAAATGCTTGTTAAATTA	-1.2302	0.198861	-1.13622	0.540235	-1.45418	0
NM_008453	Klf3	A_55_P1972842	CATTGTCGATCATGAAGCCTTGAGAGTAAGGAATCCACAGAAATATTTGTTCAGTCATGT	1.18604	0.50111	1.19209	0.542387	1.47448	0
NM_001142744	2610110G12Rik	A_55_P2049095	ATCGCCGAAGCTGCTCAAGTTCCTGAATAAGCACTACAACCTGGAGACCACAGTCCCACA	-1.21578	0.525178	-1.23237	0.542387	-1.51609	0
		A_30_P01031402	TTGGAAGGCTGAGTCGCTTCATTTAACTGGAAGTTCTACAGCGTGAGGCATCATTTTAGG	1.11353	0.70683	1.19259	0.542387	1.47474	0
NM_080560	Ube2n	A_55_P2075769	GCATGCCGCCTTTTAAGGAGCTATATCAGGGTTTATATTTTAAGTAAAAGGAAAACATGT	-1.03368	0.910922	-1.14425	0.545632	-1.34244	0
NM_026217	Atg12	A_55_P2085716	GCATTACTGCAAATCCCAGGCATGGGGATGAGCCAGAAATGAACAACTTGATATTTTCAC	1.16772	0.309831	1.12181	0.546505	1.29786	0
XM_484341	Gm5456	A_55_P2006768	GAAGATCATGCCCCTGCAGCTGAATCGCTTTTGTGAATAAATATATCAAACTTTCAAAAA	-1.01851	0.931413	1.09537	0.546505	1.20706	0
NM_001004156	Plekhg5	A_55_P2165560	GGGATCTGTCAGGCTGCGTATTTATTAAGTTTGGCTATTCTATAAAGACTTGTATATACT	-1.20327	0.560193	-1.22865	0.54762	-1.60794	0
NM_028932	Eaf1	A_51_P419959	ATATGTATTAAGAACAGCCAAACTGGATCTTTCCACTTGGCAAGGAACAGAAACTTTTTG	1.05915	0.637742	1.08175	0.55201	1.19184	0
BC019757		A_51_P505521	GGGAATCCCAATAGAGCCTTCTGCTTGGGACAGAAGATTAATTTTCTCGGGGGATGAAAA	1.33661	0.291415	1.23443	0.552749	1.69396	0
AK051017		A_55_P2081780	GTCTTACCCTGTTATCTTCAGTAGAGCAGTCACTCAAATAAATATACTACTATTTGGCTA	1.14236	0.67919	1.22203	0.552816	1.47244	0
NM_027091	Nup35	A_65_P06453	GGCGACTACTGCGGTCAATTAAATGATTGAGCTTCAAGTGAGTCTCACTGGCTTTCATGA	1.12686	0.449487	1.11728	0.553664	1.27998	0
NM_025697	6330409N04Rik	A_55_P2083449	GGGAAAAACATGCATTGTCCAGCATCAGGTATCCGAGGGACAGTGTATCCAGTTGTATAT	1.20495	0.208075	1.12482	0.55387	1.28823	0
NM_152234	Ubqln1	A_52_P434974	CCTGCATCTGTCCAACTAACTTGCTTTTTAAACATAACCCTATGGTAGTAATTTATGTAG	1.18061	0.476361	1.17348	0.55387	1.57639	0
NM_134066	Akr1c18	A_55_P2163098	CCAATCACTGCTTAGCAACTCACCCCCAGTTAATTCAATAAATTTTGCTTCTTTTCTATA	1.19412	0.764092	1.40508	0.55387	2.77955	0
NM_172498	Ptk2b	A_51_P311904	AAGCTGGTGAGATGAGGGCTGGACCTGGCTCTCTTGTACAGTGTACATTGGAATTTATTT	-1.31702	0.317137	-1.22461	0.554606	-1.51289	0
XM_001478475	LOC100047597	A_52_P763938	GGTTCCGAAAGTGAAAGCCTGCGGACTAAACAGACCCAAAATAAGGAGCTTCCCACTTGC	1.23634	0.429215	1.20686	0.554671	1.52876	0
NM_018868	Nop58	A_51_P496751	CATCAGATGCTCTCAAATAATCAAGGGAGGTTGAAAATCTAGCTTTTCAAGCCTTTTTGT	1.07225	0.844813	1.20451	0.556658	1.6137	0
		A_30_P01018036	GAAAGAAAGCCATAAACCAGCTTCAGCTCCTATCAACTCACAACCAGCTTTATCTATGTC	1.32119	0.481221	1.30625	0.557363	1.89411	0
NM_177648	Dolk	A_51_P284966	TGATATTGCTGATGGCCTAGTACCAGTAGCAGCTGTGATGGGGAAACAGGGAAATAGAAT	-1.07909	0.673496	-1.11707	0.557506	-1.3281	0
NM_181585	Pik3r3	A_55_P2000158	TTCTCCAAGACTTGGAATGGTTGGCAGACTTGCTCCAGATGCAATAAAGACATTGCAGTG	1.1818	0.480098	1.1743	0.558347	1.46255	0
NM_009447	Tuba4a	A_52_P676271	ACAAGTTTGACTTGATGTATGCCAAGAGGGCTTTTGTACACTGGTATGTGGGTGAGGGAA	1.06208	0.918486	1.28581	0.559427	1.70514	0
NM_080456	Mrps6	A_52_P58257	CTGCTAGGTTGTTGTCTAGGATACTTTAGCCCATGACCATTTTGCTGCAGGAGGTAGAAA	1.0608	0.726471	1.10399	0.560358	1.24836	0
NM_009076	Rpl12	A_55_P1954907	TCTTTGGCTAGAGAACTTTCTGAAACTATCAAGGAGATCCTGGGTACTGCACAGTCTGTG	1.11023	0.632401	1.14855	0.562331	1.35657	0
NM_133757	Pgs1	A_55_P2002150	TCCTAGCCAATGGTGTTTGTGTCCTGCGTGGCATTGGAATCACAATAAACATGGAGAATG	1.11017	0.545603	1.11484	0.563291	1.29366	0
NM_027241	Polr3gl	A_51_P467233	GGAACAGTCAAGAGGAGTAAGGCCTGTTTTGTACTTTTAAATAAAATGTTTGTATCTGTC	-1.20016	0.447337	-1.17673	0.563773	-1.42851	0
NM_134081	Dnajc9	A_51_P162471	TAAATGCTACCGTGCTTTTGGGTCTTAATCCTACACGGATCTTCTTTTCTTGGTCTACTG	1.11691	0.545777	1.12313	0.563773	1.26451	0
NM_019553	Ddx21	A_55_P2161545	TTGCATCGTTTTCCAACATACTTTTAGATTTACAAAGTAAAACCAACCATGGATCTGCCT	1.05596	0.842311	1.14956	0.563773	1.50697	0
NM_019694	Letm1	A_65_P11059	TGGATGATAATAAGGACGGCAATATCAACATCGATGACCTTGTCAAGGTAATCGACTTGG	1.06333	0.81391	1.1463	0.564046	1.31916	0
XM_001474821		A_55_P2021476	GTGAAGGAGGAGGAGGAGGAGGAGGAGGAGAAGAAGAAGAAGAAGAAGAAGAAGAAGAAG	-1.02636	0.955477	-1.1875	0.564383	-1.42926	0
NM_175109	Rps19bp1	A_51_P176505	TTTTCCCTCAAACTGAAGTGGACTTCTAGTTTGGCGGAACCATCAGCACCCTGCCAGAAA	1.13982	0.37048	1.10878	0.566559	1.2718	0
NM_027592	Taf9	A_55_P2082070	GACAATATCAACCAAATCTCAAAATGGATTGAGCAGTGGGTCAAAGATCATAACCCTTAA	1.11468	0.60597	1.14013	0.566559	1.38169	0
		A_55_P2004152	ATCTTCCATGAGTGATTCCTGCAAGTTTGAGCAGAGACCCCAAGCATTGCATTCAGACAT	1.09323	0.477373	1.08822	0.566717	1.18914	0
NM_009624	Adcy9	A_55_P2106666	TTCATTTCCACCCATTTCGGTTTTCCTTTACTTGCGTTCCTGGAAGCCTTTTCCTGGAAG	-1.14315	0.530143	-1.14533	0.567121	-1.37513	0
NM_009319	Tarbp2	A_55_P2302285	ATTCCGTGGGTGATGGATGAATCTATTGGAGTCCTGAATAAATGCTGCTCTTTGGCTTCC	1.05588	0.63652	1.07533	0.570303	1.22605	0
NM_177374	Trmt61a	A_55_P1973213	TCCTACTGTCATATGTCATACCCGAGGGCACCCAAAGGATAATAAATATTTTCCCCACTG	1.13106	0.748042	1.24461	0.570303	1.78116	0
NM_010547	Ikbkg	A_51_P260300	TGTTACTGTAATTAATGGTGTAGTGAAAGTACTTGTACACTGATCTGTGTGTACCTTTAG	1.28969	0.444675	1.24676	0.571404	1.79629	0
NM_001025613	Otud7b	A_55_P2241299	GGAAAGGGAAGAGAGGTCTAAGGTCATATGGGAAATGGGTATTGGGTCTTTTAACTTTTT	1.08017	0.821363	1.19137	0.571404	1.65007	0
NM_001039474	Tcerg1	A_55_P2022693	CTCCAGGAAAACTGAAGTTGGAGTTTGTTTTTGATTTTGTTTTTTAAGCGGGTAAAAGAG	1.14817	0.458946	1.13629	0.571994	1.30602	0
NM_007656	Cd82	A_55_P2048794	GGGGGAGGGGTTCCATACACTCATCTCTGGAATCAATTATTAAAGGAGGGTTTATAATGA	-1.03862	0.895262	-1.13771	0.574893	-1.32334	0
NM_009011	Rad23b	A_65_P10180	GACTTAACATTGGTTCCTGAAAGAATCTTTGCTACCTAGAACCTGCAGTCTGTTTTATGG	1.06532	0.768298	1.12522	0.575918	1.34508	0
NM_019864	Atr	A_52_P428125	TGAAGGACATGTGCATTACCTCATACAAGAAGCTACTGATGAAAACTTACTCTGTCAGAT	-1.0157	0.959619	1.11594	0.577275	1.23179	0
NM_016876	Eif3g	A_51_P489229	GGAGGATGCTGCACGTGCCATTGCAGGGGTGTCTGGTTTTGGCTACGACCATCTTATCCT	1.11138	0.497784	1.10474	0.578016	1.23869	0
NM_025635	Zwint	A_52_P509710	TTAGCAGATCTTCAGGATGGACGTAGTGAGATGCAGCAAACCTGTTCTTTGCCTGAAGAA	1.14342	0.475413	1.13127	0.581008	1.36874	0
NM_133904	Acacb	A_55_P2019054	CCTGACCACTTGGGTGCGCTGAAGAGGCTGCTGAAAGAGCTGCAAAATAAACTATTTTTT	1.04261	0.941811	-1.2459	0.582638	-1.64123	0
		A_30_P01031812	CGTCTCCTACTCTTGATCATGTCTTGCACTGGCTGCTAGTGTTTTAAACTTAAAGTAAGT	1.30671	0.444675	1.26126	0.583967	1.74411	0
NM_145387	Athl1	A_51_P376789	TAAATGAAGTCAGACTGGCGACCAGAGGGAATGGAGTCAGATGGACAGGGTTCCAGGCCA	-1.22635	0.282254	-1.14019	0.58413	-1.33016	0
AK161937	Fbxl19	A_55_P2096834	GGCACCCAGCCGGGCTGGACCCCTAACCCCACAAGTCTGTACAATAAGGTTTGCTATAAA	1.08137	0.749547	1.14455	0.58413	1.36273	0
NM_026741	Zfp579	A_55_P2022293	TCCCAGCGCGAAAGGTCTGCTCCCGTTCCTCTGTCTCTGTGAATAAATGTGAGTTCGTGC	-1.13036	0.50111	-1.1199	0.585986	-1.34586	0
NM_010906	Nfix	A_55_P2085574	ACAGTGAGATGGAGAGTCCAGTAGATGATGTGTTCTATCCTGGGACAGGCCGCTCTCCGG	-1.29349	0.176206	-1.15857	0.587928	-1.36059	0
NM_001136055	Cd82	A_55_P2137927	TATGTTTGTGCCGGTACATTCATTCTGAAGACTACAGCAAGGTCCCCAAGTACTGAGGTT	-1.20232	0.353897	-1.14633	0.590833	-1.41664	0
NM_001081352	Ttc37	A_55_P2147200	GGCCAGCCATCTGGACACAATGAAATCCCATCTTGAAAAGAATAAAAAATAAAAACAAAG	1.31665	0.211447	1.17517	0.593211	1.47822	0
NM_008182	Gsta2	A_55_P2170454	GCCACAGATACTGGCCTCTAATTGTTTGCAATTATAAAATACAATTGTTGATTCTGGCTA	-1.45256	0.570777	1.49018	0.593211	3.6287	0
XM_001002180	Gm9234	A_55_P2002567	TTTCCAACTGTGGACAACTCTAATTTCTTTTGACTTGCGGACGTTTTACCCATCAAACCA	1.02947	0.872396	1.08553	0.593211	1.18454	0
NM_025391	Nip7	A_51_P411770	GATGGTTTCTAAGTTACTTCACTGAGGACAGGAGCCATCTTACTGTTATCTGTGATAACA	1.01368	0.962195	1.10065	0.593659	1.23095	0
NM_008110	Gdf9	A_51_P220806	ACAGATTTGTTAGCATAAGTCTCGAGTAGAATGTAGCTGTGAACATGTCAGAGTGCTGTG	1.17271	0.705029	1.26768	0.593947	3.1382	0
		A_30_P01032435	AAGTCAGGAAGGTTTCGGTGGCCCTCTTGTGGCGACCTCAAATATTGCTCAATGTTTTTT	-1.14589	0.554671	-1.14682	0.597114	-1.36563	0
XM_001474905	LOC100045772	A_55_P2034517	GCAGTTGATCTGTTAAAAATAACCAGAAAGCAAAACACTGGGGTTTCTGAGTAAATTACA	1.1519	0.553191	1.14969	0.598733	1.43599	0
		A_30_P01021311	TTGAATTTGTTTTGCATCCATGGGAGGCTTTCTCTGGCTGCCAGGCTGTAGAAACTTCTT	-1.13496	0.71907	1.21353	0.598733	2.37705	0
		A_30_P01018679	TGACTTATTCCCCAAATGCTGTGGTGCCAACATCAAATAAGGCTACTCTCTGGATTCACT	1.50632	0.137484	1.2377	0.600685	1.74136	0
NM_172663	Epc2	A_55_P2075636	GAGTATAGTGTAGAATTATATTGCAAGGGGGTTTTGGAAGTCCTGGGAAATGTAAATATT	1.12702	0.516401	1.11793	0.60241	1.33982	0
NM_008850	Pitpna	A_51_P466371	TGCCTTTTTGTCTCAATCTTCCAATACAGGTATATTGGGGGGAAAAAAGCAGTCTAATAA	-1.02427	0.930131	-1.10957	0.604851	-1.26404	0
NM_026886	Srrm4	A_52_P14456	CCTCATTTAGATGGAACTTAATTGAGGAACTCAAATGCCTGTACTCGAACCAACTTCTAT	1.31635	0.549496	1.30696	0.609667	1.96189	0
NM_172656	Stradb	A_52_P145349	CTGGTATAAAGCCCTTTTTTGGAGAAGGGAAAATGTTTGTACTATTCCTTTTACATATGG	1.03968	0.830055	1.08844	0.609715	1.20957	0
NM_023134	Sftpa1	A_52_P24439	CATCGCAAGCATTACAAAGAAGTACAACACCTATCCCTACTTAGGTGTGATTGAAGGCCA	1.27981	0.501019	1.24677	0.612512	1.97459	0
NM_016775	Dnajc5	A_55_P1982733	GTCAATCCTTGATACATGAAGTGCGTAGCATGCAGTATTTAAAGCAGTGTAGCTACGGTC	1.05336	0.817565	1.11271	0.614471	1.34942	0
NM_173735	2310044G17Rik	A_52_P366772	TGGTCACTAGCTGGAAGGTTTTGTTCATTTATACTTGAAATAGCACAGACTATCTAAAAG	1.05814	0.863381	1.15491	0.614476	1.63271	0
NM_026770	Cgref1	A_51_P372550	CTTCAGTGGAAAGTAGGACTTTCTGTGCAGCTCAGGGAGACCATAAGCTGAGAAGCAGCT	1.23102	0.594171	1.24788	0.615451	1.65471	0
		A_30_P01020960	GGTGTCTGAACAGTTGAAGCTTCCTTGGTGTAGATCAAAACTGGCCAAACACTGGTGATT	1.08367	0.782102	1.15475	0.622115	1.45746	0
NM_009878	Cdkn2d	A_55_P2022251	GATAACATGAGTTCATTTTTCTTTCTTGGAAGGTTTCCAGTCTGTTGTACAGAGTTTGAA	-1.06201	0.789763	-1.11542	0.622115	-1.35153	0
NM_172692	Gba2	A_55_P2109337	CCAGTAAATGTCTCCAAATCTATTCACGGGGCAACAGATACATATGGGTATAAATAAAAT	-1.14281	0.622648	-1.16518	0.625204	-1.46835	0
NM_180678	Gars	A_66_P121369	AACTCATCATGTCCACTACACAGAGCATTGTGACTGCATCCAGGGACGGTTTTTCCTCAG	1.10889	0.637877	1.13106	0.625204	1.36115	0
NM_172713	Sdad1	A_51_P483329	ATATTAGGGGGTGGGAGTTGGTGCTGGGATCATGTGTAAGGTGTATTTTCTTTCTACTTT	1.07078	0.789778	1.13147	0.629087	1.32078	0
NM_009716	Atf4	A_55_P1979728	GGTGCTTTGTGCTTGTACATAGTCTTGTGTTGCTGTGTTTGCTGTAATAAATTATTTTGT	1.13944	0.613255	1.15357	0.630085	1.58112	0
NM_023431	Mum1	A_51_P443569	CAGAAGTACATTCGTGGCCCCACACTTAGCTACCGGGAAAAGGAAATCTTTGACAATGAA	-1.12274	0.376538	-1.08455	0.631083	-1.22745	0
NM_178618	Fam83g	A_55_P1956812	TCAGATGTATGGTGGATGTTACTGTCACAATAAAGTTCAAAGTGGCCAGTGCCCATCAGA	1.09394	0.826782	1.20085	0.63382	1.69714	0
NM_026396	Brix1	A_52_P563450	CTAGACATATATGTGTTACCCATTCAGAGATAGTTCAGTTTTTGTGTTTCTAGTATGGTG	1.1298	0.486643	1.1062	0.640956	1.30203	0
NM_183392	Nup54	A_52_P237669	GCTGATGAAGAGCAGTTGCGGGTTCAGCTAGATACTATTCAAGGGGAACTGAATGCGCCC	1.12806	0.582713	1.12371	0.645923	1.34876	0
XM_913504	LOC633908	A_52_P131372	TCTATGGAGGACGGCAGAGAAACGGTGTCAGACCCAGCCACTTCAGAGGCTCTAAGAGTG	1.07069	0.663457	1.08594	0.645923	1.22154	0
NM_080554	Psmd5	A_51_P455671	AGAGCGTACCTAAGTGAAGGTCCATACTATGTGAAACCTGTTGCCACAACAGCAGTAGAA	1.06559	0.717811	1.09186	0.649163	1.3095	0
NM_147220	Abca9	A_55_P2062981	CTCAAGCTGTTTTCTGATCTCCACATACATGTAGTGTCAGGCGTATATGTCTACATACCT	1.1909	0.489949	1.15391	0.649972	1.50443	0
NM_001113478	Frrs1	A_55_P2055123	TATCTGGTTTTAAGGGAACTGTAATTTTCATGACGATGCTGCTATGGTACTTTAAAGACT	1.07552	0.756469	1.11992	0.650939	1.39672	0
NM_153535	Fam149a	A_51_P195215	AACTGGAATATATAGTCATCTCCCTGGCAATAGGAGACGGCAGAATACCTGAGAGGAACA	1.09672	0.682093	1.12291	0.652227	1.41807	0
NM_025954	Pgp	A_51_P466964	AGGATGTGAAGAGCAATCAGGAAAGTGACTGCATGTTCAAGAAGAAAATGGTCCCTGACT	1.09826	0.611833	1.10244	0.652705	1.30695	0
NM_175240	Fam187b	A_51_P440092	CATCCTTAGCTCTAGCCATCCATAAGTGGCACCACATGAGCCACTGGAGGTGTGTGAGCC	1.48689	0.30783	1.2692	0.654695	1.91239	0
NM_029431	Them4	A_51_P121302	ATCTCTCTAGGACAAATGTGTAGTTCTAACACATGAACAGACTTTAAAGCTAACAAGCAT	1.22173	0.411295	1.15257	0.657374	1.47032	0
NM_031393	Sytl1	A_55_P2143693	AACCCTTCTGTGGACCCCCACCTAAAGCACACCCATGGCCGGAATCAATAAAGTCTGTTT	-1.11334	0.726471	-1.16334	0.657374	-1.44309	0
NM_007930	Enc1	A_51_P126437	TTCTGGTATAATGGGGGAGCCTCTTTTCTCAGGCTTGACACCTGTCTGAATAAGAGTGAT	1.22635	0.524435	1.18931	0.658794	1.65127	0
XM_001473012	LOC100044768	A_55_P2181665	CTGGAACTTAATAGCCAATCAACAAATGTTAGTAGGAAGAATTGGACTGATATCAGGATA	1.65359	0.0843651	1.25369	0.659495	1.94594	0
NM_020333	Slc12a5	A_52_P557129	GGTCAGTTCTCTCCTTTACTGTTGAATGCTCCCACTTAATGCTTTAAGGCTTTTACTGTG	-1.21138	0.181337	-1.10209	0.660899	-1.27237	0
NM_172253	Twistnb	A_55_P2039479	CATGAGCAAGATGAAGAAAGGGTAAATGTGGTTCTTGCTAGTTGAAAATCTCTAGTTAAC	1.20456	0.290129	1.11143	0.660899	1.28673	0
NM_028074	Ddx42	A_51_P481569	TTATGGCTTGGAACAGTACAGCCCATGATATGAAATGTGGGGAAGTGCTTGCTTATTAAA	-1.05246	0.68346	-1.06477	0.661049	-1.17159	0
NM_197992	Pcgf1	A_66_P121656	CGACTAATGCTAAATCCACAGCATGTACAGCTCCTTTTTGACAATGAGGTTCTCCCAGAT	-1.08779	0.744376	-1.13279	0.661049	-1.35766	0
NM_011578	Tgfbr3	A_65_P16059	GGGGGTTCGTTCATTAAACTGACAGATATTTTTCTAGGAAGGACTATTATCAGTTTCCAA	-1.04811	0.842551	-1.10268	0.6613	-1.28757	0
NM_025663	Gpatch4	A_52_P636050	GGCCGGAGGGAGAATGGCATTACCCAGGCCCTCAAGGTGACACTGAAGCAAGATAACCAT	1.23244	0.388509	1.14916	0.665375	1.42362	0
NM_025770	Atg10	A_51_P378858	CCTACAATGTTCTGTGTAATATGAGAATAACAAACTGTCTCATAACGTTGCTGTGAGAAC	-1.11806	0.648618	-1.13376	0.666584	-1.3822	0
NM_026719	Lmbrd1	A_55_P2123942	CACACTTGATGTTGGCCACTTTGTCATCTTTCTGTCACTATGACAAAACAAAATCATATT	-1.10434	0.631794	-1.11112	0.667243	-1.34917	0
NM_009695	Apoc2	A_51_P334979	GGGAAAGGAAAACCTGATGACAGACACCGCGCCTCTTTGCTCGCATCACCAGACCAGGAT	1.08763	0.759063	1.13574	0.667809	1.41294	0
NM_016859	Bysl	A_52_P131836	GGCTTTGGTCCCTGCTCACTTCTGGAAGCTAACCGGAGTTACCTCAGTTCGGTTCAGCGA	1.05144	0.839041	1.10637	0.673142	1.29621	0
NM_011266	Rfxank	A_52_P484838	AGGTTGCTGCTTGACCGTGACGTGGACATCAACATCTATGACTGGAATGGAGGAACACCA	-1.23205	0.422735	-1.15243	0.674013	-1.58412	0
NM_011172	Prodh	A_51_P215438	GACCACTTCTGCAGGTTACAGAGCCCTAGTCCAGGATTAACCTTCTGCCAGGGTCTAACC	-1.12496	0.720459	-1.1696	0.677706	-1.5002	0
NM_009425	Tnfsf10	A_55_P2018017	GGGAAATGTTAAACTTTGTAAACTCTGAAACGCACAAAGTGTTGCTTTGAATTTCACCTT	1.05012	0.933944	-1.20885	0.67792	-1.80746	0
NM_013749	Tnfrsf12a	A_51_P131408	AGCCTTCCAAGGTGTCCAATTGCCCTATCTCTGGGTCTGGGGCAGACAGAGAGCCTCAAT	1.07849	0.875228	1.19727	0.683252	2.5377	0
NM_019671	Net1	A_66_P105736	ATCAAGTGAAACCAAGCCATATTGTTTGAGCCAATTAAGAAAAGTGCAGTTTTTACAGTG	1.25843	0.279497	1.13596	0.684191	1.41858	0
NM_013625	Pafah1b1	A_55_P1992769	CTGATGATACCATGGTTACCCCATTTGAGCTCTGTTTAAATAAATATTGTCCTTTCATGT	1.02719	0.913437	1.08538	0.686312	1.2508	0
NM_008748	Dusp8	A_51_P263246	AAAGCTCTGTTTTTACTGTCTGGTATTTAAACTGAAACAGGTTTCTAAGCAATATGAGGC	1.01895	0.977417	1.19433	0.689223	1.93768	0
NM_013923	Rnf19a	A_51_P277444	GCAGACTAACCTCATAGTGGTCAAGTACTCCACCTTAGGTGTTTCCTCTAAGTGTTACCA	1.09512	0.674387	1.10692	0.689686	1.38545	0
NM_001024619	Tsku	A_51_P219483	TCACCCCCAGGGCCACATCTCAGCTCTCCAGCCCTGGATTGTTTCCTGTTTTCATTTTAT	1.13179	0.897438	1.3912	0.69247	2.49413	0
		A_30_P01032529	GAGCACGTCTATTTGTAAACCCAGCTGAGAACTCTGGTGACAAAGCAGAGGCCGACCGAC	1.23664	0.240263	1.10915	0.693485	1.5085	0
		A_55_P2056493	TTGGGTGTGGCCGTCATTGGCATCGATGAGGGGCAGTTTGTAAGTCAGCCTGCAGCATAA	-1.30729	0.405404	-1.18522	0.693485	-1.64722	0
NM_175639	Wdr43	A_55_P1954156	CCTGAGTGCCCCAGACTTTAACTGTGTAAATAAGAGTGTTTCATTCAAATGTTAATAAAC	1.03557	0.905354	1.10412	0.693485	1.34721	0
NM_145890	Grhl1	A_55_P2124976	GAAGTATGTGAACAAAATAGCTGGTTTTCTAAGATACGGGATACGGGTCATATAACAATA	1.06858	0.879379	1.17075	0.697373	1.55018	0
NM_207202	Ccdc120	A_51_P159610	ACAGTTGTGATTTAGTACTCTGTCATTGCCCAACACTAGGTGTTTTATAAAAGGGAAACT	1.01919	0.971389	1.14992	0.697373	1.54477	0
NM_013490	Chka	A_51_P142923	ACAATGTGTTGGAGACACTTCTGAAGGGCAAGTGAACAGACATACTGTGAAGTGGCTCAA	1.00779	0.992285	1.22346	0.697373	1.99301	0
NM_012048	Polk	A_55_P2000533	TGTGAGCAGATGCAGTTAGAATCGGCCATGATGTCCATGAAGAACATTAGCTTAACATAA	1.04169	0.903457	1.11776	0.699204	1.44736	0
NM_001081390	Palld	A_55_P1977653	AAAGGAAGACGCTGGGTGGTACACTGTGTCCGCCAAGAACGAAGCAGGCATTGTGTCCTG	1.11093	0.638387	1.11221	0.699991	1.44392	0
NM_026578	Gar1	A_55_P1994275	CTCTGTGGGTGCTTAGAGAAGACAGGACTTTTCATTTGAAGCATATTTGGATTTTTTAAA	1.07304	0.727777	1.09338	0.70083	1.31583	0
NM_145079	Ugt1a6a	A_55_P2057577	CATTTCAGATTCAAGCTATATATTCTGACCAAAAGTTCCAAAAGTTCATGTCCATTTCGC	1.25491	0.440954	1.16073	0.703495	1.50749	0
NM_133225	Acbd3	A_52_P72497	AACACCTGGTTTTATAGGTTCTCTTTCGTTTGTTAAGAAACTGGATTCTTTTCTCCTAAC	1.06637	0.712482	1.0803	0.704831	1.27602	0
NM_011738	Ywhah	A_51_P306527	ATCATGTGTGTCAACCTGTGTCAATTATGATGGGTGGTTATGAAATGCCAGACTGCTAAA	1.10882	0.501019	1.07828	0.708824	1.25314	0
NM_001033306	Shb	A_55_P2013058	CAAGGAACAATTGTGCAGACAAAGAGGATGCAATTATTTATGAATATGATAGGGTGTGTA	1.19088	0.407289	1.11346	0.709466	1.34935	0
NM_144828	Ppp1r1b	A_55_P2026275	AATGCACTTACTATCTGTCCTTAGGGGGCCACACAGTGGGGGGAGCCTGGTTCTCCTTGT	-1.05483	0.920923	1.18026	0.70949	1.54731	0
NM_175437	Pion	A_66_P129710	TGGACGCAGAATTTGTAGAGGAAGCTGCTCTGAAACACACCACCATGCTTTTGGGCTTAT	-1.19191	0.447337	-1.12131	0.710656	-1.42861	0
NM_133346	Asb6	A_51_P478610	ATTTATGAGGGGCCCAGAAGACACTGCTGAGGCCTGAAGCTGGCTCCACTCTAGTGCCAA	1.01833	0.955232	1.09111	0.710656	1.282	0
NM_015733	Casp9	A_55_P1990970	CCAGGGGAATCTTCATTTCTTACGTGATACACTCTTGTGTTCCTTTTATAAGCAATATTT	-1.07004	0.789763	-1.10671	0.714037	-1.36863	0
NM_177101	4833442J19Rik	A_55_P2137840	GGACAGCCAGAGCTATATAGTAAGACCCTGTTCCAAAAATAGATAGATAGATAATAAAGT	-1.24952	0.567447	-1.19305	0.716956	-1.65317	0
NM_013490	Chka	A_55_P1956223	ATGTCTCACTACTGAGCACCGATGTGTATGATACTACAGACTATATTAAAGTGGAGTAAC	1.11941	0.799479	1.18962	0.717099	1.82734	0
AK145878		A_55_P2157620	AAGATAAGCTAATCTAATATGACCACCCCAAAAGAAGAGCCAAAGAGTTGGTTGTAAAGG	1.34031	0.374341	1.18514	0.717909	1.70163	0
NM_021897	Trp53inp1	A_55_P1973906	AACTCCTGTCCTGGTCTCAGTGAGGCGAGTTGTGGAAATGATGAATATAACTCAAGTGGT	1.09785	0.710029	1.11394	0.719163	1.49679	0
AK172952		A_55_P2088038	TGTTAACATGTATATATGTACAACTGTGTGTTTGTAAATACATAGAAACTTCTGAGCAGG	1.23722	0.333996	1.12374	0.723916	1.37515	0
XM_990990	LOC676546	A_52_P518808	GACCAGTAGCTATATTCTGCAAAATTACCCCTTCCCTATTTGACGAAGAGTTTGGGTTTC	-1.01436	0.974564	1.11611	0.725105	1.4139	0
NM_029844	Mrap	A_51_P346964	ACCGGGACAAAACCAAGTTTACAAAGAGGACCATCACACACATTGATAGTGCAGCTAGGA	1.28035	0.312749	1.1352	0.725489	1.43515	0
NM_173402	Rgs12	A_55_P2002122	GCCTGTTTACAGTTCTGTGTTCTGACTCTGTTCTTCCAAGAGAAATAAACTCTAGAGCTC	-1.03027	0.943205	-1.12426	0.725489	-1.40943	0
NM_144550	Ccdc52	A_55_P2234744	GTTTGTTTGTTATTTAGTGCATCTTAAATGCAATCACCTTCCCACAAGAACTAATTGGCT	-1.20602	0.337258	-1.10674	0.72564	-1.32449	0
		A_30_P01030322	CGTGCTGTGCAAACCTTGCCTTTCCATGTTCACGCAATAAATGCCTTTGGCTCCTTGGTA	1.12803	0.555519	1.09613	0.728764	1.36933	0
NM_183262	Stk35	A_55_P2157751	TTGAAAGACATGTTAGCTGCTAACCCACAGGACCGACCTGATGCTTTTGAACTTGAAACC	1.19637	0.531937	1.14132	0.72931	1.49877	0
NM_080562	Ubox5	A_52_P224358	GTAATCTTCCCTAGAATACATGAGCTGGGCGTGATGTAAGTTTGTAAATCCAAACATCTA	1.1159	0.709236	1.12862	0.72931	1.5925	0
NM_010786	Mdm2	A_55_P1975475	GGCAGCTTCAGTCCCGATTTACAATAAAGTACCTTGTGTGTTATTAGTTCTTAAATGTTT	1.05898	0.801275	1.08963	0.729687	1.49317	0
NM_009391	Ran	A_55_P2037116	GTGGGGAAATCTTGTTTGTTACTGTCATTCCCATTCTTTTCGTTTAGAATCAGAATAAAG	1.09403	0.65254	1.09052	0.730222	1.31953	0
NM_025315	Med21	A_51_P396708	GAAAATCACGAAGCTGCTACATGTCTGGAGGATGTTGTTTATCGAGGAGACATGCTTCTG	1.25887	0.167559	1.09765	0.730388	1.33316	0
NM_022315	Smoc2	A_55_P2002903	GCTCATGTCAATGCTGTCTACAAACGAGTATGATCCTAACTGTTTTGGATAATCTTTTAT	1.27964	0.497784	1.18553	0.730572	1.72131	0
NM_001111336	Hsd3b4	A_55_P1969665	CGCATTTCGTGTCTGAGAAAATTCCCATACCTTTATGAAGCTCAAAGAAAAGAACAATAA	1.04696	0.959145	1.25573	0.73457	2.40217	0
NM_025499	Eid3	A_51_P179461	GCACTGTGGAGAAAATCTTCTATGTGTCTTTTATTATTAGGGATGGCTTTGCAAGAATAA	1.17627	0.483077	1.11424	0.73809	1.37513	0
NM_053074	Nup62	A_55_P1984113	TGTCTATTTTATTTCTCTGCACTCTATTGTAGCCTTTGTGGTCCCTGATCAAAATGTTTG	1.05713	0.857338	1.10949	0.742447	1.40749	0
		A_30_P01019606	CACTTGGCTTGTCTCATGACCTGGCAGTCTGGAAGGCTGAATACACCTACCATATTTTTT	-1.01327	0.973289	-1.09666	0.746249	-1.35343	0
NM_177920	Serpina7	A_51_P162955	TTACTGCAGAAAGGATGGGTTGAATTGTTTGTTCCAAAGTTTTCTATTTCTGCCACATAT	1.2241	0.761673	-1.28904	0.747046	2.05893	0
NR_027961	9130230L23Rik	A_51_P206165	AGGAAGAAAATGGAAAGGTCATCTCTATCCAAATCTCAAGAGCTATGATTGGCTGAGCTA	1.00533	0.990007	1.10472	0.748307	1.39521	0
NM_177613	Cdc34	A_55_P2027312	CAGCACCACAGTCTCCTCTCTGCTTTTGGTGTGTGTGAAATAAAATAAAATAGCTTTCTG	1.0565	0.857664	1.10667	0.749086	1.42118	0
AK155479		A_55_P2114342	CACTCTGTGCTGTAATCTTAAGTCATTTTGGCCTCAAAGACAAGAGTACCTGAAGACCAC	1.66857	0.155969	1.2166	0.749629	2.43152	0
NM_001042523	Txnrd1	A_51_P320614	CCTTTCAAGTCTGCCAGTCTCTGAGATCAGAACAACAGACAGTGTAGGGTAACTAATCAT	1.10991	0.548941	1.07718	0.750718	1.52419	0
NM_144954	Ppil2	A_55_P2048840	AAGAAGACACAGCATCAGGTGGATCCAGAGGCCAAGGTCAAGATGAGTCAGCCCCAGCCT	-1.18933	0.489949	-1.1175	0.752102	-1.44129	0
NM_026375	Ahctf1	A_51_P118763	AGCAGGAAAAACTCTTGGAAGGGGCAGAAAGAAGCCATCTTCTTTTCCAAAGCAAATTTT	1.00778	0.976297	1.06191	0.753623	1.22316	0
NM_001081350	Nol8	A_65_P11718	CCAGCCCTTGAAAGAAATTAACCCAGAAAAGCATTCACTGACAAAGAAGATATTTCATAG	1.01444	0.972117	1.09799	0.756648	1.38022	0
NM_008847	Pip5k1a	A_51_P441974	TTCTATAGCTGAATATTTTTCCAGACCCCCATTCTTTGTGCTGACATGGGGTTGCTGGAC	1.0781	0.726631	1.08589	0.759355	1.32643	0
NM_001122660	Gm10639	A_55_P2069969	AAGCAAGGAAGATTTTCAAGTTTTAGTGTGGCTACATTGATGGAGCCACAGATACTGGCC	-1.28849	0.71783	1.30816	0.760829	3.55308	0
NM_001163635	Tnks2	A_55_P2118183	TTTTGTACTAGCCCGATATTTATTTACATCGCTTTGTACTATAAACTGTTCTAGAGCTGC	1.04625	0.887404	1.09816	0.764558	1.38326	0
NM_130889	Anp32b	A_55_P1962811	CCAGTTACACTGCGATTGTAACAACATTTTTACTTTCTGTACAACAAGGAAAAGCTTTGT	1.0588	0.670818	1.05326	0.764927	1.2053	0
NM_013490	Chka	A_55_P2080956	CAGCGTTGGCGATGAGCCTCGGAAAGTGCTCTTGCGGCTCTATGGGGCAATCTTAAAGAT	1.05829	0.917658	1.15894	0.766151	2.18056	0
NM_008058	Fzd8	A_55_P2035804	CGGTCTGGCACGGCCAGCTCTGTATCTTACCCTAAGCAAATGCCATTGTCCCAGGTCTGA	-1.34023	0.395794	-1.16595	0.769035	-1.7731	0
NM_029688	Srxn1	A_55_P2033120	GAAGAATGTATGGGAACTCTAGTCTCTGCAACTTTTCTGTAAATCCAAAGTCATTCTAAA	1.03797	0.941743	1.12951	0.775585	1.725	0
NM_177325	Tsr1	A_55_P1957762	ACATTCGAAAAATGAAGTAGACATTTGGGTTTGTTGTGATAAGTATGTGGTCTACTGTCA	1.01928	0.967677	1.10443	0.778207	1.40366	0
NM_178373	Cidec	A_55_P1969131	TTTTTCCACGAATGAGTGAATGGTATTAGAGTCTGCAGTAAACTATTTATGCTGATACCT	1.3962	0.636987	1.30457	0.782554	3.08495	0
NM_008959	Ptdss1	A_55_P2164778	TGAGGTGCTAGTGGGTATTAATTAACTTTCATCTGTGCCATGTTCTACTAAAACATTCTC	-1.05053	0.769736	-1.05851	0.786254	-1.24699	0
NM_021876	Eed	A_55_P2039611	AGTGATGTTCACATTGTTTACATTCTTTGTACTGTCTTCCTGCTCGGACTTTACTGCTTT	1.03764	0.861955	1.0617	0.790549	1.26004	0
		A_30_P01029783	CAGTCCTGGTTTACAGAGGCTTTTGTGCATTTTGAGATCATTCATGTGTTCAGGTATCCT	1.21839	0.50111	1.11826	0.79622	1.56385	0
NM_026268	Dusp6	A_51_P502614	CATTTGGTGGATGCAACAGGTTGAGAGGAAGGGAGAATTAACTTGCTCCATGATGTTCGT	1.23708	0.654728	1.18076	0.80038	2.59138	0
XM_001480391	LOC625953	A_55_P2017116	AGAAAGCCTCCCATGGATGCTAAACAAATCAAAGAAGCAAGGAAGGCTTTCAAGGTTTAG	1.02946	0.977394	1.21597	0.803136	3.93122	0
		A_52_P370022	ATCCTGCACCCGCTTCTCAGGAGATACCAGGAATCCAAGATGACTGACCGCCATATGTAT	1.07725	0.674387	1.06067	0.811972	1.23887	0
NM_013560	Hspb1	A_55_P2039284	GCTCTTTTGATACATACATTTACCTGCTGTTTTTCTCAAATAAAAGTTGCAAGCTACTGC	-1.00764	0.992285	1.13988	0.819591	1.92121	0
NM_025274	Dppa5a	A_55_P2028171	CTGCGCATTCTGATGTGAATCCCAAGGTTACCACTCTAAATAAAAAATAAAATTGAAGTG	1.18711	0.841508	1.25738	0.822371	3.78726	0
NM_001037221	Samd4	A_66_P130813	TTTTTTGTAAAAGACTGATTATTGTTATGGATTCATTCTGTCTCATCTATTTTTATAATA	1.02489	0.960441	1.10082	0.823001	1.65553	0
NM_001163445	2700089E24Rik	A_51_P313337	CTCATGTGGATGAATATATATTGTTACAGGCTTGGCATGGAATTGTCTCTGTTATTTGTT	-1.02685	0.941553	-1.07773	0.823743	-1.38367	0
NM_173047	Cbr3	A_51_P481159	TCTGCAAACTCAGTCTGAACAATTCGCTGTGTCCACACTCTCAGCTCATCGTGTTTTCAA	1.10379	0.89858	1.19357	0.827237	2.53435	0
NM_026908	Cab39l	A_52_P264905	TCACCACCACGGTGTGTTTACACAGAGATCACTGTAAGTACTGTGAGACTTGAATGTGGA	-1.02697	0.881834	-1.04327	0.833299	-1.21198	0
NM_138601	D10Jhu81e	A_55_P1991109	ATTCTGTAGTAGGTCCCTGTAGCCACAGAATAAACTCTTCCGCACGATGGAAACTCCTTT	-1.05494	0.842126	-1.06897	0.838246	-1.34242	0
NM_001025387	Brd2	A_55_P1958678	CCAGTTGGCCCCAAGACTGTCTTTTCTTTCTTGAGTCTAACATGTAAATAAAGAAAATAT	1.05126	0.866928	1.07395	0.838246	1.52117	0
		A_30_P01024929	CATGAGCACATGGTTTCAACACTACACATGAATGAATCCAATTCTCTAGCTCTGACGTGC	1.21492	0.501995	1.09684	0.841259	1.50704	0
NM_026277	Nob1	A_51_P266640	TGCGCTGTCATGGCTGTTTCAAGACGACATCGGACATGAACCGAGTGTTCTGTGGACATT	1.0636	0.823704	1.07142	0.842151	1.37657	0
NM_008775	Pafah1b2	A_52_P45834	AGATTTTGCTTAATGGTTACATTCGGTAGCTATGATCTAGGTTTTTATGTTCTGCCTTCA	1.03016	0.925663	1.0646	0.842369	1.35062	0
NM_026364	Prpsap1	A_55_P2144666	TAGCACCCTGTCCCTCAGAACCGTGTCACTCGGAAGCTGCAAATAAAAGTTCCTTGTCTC	-1.01103	0.978623	1.069	0.842369	1.34868	0
NM_181796	Gstp2	A_55_P1957038	AGAGACAAGAGCTTCTTGTCCCCGTTTTCCCAGCACTAATAAAGTTTGTAAGACAAAAAA	-1.08636	0.823187	-1.09594	0.845361	1.55576	0
NM_172612	Rnd1	A_51_P111164	TGATGGGAGGGGTCACCAGACTTTCCTGCCCCTGGGGCGGTACAGTTGGCATTTGTTTTA	1.04556	0.931604	-1.10116	0.855441	-1.58556	0
NM_021336	Snrpa1	A_55_P2113208	AACCTTGAAATAACAATGCCAGTTTTCTACAAATGGTAAAATAAAGGCGACTTACTGTGC	-1.01237	0.967605	1.04927	0.858323	1.25089	0
XM_001475988	Gm9495	A_55_P2054098	TTCCCAAGTGTGCTATGAAGAAAATGGCCAAGGACCTCCCTCCAAGAGAAAAGATAAACC	1.00471	0.991329	1.06662	0.859757	1.42447	0
		A_30_P01023606	CTTTGTCTCCACAGTAGCTCTTGTAGACAACAGCTTAGAGAATGTGTCTTAAGACTGTTT	1.18518	0.56552	1.0858	0.861111	1.47439	0
NM_172881	Ugt2b35	A_55_P1967350	GAATGAGTAGAGCTCATTGACAATGCACTACATGAATGAAACTTCAGCATTGTTCTAATT	1.25236	0.613214	1.12616	0.867757	2.68935	0
		A_55_P2078173	AAACCATCCCTGGTTGCTAGCAAGCTGGCTGGCTGATTAAAAGAGCTGAACTGCAAAAAA	-1.00121	0.997229	1.05117	0.868217	1.27925	0
		A_55_P2042297	GGATCCTTGCTGTGCATTCTGATGTGAATACCAGGTTACTACTCTAAATAAAACATAAAA	1.2068	0.763022	1.16307	0.869231	2.74508	0
NM_130447	Dusp16	A_66_P116252	CTGTCAGTCCTTCGTCACTAATGTCGTATCAGTTCTTGGAATCACGACTACCATGCTGAA	1.02876	0.92604	1.05388	0.876856	1.31216	0
NM_001081269	Whsc1l1	A_55_P2298029	CTTTGCAATCAGCAAAAGAGGTGTCCTTGTTTTTAGAGTTGAGAGAGAGAAAATTAAAAG	1.00658	0.989998	1.07955	0.876856	1.47922	0
NM_010742	Ly6d	A_51_P343517	CAGGACAGGAAGATGTGGCTTGTGTCCCAGCATGGAAGATGGGGGACAGACATGCTTCCA	1.57676	0.320006	1.14024	0.881136	2.09387	0
NM_175090	Slc31a1	A_55_P2028655	GAGCAGGGTTGCTGTAATGGGAATGTTTAAGTGTTGTGTGCAAGAAAACAAAATAAATAT	1.01994	0.920114	-1.03341	0.882486	-1.23689	0
NM_001159620	Pigp	A_55_P2084332	TATCGAGGTCTTCATTTGCGGCTCTCAAAACAACAAGGTTCGGGCTAAATGGATGCTTCA	1.11648	0.756162	1.08236	0.884547	1.82958	0
NM_013815	Baz1a	A_55_P2082203	TGAGCACATGGTTTCAACACTACACATGAATGAATCCAATTCTCTAGCTCTGACGTGCTG	1.18991	0.503288	1.06801	0.885224	1.44072	0
BE862015	AI844869	A_55_P2380132	AAATTGTCTAAAGAATCCAGTTGTCCCAGTATTGATTTTGTGGCCGTGTGCGTGGGAGGA	1.09556	0.758313	1.06667	0.887058	2.40813	0
NM_008300	Hspa4	A_55_P2054157	CAAGAAGCTTCCTGAGATGGACATTGATTGATTCCAACACTTGTTTATATTAAAACAGAC	1.0571	0.787677	1.04354	0.887307	1.27423	0
NM_009256	Serpinb9	A_55_P2134246	TTCCTTCATTGATGAACAGTGATGTAAACGTATAAGCCAAATAAACCTTTTCTACCCCAA	1.02384	0.946403	-1.04894	0.8964	-1.31969	0
NM_001001321	Slc35d2	A_52_P193194	GAAAACTTTTTGTTGTTGAAACATCTCTTTGTCTTTGTAAGAGTCAATCAGTTTTGAATG	1.22612	0.520235	1.07618	0.897864	1.66081	0
XM_892831	LOC627908	A_55_P1975305	GAAGCGGTATATAATTGTATAATTTCGTGTGTAACTGAATGCTTGGGCTTTCAATACAGT	1.05458	0.778962	1.03746	0.899919	1.23917	0
NM_029550	Keg1	A_52_P653825	CTGGAGAAGTAGCCCGTCATCTAAAAAGATGTTTTCAAAAATGATTCTTTCTCACGCCAC	-1.01902	0.978736	1.08738	0.901778	1.6944	0
NM_177093	Lrrc58	A_55_P2125564	GCTGAAAAGATGTTACCTTTTACTTTGGTCAGATCATTACGTATGCTCTGACATCTTAAT	1.22161	0.375586	1.05595	0.903533	1.46503	0
NM_026097	Rffl	A_51_P253527	TGCATCTGTGATCATTGGATGGTGATGGTCATCAATGAAGAGGTCTTTCCAGAACGTGGA	1.10377	0.730665	1.05821	0.903533	1.42267	0
		A_30_P01024607	GGCTGTGTAGTACATATAGTAATATGTATATAATACACACATGTATTGGGTGTGTTGAGG	1.20514	0.531129	1.06628	0.907083	1.54386	0
XM_983385	Dppa5b	A_55_P2067947	TTCATTTACGGCTATCAAAGCATCAAGGTTCGGGCTAAATGGTTGCTTCAGTCCATGGCT	1.03103	0.97199	1.10645	0.907083	1.93428	0
NM_175270	Ankrd56	A_51_P464146	AGGAAACGCATTTTAGTTCATCTGTGTTATGACTGAAACTCTTCATCCTGCAGGGGGAAA	1.19292	0.638611	1.07838	0.910411	1.81529	0
NM_001026214	Entpd5	A_55_P1998656	TGCATGGCTGGCACCAGACTGTAAATCTTTTGGGATTCTTTGTTACAGAGTCCTGCAAAG	1.07253	0.821363	1.05219	0.911621	1.55504	0
		A_30_P01019139	ATCTATCGTTTCCACCAGATGGCAGACTTGAGCACGTCTATTTGTAAACCCAGCTGAGAA	1.13509	0.477843	-1.03904	0.911916	1.31859	0
NM_025967	D16Ertd472e	A_52_P646979	GGGACTATCCAGACCCAGAATCCACATTACAGCCGTGAAGAATTGAATTCGATGACTCTT	1.09664	0.744376	1.05315	0.911916	1.64546	0
		A_30_P01028123	TTTCAAAGGCAGGCAAGTAACGGTTTTTGGTCCTATCTTTTGCCAAGGCAGTCTTGGCTT	-1.21432	0.544146	-1.06754	0.912369	1.56538	0
NM_009035	Rbpj	A_66_P139267	TTTGTAGAAAAAGGAATCTGCTCAATTCCATATTTCATCCATGAAAACTCTGCAATACGG	-1.14088	0.517454	-1.04209	0.91283	-1.30269	0
NM_009621	Adamts1	A_52_P489295	GAAAGAGCTCCTGATTTCTTCTTACACCATCTCAGTTCTTAACTATAGTTCATGTTGAGG	1.01698	0.982131	1.07751	0.9146	2.0319	0
NM_152809	Csnk1g3	A_52_P141112	ATTGATCCAGAGACAAAGAAACATATACCATACAGAGAACACAAAAGCCTTACCGGAACC	1.06936	0.858457	1.0569	0.916856	1.5279	0
NM_175116	Lpar6	A_55_P1967069	GAACTATCTCTCCGGCTCCAACAAAAAATATTTTTAAAGGAAGTTTGTGTCTGATGTGTT	1.00184	0.997023	1.0482	0.916952	-1.4067	0
		A_30_P01033583	GTCTGCGCCAGCTTCATCCCATCAATCTCCACCATGGGCACTTGGTCAAACATCAAATTC	-1.04522	0.935425	-1.0662	0.920319	1.62748	0
NM_020565	Sult3a1	A_55_P2129449	GTAGAATATTAATCACCACGTGAATAAACCATATGAAAATGTACTAGCCAGAGGTTGTAC	1.26592	0.77779	-1.14102	0.923037	-2.54953	0
NM_178143	Prkaa2	A_52_P137378	GTCTTTGTATACTTCCAAAGCTTGATCTCTGTGACCTTCACTGTTGAACCTGATTGGACA	1.11555	0.690075	1.04648	0.923632	1.3438	0
NM_010358	Gstm1	A_55_P2062190	TGTTCCTGGTGGAGGAGCCTCCCCAGGCCTGTCTCATCTACAATAAAGTCTGAAACACAC	-1.16637	0.575235	1.04989	0.925672	1.66327	0
NM_029389	Fam35a	A_55_P2430221	AGAGTGTGAAATCCCAGGTTAACCTGAGTGATATGACTAGTGGACAAATGTGTGGGCTTG	1.21909	0.637671	1.07073	0.929443	1.76781	0
NM_028637	1110034G24Rik	A_55_P2119962	TTCCCCCACTCACCTACTGGTGTCTCTAGGGCCTTTTCTTAATAAACTTCTTATATCTGC	-1.16691	0.489564	-1.03399	0.940871	-1.45308	0
NM_138313	Bmf	A_55_P2029106	CATGTGTAAATATCCTCTCATCCATCAAGTGGTACAGTTTTTAATAAAACCATTTAAAGC	-1.04006	0.967864	1.07843	0.943356	-2.30029	0
AI606402	4930415C11Rik	A_55_P2198983	CATGTGCAGGCCTCAAGAGACTCTGCTACATGAAGAGTACCGCTCATCGCACACCTATAT	-1.13015	0.690157	1.03864	0.947672	1.62736	0
		A_55_P2065519	CAAACTTGCAGTTTATGTATTGGAATTTCACAAAAGACATAGGACTTAAGTGGAAAAGGG	1.12152	0.523039	1.02121	0.955621	1.30432	0
NM_172881	Ugt2b35	A_51_P163578	CTTTATGTTTTCTTTTTGATCACACATACACCTGGCTTTTTCAGATTTCTGATGACCTGG	1.16453	0.756705	1.05089	0.956296	2.25684	0
NM_178763	Zfp750	A_51_P402160	CACCAGGGAAATACACAGAACTAGCTCAGCAATGTGAGTAGACTCACAGAAAGGACCTTA	1.29653	0.626106	1.05964	0.956317	2.23596	0
AK136555	AV074028	A_55_P2420694	GCAGAGTGATATGGACAGCCATGACCTGAGAAAGTTCTTTCTAAAATAATAAAACTCAAT	1.15865	0.630023	1.03375	0.957498	1.69163	0
NM_010295	Gclc	A_51_P365019	AGTGAACTGGCTTGTACATTTTGAATTCTTACTCTGGAGCAACTACTGTCTAAGCAGTTT	-1.12372	0.733454	1.03131	0.9641	1.60722	0
NM_007570	Btg2	A_52_P31543	TTAAATCTTCAATTCTTTACTGTCCTTGTTCACTTTAGAAATGACAAACCCTAGAGCTGG	1.17152	0.505068	1.02417	0.965494	1.48113	0
NM_010358	Gstm1	A_55_P1966432	ATCGCAACACCTATATTTTCAAAGATGGCCCACTGGAGTAACAAGTAGGCCCTTGCTACA	-1.25509	0.254858	1.02202	0.966214	1.45518	0
NM_009466	Ugdh	A_55_P2006236	CTTCTGTAGCTGCTTGTTACATTTGCATCTGTGAGTCAAGAAATGTTTGTTATCTTTGAT	1.0872	0.822469	1.02701	0.966857	1.82156	0
NM_001123371	Pnp2	A_55_P1976898	ACTCGGGAGGGGTTTCCCTCTTTATAAGCACAGACTTTTATTAAACATTTGAACCTTGAG	1.2452	0.525675	1.02611	0.971764	1.57863	0
AK037934		A_52_P137331	TCTTTTAGGCTGTATTAGATCAAAGCTAGTGAAATGTAGATTAGTGGATTCCTAAAGTCC	1.13394	0.667921	1.01532	0.980109	1.63217	0
		A_30_P01023273	GGTCTGGGGGACATAATACCAATTGCCCAATCATTTCAGTCAGATCTAAAATACCTTCTG	1.03621	0.954817	1.0205	0.980126	1.72407	0
NM_020013	Fgf21	A_52_P235347	TTTTTGGGTTTCCACTTATTTATTACGGGTATTTATCTTATTTATTTATTTTAGTTTTTT	1.25474	0.768437	-1.02547	0.987297	3.2475	0
NR_026831	LOC16697	A_55_P2083180	TGTTAGATACCAAGTGACCTGCTGTGTGCCTGTGAGCTACAGGCCCACTGTGTGCATGGC	1.08883	0.786059	-1.00497	0.992807	1.50045	0
		A_30_P01019873	AAACCATTAGAGGCCAGTATCTGTGGCTCCATCAATGCAGCTTCACTGAATCTTGAAAGC	-1.11914	0.771123	-1.00577	0.993452	1.60094	0
NM_030241	Setd8	A_52_P181468	GCTGGAATCTACAGGAAGCGAGAAGAGAAAAGGAACACCGGGAACGTTATACGAAGCGCT	1.05161	0.879768	-1.00424	0.993477	1.36863	0
NM_010442	Hmox1	A_51_P263965	ATGGTTGTAAGCATCCATGTTGACTGACCACGACTGCTGTCCCCCAGTGCCATGGCCACT	1.13409	0.820041	1.00455	0.996179	2.08871	0
NM_019671	Net1	A_52_P662098	GGCAGCTACAGATACACAGATTACTGTTAAATTGGAGACTTTAAAAAGGTATTTTCATGG	1.17497	0.55243	-1.00151	0.997789	1.40737	0
XM_001479413	9530077C14Rik	A_55_P2087205	CCCGGGTAAGAAGACTAGAACATTTGGGTTCAATAAATGCTGTTTCATATACTTTTTTAC	-1.13568	0.436714	-1.28881	0	-1.25387	0.00219649
		A_30_P01032980	AAGTTAGCTAGAACTGTAACTGAGCCAGTAGGTAGATTTCCTACTCCCGTTCCGAATGCT	-1.46429	0.20328	-1.70308	0.0285544	-1.66122	0.00219649
XM_889972	Gm13015	A_55_P2186210	GAAGTCCTGTCACCCTGGAAGGAACTGTTTAGTAAAGATGTTTGCAAGAACCACAAAAAG	1.19858	0.306807	1.30055	0.0426674	1.40324	0.00219649
		A_30_P01027736	TGAAGAATAAACCCTGCCTCCATCTTGCTGGAGTCACGTTCCAAAGGATCCAGGCCCTAG	-1.23452	0.111809	-1.26838	0.0586116	-1.2533	0.00219649
NM_011342	Sec22b	A_52_P418934	CAAGTGAGACACAGTATGTGAAGGTTCATGATGCACAGATCCTATGTGTTGGCCATTGTA	1.17216	0.511644	1.41995	0.0586116	1.39562	0.00219649
NM_001081176	Polr3g	A_51_P410949	GCTGCTTGACTACCATAAATCTTGTTTACTTTAGCTCTGAGTCTATGAAATTACCTTGTA	1.34032	0.0464008	1.30824	0.112487	1.31937	0.00219649
NM_010880	Ncl	A_52_P620748	ACTTGGACATTAATTAGGAAGAAACTGCATTTGTTGGTTAAAAATATCTGTAAAGGGGGC	1.14135	0.650496	1.41711	0.119104	1.44775	0.00219649
NM_172941	Zkscan17	A_55_P2018387	GCAATAAAACCATTTGGTCACACCTTGGAGAAGAAATAAACTGTGGAAGCTCTTAGTTTC	-1.11773	0.615128	-1.28682	0.131401	-1.34076	0.00219649
		A_30_P01021547	TCCTTTGAAAGCCACATACCATCGCACTGCACTAAATAAAAGTCTGTACTGAACCCTGGG	-1.07316	0.878502	-1.49999	0.131401	-1.60596	0.00219649
AK144522	Fam83e	A_55_P2061036	GAGAATTTGAGGCCATTCTGGCATACAGGGAACCCTGCCTCAAAAATCATTCCTGCTCAC	1.11129	0.550462	1.23076	0.142772	1.23188	0.00219649
NM_133216	Xpnpep1	A_55_P1997275	CACGGTCACCTTGATGTTCATGAGACCCTCCTATGATCAGTGAATAAAACCATCAAAACT	1.12145	0.590588	1.27164	0.142772	1.29165	0.00219649
NR_028278	Gm8801	A_55_P2114498	TCTATCCCACTGCACTGCACTGCACTGAGGGCTCAAGCTGGCTGAAGCTGAGTTCTGGAA	1.12447	0.844261	1.717	0.154669	1.8009	0.00219649
NM_199252	Unc93a	A_52_P326664	GTTTTGGGCCTCTTAAAAGTTCCCGGGGGATTTTCTAAATAAACAGTGAAATTGTTTTAT	-1.3471	0.448997	-1.61408	0.157523	-1.67959	0.00219649
NM_020010	Cyp51	A_52_P164161	AGGTTCCTTTTAGTATTATCTTTGGTTATTTAGGTAAGTCACTCTTGTTATCAATGCCCC	1.57523	0.0742413	1.51345	0.159089	1.61848	0.00219649
NM_025443	Pno1	A_51_P192589	CCAGGCACTGTGACTATTTCAGGGTTGAGTCATGGCAGAAACTTGCACTATTGAACTATA	1.106	0.570777	1.21909	0.164699	1.27121	0.00219649
NM_011173	Pros1	A_51_P393426	ATCAGAGACATCAGGTTATGCTGTAAGAGGTGTGAACATTGGGTGGACAGATCACTCAAC	1.01054	0.981693	-1.31761	0.164699	-1.34752	0.00219649
NM_008519	Ltb4r1	A_51_P109449	CCTGACCCACTTCTGTACCTGGAGGAGAACATGTTGGGGACTGGGCTTAAGCGGAAGAGA	1.36423	0.291415	1.46402	0.179039	1.56631	0.00219649
		A_55_P1993404	GTCCAGTGTCAGACGTCTTAATAGGCCAGTCATCAGTCACTCTTTGACATTCTGTATGCA	1.20559	0.440835	1.3217	0.195666	1.41005	0.00219649
NM_177186	A530082C11Rik	A_55_P2160371	TGTTTCTGCTACCATTTTGTGATTGCCCATTCTGGGAAGTTGGCAGCAAATCTCTAATTC	-1.20709	0.440954	-1.33758	0.195666	-1.42914	0.00219649
NM_024177	Mrpl38	A_51_P352562	CCACCTATGGAATCTACTGAGAGACTCAGTACATTCATCTCCGAGGGGGAACTGTCGCAG	1.09543	0.686927	1.24352	0.238974	1.37814	0.00219649
NM_001039194	Aifm2	A_55_P2002854	ACTTCTCTATCCAAGTAGGGAGTAGCCACTTGTGCATGGCCTAAGTTCAATGTCTATAGC	-1.43762	0.155969	-1.37418	0.266594	-1.50002	0.00219649
NM_016776	Mybbp1a	A_55_P2152926	TTTCCCTGCCCTAGAGACTCCTATTTTTTCACCAATATTTTAATAAACAATCCATGATGC	1.02038	0.947116	1.19793	0.266594	1.25664	0.00219649
		A_30_P01020716	CTTACACTAGTCTGTCCACAGGAAAGGCATTGAAATAAAAGGAAAGATGAAGAGCAATAC	1.22186	0.632717	1.48323	0.279468	1.67929	0.00219649
NM_172780	Slc9a6	A_51_P192149	TTAAATTCATTAGGTGATACGAGACACAGTCCGGCCTAAGCGCTCTGATGCTCAGTTAGT	1.2751	0	1.18206	0.289822	1.2663	0.00219649
NM_178061	Mobkl2b	A_52_P258338	GGGGAAAGCCTGCAGTTTCTCTGGAAGCATCCAAGCCGTTTCCCTCATGGGCAGTTTCAC	1.19149	0.625157	1.39187	0.291539	1.58598	0.00219649
NM_175285	Tmem62	A_52_P404895	TCCCTTCATATCTTGAGCAAAATAAACATCTCCTACTATTCTGTTTTGTTGTTGACCTTG	1.16229	0.550462	1.2615	0.320091	1.49244	0.00219649
NM_013559	Hsph1	A_55_P2003513	CAAAAATAATCTTGGTGCTGAAGCTCCGCATCAGAATGGTGAATGCCACCCTAATGAGAA	1.28295	0.359416	1.33102	0.335149	1.53955	0.00219649
		A_55_P2091212	ACTGAGTGAGTTGAAGCCACCACTGAGTGGTCCTGAGCTGCTGTGCAGACACCTGAGCAA	1.12646	0.548032	1.19555	0.342186	1.29177	0.00219649
		A_55_P1984361	AAGACTGGAGTGTGCAGCTAGCTACTGAGGATTGATCAGCAGCTCCCATGGCACAGGCCA	1.0818	0.600296	1.14154	0.352749	1.24142	0.00219649
NM_134015	Fbxw11	A_51_P141860	TATCATGACGGCTTTGTACTGTGGAATGTGCTTAATAAAAACAAAAGTTTGACCTTTGTC	-1.00408	0.983098	1.09149	0.353337	1.13562	0.00219649
XM_001476778	Gm3459	A_55_P2159485	TGAAAAATTTGGCTCGTCGTCGATTCTCCTCTACACCATACTAGGTGCATGAGTATCGAC	-1.15257	0.698265	-1.34615	0.355924	-1.54959	0.00219649
NM_007916	Ddx19a	A_55_P2034570	AAGAAGATAGAAAGACTGGACACAGATGATTTGGACGAGATTGAGAAAATCGCCAACTGA	1.10518	0.63371	1.19856	0.357531	1.32647	0.00219649
NM_011755	Zfp35	A_51_P239113	TTGCTCCCCATGGTACTGTAGTATAAAAAAGGCTATGAGAAATACACTCACTGCTGGCGT	1.07477	0.774108	1.21111	0.358353	1.31792	0.00219649
NM_177594	Mtmr9	A_51_P235548	GGTCCAGACTAGTTAAGAATCCATCTACAACATGGGCCAGGCTTATTTGCATTCGAGTAT	1.06868	0.748078	1.17506	0.360842	1.28518	0.00219649
NM_001166597	Dgkz	A_55_P2059318	CTGGTCTTCCTCCTCATGTATCCAGCCATTTCATTTCGGACTGTATGGCCTGGGGTGGGG	1.2892	0.137484	1.22435	0.363745	1.33975	0.00219649
NM_175266	Epm2aip1	A_51_P482043	GGAAGGTGAACTATTTGGAAGATAACACTACTGGTCCTAGTTACATCACTCTAAATATGT	-1.12849	0.598784	-1.21625	0.371932	-1.34086	0.00219649
NM_013520	Flt3l	A_52_P644690	ATACTGACTTTAAGAAAAACAGAAAGGAAGAAGGGGGGTGCGTTGTAGCCCTGTGTGGTT	-1.03831	0.913832	-1.22639	0.375478	-1.32665	0.00219649
AK040631		A_66_P134539	TCACACGAGTTCCCATCATCCCTTGGGCCTTTATTTTGCCTAAGATCCATGATTAATAAA	-1.28185	0.183564	-1.21864	0.376535	-1.32931	0.00219649
NM_033607	Uchl4	A_51_P395921	CATCTCTATGAATTAGATGGATGGAAACCATTTCCAATTAACCATGGGAAAACTAGCGAT	1.07905	0.659525	1.15481	0.378211	1.22097	0.00219649
NM_205823	Tlr12	A_66_P114333	CCGCGGGGTATGTGACATTCCCAAGATCTTCAAATCCTCAGTAAACTTGCTAAATTCATG	-1.1077	0.836521	-1.40713	0.389558	-1.64456	0.00219649
NM_148925	Fyco1	A_52_P667477	GTGCTGCTCACATTTACAAAAACGAACACTACTTGGTAGAATCTTAGCACACTTTCCTTG	-1.12014	0.70683	-1.26165	0.390908	-1.43959	0.00219649
NM_026030	Eif2s2	A_55_P2089655	GATGGGGGTAAGGAGGTACTTTTTAAAATCGTTCATAGACTTCTGTAAAATGCAAGATAA	1.10016	0.585094	1.1549	0.394998	1.23513	0.00219649
NM_172585	Larp4b	A_55_P2048011	TGTTTCAGACGCCTGTGAAAGGAACATAGGACGAATTTCCTTATAGATGTCAGATCACTG	1.09181	0.693704	1.1894	0.397936	1.29654	0.00219649
NM_025824	Bzw1	A_55_P2006762	GCAAATGTATTCATTAGATTCTGTGTAGTGATCTGCTTTCCCTTTGTAATTTGTAGTCCT	1.27962	0.137484	1.20016	0.403237	1.31849	0.00219649
NM_011752	Zfp259	A_66_P117695	TTTGAAGTCTGGGGAAGTGAAATACAAGTTTCTGCTGGCTCTGGGCATGTGAAGTACTGA	1.14158	0.600296	1.22561	0.408168	1.42153	0.00219649
NM_181516	Taz	A_55_P1993909	ATATCCTGGGATCTGGGTTTTAATGTTTTTAGAGTAATAAAACATTTGTGTTGTGCCACC	-1.09129	0.654567	-1.1661	0.408168	-1.27023	0.00219649
NM_029310	Fabp12	A_51_P153063	CTGTACCCGAACATACCAGAGAGTTTAAGAACTCCATCTCAAGGTCTCCATGCTCTCAAA	2.24649	0	1.5988	0.409204	2.10062	0.00219649
NM_133906	Zkscan1	A_55_P1980416	GAACTTTGATTTGACCAGCCTCTGAAGAGTCCAGATGTTTAGTAGATGTTCAATAAATAA	1.2141	0.315579	1.19745	0.412742	1.31117	0.00219649
NM_001123038	Eif4a2	A_55_P2006504	GGGTTAAACCCCCAGTAAAATTGCCATATTGCACATGTCTTAATGAAGTTTGAATGTTAA	-1.06994	0.855729	-1.25934	0.415568	-1.41956	0.00219649
NM_133906	Zkscan1	A_55_P1980411	AATGGGACCGAGTCCGAGTGTGATGCCTGGCAAAGGTTACACTGTAAATAAACTCTTTCT	-1.10445	0.712844	-1.22342	0.421177	-1.38748	0.00219649
NM_180962	Cyhr1	A_52_P134083	TGCATGTGTGGAAGTTTACCTAAACCAGAATGCTAACAACAGGTCTTCAGGACACTTGGG	-1.03444	0.913437	-1.18256	0.423286	-1.33006	0.00219649
NM_008037	Fosl2	A_55_P1995195	GCTATGGAGGAAAGAACATATTAAAAACTTATTTTCCCTCGGGTTTGTTCTCGTTTTATG	1.05272	0.905518	1.26405	0.432463	1.4474	0.00219649
NM_019927	Arih1	A_52_P556290	AGAGGACAACACAGTATTTTTCAAAATTGTATATAGCGCATATGCATGGATAAAGCAAGC	-1.01729	0.967605	1.19647	0.433503	1.34721	0.00219649
NM_030145	Lsm6	A_55_P2025601	GGTTCTCTTACTATCTTAGTTGGCCTGTTTTCATGGTGGTCGGTGGGGGTTTGTTTGTTT	1.00676	0.986867	-1.1886	0.444859	-1.34122	0.00219649
		A_30_P01026868	ATGTACAACAAATCACCTAAGGTGGGTTCTAGACTTGAGCAAGTACAGGTGGGTGCAGAA	1.13148	0.487209	1.1549	0.445525	1.27851	0.00219649
NM_026977	1810031K17Rik	A_51_P101075	CTTTTTGGGTGTTCTCTTCACAGGCCTCTCTGGTTACCACTGCTTTGTATCTGGGTTTTT	-1.175	0.489949	-1.19971	0.447088	-1.36348	0.00219649
NM_008103	Gcm1	A_55_P2114697	GAAGAAGAAGAAGAAGAAGAAGAAGAAGAAGAAGAAGAAGAAGAGGAGGAGGAAGGGGAA	-1.05111	0.903511	-1.23821	0.451644	-1.40476	0.00219649
NM_025857	Aagab	A_51_P268343	GGGAAAAAATAGACTAGAAGAGGCTGTGGACTTGATTTTGCTGACTAAACAAACCCAAGT	-1.14396	0.477373	-1.15871	0.463569	-1.28387	0.00219649
NM_011599	Tle1	A_66_P137556	CAGAAACAACATCAAGAAACCTGAAGAAACCTGTTTCCAAATCTTGACACAGAACTGCTT	1.20786	0.637163	1.34245	0.463569	1.73223	0.00219649
NM_015786	Hist1h1c	A_51_P516133	TACACTTGCTTTGCCTTATTTTGATCAGCATAGTTGTAGATTAACTTTGTTTTGCCTCAG	1.19701	0.663431	1.33619	0.463569	1.64514	0.00219649
NM_013917	Pttg1	A_55_P1987499	CCGCCTGTTTGTTACGATGCAGATATTTAAACTTCTTACTTCTTTGTAGTTTCTGTATGT	-1.11884	0.546436	-1.15047	0.464446	-1.2914	0.00219649
NM_027914	Bbs10	A_55_P1973543	ATCAACATCAAGAGGCAACCTCAGAAAACTGCTGACCAAGAATCAGAAGACGAATTTTAA	-1.20411	0.517869	-1.24113	0.467458	-1.53664	0.00219649
NM_138601	D10Jhu81e	A_55_P2164909	AAAGACAGCTAACTAAAGCCACGGGGATTCTGTAGTAGGTCCCTGTAGCCACAGAATAAA	-1.08616	0.737184	-1.17754	0.47317	-1.34088	0.00219649
NM_133764	Atp6v0e2	A_51_P212038	TTTTGGGAGTGGCAGCAGAATACACTATAGCTCAGATTGCTGGGCATTAAGTGTGCTAGT	-1.00537	0.993021	1.24744	0.474293	1.5192	0.00219649
		A_30_P01021708	GACATGTCAGAAGTAAAGAGACAGCAGAAAGCATTTGTGTCTGGCCACAGTGCAGAAAGT	1.12059	0.641694	1.18971	0.479807	1.34057	0.00219649
NM_001164036	Ly6e	A_55_P2031436	TATCATTGTACCCACCTTGTACTCTGTTCAGGAGGCTGCCCATGGAGGACTGCCACCCCT	1.19126	0.560235	1.24125	0.480878	1.5015	0.00219649
NM_001039533	Pdxdc1	A_55_P2037368	ACTGACTGTGGTAGACCAGGCTGGCCTTTAAACTTTGGGATCTTCCTGCTTTAAAAGTGT	-1.09569	0.672386	-1.1594	0.494408	-1.29158	0.00219649
NM_008211	H3f3b	A_55_P2059164	TTTCACTCAGGATGAATGGGAAGAGTGACTGACTGTTCAGACCTCAGTGATATGAGCACT	1.14684	0.643061	1.22985	0.496297	1.46201	0.00219649
		A_30_P01027279	AGAACTTGCTATAATCATTGTCCAGGGTCAGTGCCTTGGGTAGTTGACACATGAGAAGCT	-1.09082	0.740689	-1.18033	0.510173	-1.36789	0.00219649
NM_080461	Zfp358	A_55_P2135271	ATCTATGGTGATGTGAGGAAAGTGTGTGTTATATTCACAGTAAAATCCTCCTGCCTCCTG	-1.15129	0.524096	-1.17388	0.510409	-1.34587	0.00219649
NM_023143	C1ra	A_51_P384318	TCTGACCAATTGTTGATAAGCACTATGATTCTCATATAAAAATCAAAGATGCAGAACGCG	1.04356	0.841024	-1.11935	0.532739	-1.23015	0.00219649
NM_009078	Rpl19	A_55_P2152245	TAAGGAAGAGGAAGGGTACTGCCAATGCTCGGATGCCTGAGAAGGTGACCTGGATGAGAA	1.10218	0.483077	1.10457	0.536788	1.21454	0.00219649
NM_173867	Rcc2	A_52_P76034	CGATTCAACGTTAACTACCTTTTTCTGTATGCTTTCCAAAGTGTTTCCCTCAATGTTTGA	-1.00071	0.997963	1.12842	0.54808	1.30646	0.00219649
NM_013792	Naglu	A_52_P504361	AACGTTTTCCCACTCGAGCAGGCTTTCGTTTACAACAAGAAGAGGTACCCCAGTCAGCCC	-1.25969	0.291415	-1.17958	0.551736	-1.39439	0.00219649
NM_026041	Rrp15	A_51_P186053	TTTTTTCTTGAGCAGTAAACTGCAATTTTCTAGGATCCTTTGCTGTGGACACATGCCCAT	1.08569	0.668572	1.1274	0.551952	1.26951	0.00219649
XM_001475740	Gm3124	A_55_P2047620	GAAAAGAAGAAGAAGAAGAAGAAGAAGAAGGAGGAGGAGGAGGAGGAGGAGGAGGAGGAG	-1.02441	0.961237	-1.19884	0.55387	-1.40446	0.00219649
NM_021454	Cdc42ep5	A_55_P2057686	TGCTGACCTCCAGCTGGACGACGTCATCGGTCTGTAGTGTCATAATTCCCTCAACCCCTC	-1.21687	0.292153	-1.15624	0.556658	-1.3565	0.00219649
NM_025611	Cul7	A_51_P293753	GGGGTTGGGGGTAGGTGAGGCTGGGGCTTTCTACAGAAAATAAAATGCTGGAATTTGAAC	1.01815	0.936429	1.09673	0.556658	1.20532	0.00219649
NM_133774	Stard4	A_52_P561205	CAGAAGAGTTTAATGGGTATCTATATAAAGCTCAAGGAGTTATGGATGACGTGGTCAATA	1.27875	0.512898	1.28645	0.557363	1.66446	0.00219649
NM_001042556	rpf2	A_51_P375187	TGACCTGACTGACTACGAGCACTTTCTTATGGTTGTTTACTAAAGAGAATTGCTCTACTT	1.11294	0.53692	1.11836	0.564046	1.26177	0.00219649
XM_001001613	Gm7117	A_55_P2026156	AAGAGCTACCAAGAGACAGGAAGAAGCAGAAGAACATTAAACACAGTGGGAACATTACTT	1.04353	0.874643	1.13467	0.57137	1.31051	0.00219649
NM_053089	Narg1	A_51_P414448	AAACCTCAGCAGGCCTTGTTCACGATATGCAGAAAAAGTGCTGCAGTTTAGATACCTCTG	1.11866	0.608789	1.14197	0.577987	1.3009	0.00219649
NM_001145922	E130112L23Rik	A_51_P419925	ACTGGAAGAGCCTCAGAAACACTTGATTCTTCTGGAGATGTGTCCCCAGGACCACGAAAC	-1.23435	0.360579	-1.17305	0.582957	-1.43599	0.00219649
NR_027980	1700001L05Rik	A_51_P515684	CCCAGCATCCTGAAGCATATGAGGCACCTTAGAGAAAAGGTCTAAATGGGCCTTATAAGA	1.20696	0.701096	1.32415	0.583276	1.82679	0.00219649
NM_029478	Tmem49	A_52_P127362	TGAAACAGTATAAGGAAAATCTGGTTGGTGTCTCACAAATGAGTACGCCATTTTTTATTC	1.13436	0.622917	1.16384	0.583749	1.3425	0.00219649
NM_152815	Lins2	A_51_P482425	GAGCTACAGGGAGCAATTTACCGTTTGCAGGAGAAAAATCTCTTTCCATATAACCCAGCG	1.11772	0.637163	1.1533	0.583967	1.40854	0.00219649
NM_011340	Serpinf1	A_55_P1973159	ACTTAATGTCTCAGTGCTCTACAGAACCCCCAGAGGGAAGCTGATTATACATTCCAGGAA	1.0036	0.993021	-1.13547	0.583967	-1.28028	0.00219649
AK082166	1810058I24Rik	A_51_P416613	ACAATGAATGCCTTTTTTGAAGACCACAGGTTGCAAAGATAAGTTAGGGACATCTGTCTG	-1.0309	0.960409	-1.2336	0.60615	-1.5738	0.00219649
NM_178668	E430028B21Rik	A_52_P49406	GTGACTTAAAATGGAAATAGATTTTACTTCACTAACTCTGAAAGGAAGCTAGGAACTGTC	1.12868	0.685921	1.17905	0.607698	1.47209	0.00219649
NM_001113412	Fggy	A_55_P2190299	GGCAATGGCAAGGATGAGCAAAGTGGGGAAAGTCGTGTTTCCGGAACATGCTGATAAAAA	-1.16481	0.387804	-1.11816	0.613393	-1.27967	0.00219649
NM_175420	9330176C04Rik	A_55_P2107987	CATGGGCAGTATCCTATTGGCTAAGGTCCTGAACTAAATAAATAAAACCATGAAGGGAAC	1.04353	0.932062	1.20314	0.624894	1.4735	0.00219649
		A_30_P01027439	CTGAAGAGAGGTGGAGAGGGGACTCTGCTTAGGTCTACCTCATAAGCAAAGGGCAAAAAA	-1.07285	0.727986	-1.11233	0.627514	-1.26211	0.00219649
NM_001008498	Wdr34	A_55_P2157676	GCTAGAAGCAGAAATCACTACCTGAGGGCTGGTGAGATGGCTCAGCGGGTAAGAGCACTG	-1.11953	0.702809	-1.166	0.633393	-1.40079	0.00219649
NM_001038587	Adar	A_55_P1969078	AAGTCCCCACCTCCCTTTTCTCAAGGGAAGAGGCCAAGATTAAAGGAAATGGAAATGCTA	-1.11838	0.624857	-1.13146	0.636931	-1.33277	0.00219649
XM_001476406	Gm6940	A_55_P2077497	GAAGAAGAAGAAGAAGAAGAAGAAGAAGAAGAAGGAGAAGAAGAAGAAAGAAGGAAAGAA	-1.01116	0.982036	-1.1533	0.645538	-1.39556	0.00219649
NM_026963	Lzic	A_51_P125446	TTCACTATGATTCGTTTTGTTAAGATATCTTGGTTTTAGTGCTGATAGGTGTGAGAGCTA	-1.00813	0.982131	1.10723	0.653745	1.31495	0.00219649
NM_008086	Gas1	A_51_P157083	AAAGTTACCATGGTGTTGAACAATGCATGTTTTTTATCCTAAAGCTCGGTACTGCCATCT	-1.02751	0.963288	-1.19287	0.655787	-1.46422	0.00219649
NM_033524	Spred1	A_55_P2079425	GTGATATGCTCCAGCAAACAGGTTAAAAATACTTTGAGGTCAAATTGTCTTGGTTTTGTT	1.12699	0.689802	1.15276	0.675032	1.38234	0.00219649
NM_016748	Ctps	A_51_P251357	CAATGGGCATGACCATGTGCCTACAGTATGGTGGTTAGCTTGATGCATATCTAACTTAAT	1.08427	0.834801	1.15894	0.700268	1.46286	0.00219649
NM_177325	Tsr1	A_66_P122758	TCGAAAAATGAGGTAGACATTTGGGTTTGTTGTGATAAGTATGTGATCTACTGTCAGGGT	-1.01608	0.971312	1.12087	0.702495	1.34201	0.00219649
NM_001127363	Inpp5a	A_55_P2002723	TTTATTGATTTACTTCTGAACACTACAGTTCCTGGATGGGGCGGAGGCGCGAGTTAATGT	-1.13469	0.422624	-1.08075	0.710656	-1.24351	0.00219649
NM_211355	Smek1	A_52_P558699	TATATATTTGGGACCATTAAAACTTTTTTGATGTAATATAGCCTAACGTGCTGGCACCTG	1.1193	0.637163	1.11737	0.710656	1.31559	0.00219649
NM_029347	Fggy	A_55_P2011300	ATAAGGCGGGACATTTCTTTGATCTCCCAGACTTCTTATCATGGAAGGCAACAGGTGTCA	-1.1065	0.692834	-1.11599	0.717099	-1.34364	0.00219649
NM_054056	Pawr	A_55_P2028015	CCACATGCTGTAATGGTTCCCAGTAGTAATAGATACACTATTTTGTATAGCAGTAATCAT	1.24851	0.40207	1.13435	0.73809	1.44119	0.00219649
		A_30_P01024134	AGGTCCCGTTTTTCTAGATTAAGAGTCCCTATTTGTAATAAATGTTACATGAAAGTCCTG	-1.06365	0.857338	-1.12309	0.742447	-1.37814	0.00219649
NM_183316	Snapc5	A_51_P244061	TCAAGGGCAGGGTAGTTATACAAACTAAGTCTTGGGTGCTTCATCTCTTCAAAGTCATCT	-1.10225	0.594171	-1.07963	0.74597	-1.26493	0.00219649
AK155007	Lcor	A_52_P214752	TGGGAGTGACCGTTTTACTAACATAACTATTTTCTATGTGTGTTTCAGTGGATGACAATC	1.19677	0.476127	1.11146	0.769551	1.40343	0.00219649
NM_001025392	Bclaf1	A_65_P20371	AGGGCGCTTTAATTTCAAAAAATCAGGTAGCAGTCCAAAATGGACTCATGACAAATACCA	1.04785	0.855729	1.0821	0.774549	1.28509	0.00219649
NM_001163572	Tmem170b	A_55_P1978336	GCTGTGAGTATACTTGACATGGATTCAGGTAACGTAGCCAGGCTTAGCTTTGTCGTGTTA	1.10708	0.719395	1.10737	0.774646	1.38044	0.00219649
NM_053100	Trim8	A_51_P103650	TTTTTTAAACCAAGAGTGATTTCTATAGACCCTCTTTCTAGCCGGAAGTTCAAGGCCACA	1.04877	0.852923	1.07604	0.793075	1.2847	0.00219649
NM_172637	Hectd2	A_52_P502141	GGATGACTCATGGAAATAGTATTGGTTTGGTCTGCATGTCTAACGATGTGTGTGTATTGG	1.02936	0.955232	1.11805	0.795373	1.48192	0.00219649
		A_30_P01018449	AAATTATCTAGAAGTCAGAACGTTCTGTACCAAACTGCCTGGAGGTTCTGGATCCTCGCA	-1.02954	0.91983	-1.0712	0.80192	-1.29395	0.00219649
		A_55_P2010018	AAACATAAAGAGCTTGCCCCATATGAGAACTGGTTCTACACATGAGCTGCTTCCACAGCA	1.08094	0.643646	1.05792	0.819235	1.23737	0.00219649
NM_010763	Man1a2	A_55_P2179216	CCTGCACTGGTTATTTTTGTTGTTGATACTGCTCTATATTTTGGCAGAAAAAAGGGTAAA	1.15663	0.376538	1.06492	0.822371	1.25357	0.00219649
NM_008621	Mpp1	A_55_P2079516	AGGAGGCAGGACTGAAGTTTGTTACTGGAGACATTATCCAGATAATCAACAAAGATGACA	-1.01904	0.967864	1.08421	0.838033	1.405	0.00219649
NM_001099628	Atad2b	A_55_P1957598	GTATGTCTACTTTGTAGATTAAGTACACTTCATCAACTATGGTCTATTCTGGGTTTGTAG	1.01061	0.970591	1.05008	0.838246	1.20815	0.00219649
NM_001081132	Upf2	A_52_P36218	CAGCCTAAGAACGGGGATATAGTTGAGCCCATTGTAAGTATCATTGAAAACAAACGGTGC	1.26845	0.328075	1.09171	0.839252	1.4269	0.00219649
NM_029880	Ptgr2	A_51_P146655	GGCAACGTAGGGAAACAGATCGTCTGCATTTCAGAAGATTCTTCTCTGTAGTCTTGGTGT	-1.14701	0.221837	-1.03941	0.868502	-1.20406	0.00219649
NM_172928	Dclk3	A_51_P419637	ACAGATTCTGTTTTCTCCTTGTATTCACATCCATGGTAGGCTACAGGAGTGTGCTTCACA	-1.04657	0.930888	-1.09594	0.874732	-1.57195	0.00219649
NM_172759	Ces5	A_51_P179919	AATCTCTTGTTAGAGCCACTCAATAAAAGCTTCTGTAACAATGTGGAATATGGATGTAGG	1.00737	0.993561	1.11001	0.896929	1.91134	0.00219649
NM_027968	Fbxo30	A_51_P223036	GTAGATTCATATGTCCCATATATTAGTCAGAGTGGGAAGCTGATTCATATGTCCCATATA	1.07609	0.758313	1.04715	0.903928	1.33265	0.00219649
NM_007715	Clock	A_52_P334670	TTCCCATTTGAGTTGCTCTTGTAATATTTTTGCACAAAAAGGACTGAGAAAAGACTGCTT	1.28719	0.395794	1.06822	0.910133	1.59986	0.00219649
NM_010442	Hmox1	A_55_P2029687	ATAGAGCGCAACAAGCAGAACCCAGTCTATGCCCCACTCTACTTCCCTGAGGAGCTGCAC	1.04015	0.954663	1.07342	0.924177	1.65733	0.00219649
AK032901	Lpar6	A_51_P234728	CTCCGTGTTCAACTGTGAAAACTGTGTTCTTGGGAACTATCTCTCCGGCTCCAACAAAAA	1.01103	0.976774	-1.03618	0.924758	-1.28818	0.00219649
NM_027974	Efhc1	A_51_P440327	TGTGCACCCACGGAGAAGGCAGGATTAACTACTATAACTTTGTTCGAGCTTTCTCGAACT	-1.10372	0.623804	-1.03059	0.936271	-1.25764	0.00219649
		A_30_P01026488	ATCCAAGACAAGCACCGGTCATCTGGATCTTGCAGATGGCGCATGCGTGGCACTCCAAGT	1.03313	0.936429	-1.03958	0.937293	1.40864	0.00219649
XM_001472570	Gm10030	A_52_P548202	GAGTTTTCATAAAATAGTTTGGGATGAAGGAGACGGAGAAAAAGAACAATGGGAAACCCC	1.21373	0.464838	1.04141	0.940636	1.45169	0.00219649
		A_30_P01032430	TAGGAACAACTTGATGAGCTTCACAAACTCAGCGGCTTGAAATTCCTGAGAGAGTTTAGT	1.24811	0.530066	1.05278	0.941497	1.5655	0.00219649
NM_145229	AY074887	A_52_P683336	TCTTCCTCTTAGCCTCATTTTCTCCTTTCTCAGATCCAACTCTTTAATTGGGATAACTTT	1.01967	0.969659	1.04008	0.944051	1.44065	0.00219649
NM_001164075	Tgif1	A_55_P2092526	ATGGGACGCCCACCTACAGTCTAATGAGTAAACTTTCAGTTTTTTGTTTGTTTGTTTTTT	1.13346	0.59922	-1.03238	0.946055	1.32397	0.00219649
NM_031396	Cnnm1	A_52_P296913	GAGACGTCAGTTTGGGCTTCCCGAGTCTATAAGCTTGCTTCAGAAGAGGAGGTTCAGGGG	1.09618	0.837316	1.03595	0.964151	1.61256	0.00219649
NM_011575	Tff3	A_51_P456208	CTGCTGCAGGCCAATAAAGGAGCCAGGAGTCCTGAAGAATAAAGACCTCACAGCCAACAC	1.17624	0.829906	1.05703	0.966214	2.20449	0.00219649
NM_001083887	Pars2	A_55_P1954850	GGGTCACTTCAGCACTGAGATCATGTTCTGTTGATTGAATAAAGTCAAGCCTTTGGGGTG	-1.0803	0.716532	1.01664	0.967947	-1.25908	0.00219649
NM_001159497	Ppm1b	A_55_P2057523	TGCCTGATCTTGCCCATGTGATGCGCATTTTGTCTGCAGAAAATATCCCGAATTTACCTC	1.14255	0.476127	1.01544	0.969863	1.29549	0.00219649
NM_001029895	Ate1	A_55_P2028532	TGTTTATAAGAATCACCAAGAAGACCCAAGTGAGGAGGCTGGTGTGCTGGAGTATGCAAA	-1.01109	0.979939	-1.01581	0.97575	1.34198	0.00219649
NM_025455	Ccdc28b	A_66_P102733	AAGCCCCTTGGTGCTATGGGGTCGGGGGCACTGGTTGGAATTAAACAAACAGAAAAGCGA	1.02421	0.959145	-1.01719	0.97605	-1.35836	0.00219649
NM_001164251	Tpm1	A_55_P2078680	GGAAGAACAGTTAAGAATAATGGATCAGACCTTGAAAGCATTAATGGCTGCAGAGGATAA	1.08226	0.780625	1.00747	0.988861	1.46303	0.00219649
NM_013614	Odc1	A_55_P1995173	ATGGGCCAGAAGCTTATGTTGTGACCCATTGTGAAAATAAAGTATCTTGAAATAACTGGG	1.14728	0.546436	1.37191	0.0426674	1.36617	0.00389514
NM_175934	Ppp1r10	A_55_P2078246	TTCTCATGATGGCCCTGGAGGGAACATGGGTGGAAGTGGTGGACATCGTTCCCATGAAGG	1.09692	0.89369	1.82434	0.103113	1.88506	0.00389514
		A_30_P01021631	CCCTGGGTCATCTTACTAGATAACACTTTGTAAAAATTGGTTCTGAAAACCCTGTTTATT	-1.62211	0.20016	-1.77991	0.109178	-1.79764	0.00389514
NM_178051	Mterfd2	A_52_P69756	AAACCAACCTGTAATGATCCACTGGAGATACAGGTAGATAAACCAAACCAAATGAGGGGT	-1.13111	0.458301	-1.23723	0.112487	-1.24042	0.00389514
XM_001473808	Gm2814	A_55_P2177410	TGACATCTCTCATACTTGGACAGCCACATTACCCAGGACTTATAACTCTCCTGGGAGTTT	-1.81565	0.224754	-2.11866	0.117335	-2.19864	0.00389514
NM_007601	Capn3	A_55_P2010066	TTCTGAAACTGTCTACTTAGCTTGTACTGGGTTGTCCATAGCACCTGTAGATGGCTCTCA	-1.16791	0.698729	-1.57765	0.117335	-1.56569	0.00389514
NM_175009	Eny2	A_52_P653902	GTCTGGTCATTTATTTCCCCTACTTGAAATGTTTCAATACTGGATGAAATTCAAACTCAG	-1.16741	0.445292	-1.29909	0.131401	-1.31375	0.00389514
NM_026626	Efcab2	A_51_P181400	CAGTGATGACCAGAGCCCTTGTAGAAAGAAGATACAGACCAGCTGCTGAAGATATCCTTT	1.31597	0.291415	1.43131	0.140372	1.47541	0.00389514
NM_172760	Elmo3	A_52_P114620	AGCAGCCACGAAATCACAGACAACCTGACTAGGAGAGCCTCTAACAGAAATAAAGTTAGC	-1.15305	0.444258	-1.24197	0.179039	-1.2707	0.00389514
XM_983110	LOC675557	A_55_P1986185	GAGTGCCCAGCTAGTTAAGCAACAAGAAAATATTTCAATAAAAGACTATCTGATAACCAG	1.0216	0.943165	1.21707	0.201512	1.27288	0.00389514
NM_027797	Tmem80	A_55_P1960298	GCAGCCTTTGTAGATGCCAAATGAATCTCATCTCCTGTTTTTCTTTTCCTAGCCCATTTT	-1.18271	0.476127	-1.28146	0.227269	-1.35115	0.00389514
NM_019665	Arl6	A_55_P2059382	CGTTTTAAGGGCTTTAGGACTTGAGACATTGTTAATCTGGCCATTACTATACAAAATCTA	1.04138	0.901502	1.26344	0.242772	1.31077	0.00389514
NM_007820	Cyp3a16	A_51_P482051	GATGCAGTCATAACTGGAGCGTGATTTTCCCTTGAGGAGTTCTGCTGAGTTCTTCAGAAA	1.517	0.0843651	1.41715	0.25021	1.59698	0.00389514
NM_198424	Orai3	A_55_P2182690	CCACCACCACCTGACACTGAGTTTTTGATGCACCTTGTTTTGTAAATAAAGTGTGTCTCA	-1.09031	0.637163	-1.19892	0.263116	-1.26778	0.00389514
		A_30_P01030510	GTGCCTGAAGTACCTCAATTGGAACCTCCTGTATTTATTCTATTAAGCCCATAATAAATT	-1.31797	0.398974	-1.4278	0.266594	-1.5518	0.00389514
NM_175332	E130012A19Rik	A_51_P161946	GTTTTGGAGTTTCCCTTTGCCGGAAGGTTGGATGAAGGAAAGAGACCTCCAGCCTCAGCG	1.19644	0.505068	1.31834	0.266594	1.39793	0.00389514
NM_175178	Aifm3	A_55_P2002849	GGACGATTTTCCCAGCAAGCCCCTTCAACATTACCTTAAAATTAAAACGCATGTCTCAGC	-1.14158	0.722442	-1.39403	0.277338	-1.61965	0.00389514
NM_133749	2900064A13Rik	A_51_P336403	GTGCAACTGTTGTCTCTGTTAACTTCTTAACACATGTTTTGTACTTGGTACACAAGAAAA	1.01304	0.939036	1.10601	0.296626	1.14661	0.00389514
NM_026165	Slc25a46	A_55_P1991792	TTGGAGTAATGCTGTCAACTCTTCAGTTCCTCAAAAGGGAAAATAAATGCTGTTGATCAC	-1.15359	0.328075	-1.17417	0.30032	-1.23314	0.00389514
NM_010058	Dmwd	A_55_P2013414	AAATTATGGAAGCCCTGAGGGCCCTCCTTGTTCCCCTGGACCTCTTATTTATACTAAAGT	-1.09483	0.594171	-1.16722	0.30032	-1.23957	0.00389514
NM_175195	3110056O03Rik	A_51_P407690	AAGCCATTTTATATTGGGTGTCCAAGCAGTCCTTTCACCTCTTGGGTAGTCGGAGGTGCT	-1.09635	0.630023	-1.18946	0.326389	-1.26148	0.00389514
NM_010049	Dhfr	A_66_P132888	GTGTTAGAAGGCGAGGTTTCAGGTGGGCTTTGAATTTGGTTTGACTGAGACTCATTGAGT	-1.08813	0.792638	-1.2856	0.327964	-1.39431	0.00389514
NM_001081204	B3galtl	A_66_P106861	TGTTTATGTCCTCAAGCCCTCTAAACAAGTCACCTGCAAAATGTGTTCTCCTCCTTTCTA	-1.07521	0.756469	-1.21078	0.336221	-1.31182	0.00389514
NM_009198	Slc17a1	A_55_P1969506	CTTCTGTCTGAGTGATTCTTTTGCACTGTGTATTGTATGTAACAAGTTATACTTCTGACT	1.28524	0.476127	1.38669	0.352749	1.52046	0.00389514
		A_30_P01025243	TATTTGAAACTACTAGGCAGCAAGTGATCACCTTCAAGCCCCATTTCAGCTGCTGTAAGC	-1.29272	0.544146	-1.44727	0.371932	-1.60962	0.00389514
XM_359206	LOC386400	A_55_P2163682	GAAAACTAACTTTTTTGGTACCCAGGCCGTCTGCACAGAGCTACTCCCTCTAATAAAAAC	1.22512	0.458301	1.28337	0.378853	1.45887	0.00389514
		A_55_P2062250	CACACACATTTCAGTGTTCCTTAGACAAAAGGTTAGAATTTGGGTTATGTGGGAAAAATA	-1.19244	0.745317	-1.5399	0.378853	-1.90971	0.00389514
XM_001476468	LOC100046591	A_55_P2042685	CTCCCTGCTAAAAAGAATGTCGATGCCATTCTTGAGGAGTATGCCTTTTATTTTTTAATT	1.26841	0.352951	1.29156	0.380902	1.41284	0.00389514
NM_001113283	BC031353	A_55_P2029846	GTTTTCCTTTATAGTCAAGTGATGTTTGTCTCTAGTGTTCTAATGTAGCACAATCCTATG	-1.11383	0.726471	-1.27458	0.389299	-1.43326	0.00389514
NM_025324	Zfp524	A_51_P452798	CGGGCAAGAAGGCCAAGACACCCTTGTTTCTGGTGGTATTCCCACCATGGAAGGGGATCA	-1.1091	0.696055	-1.2351	0.393097	-1.35995	0.00389514
NM_175316	Slco2b1	A_55_P2030155	GCTGTATACATACAGCTGATTATTAAATTTGTCTCTGCATAATGACTCTTCCACGACAAA	-1.00711	0.992008	-1.325	0.408168	-1.51425	0.00389514
AK078505		A_55_P2031133	CCTCATTTCATGTACAGCAAATATTATGTAAACTTTGCTTGCCAATCTTTTGTGACTGGT	-1.02837	0.952885	-1.24276	0.418226	-1.38869	0.00389514
NM_008860	Prkcz	A_52_P284889	AGACACTGGTGACTTCATGATTGTAACTCGGTAACCATGTGGTTTTGTACAATTGATCAG	-1.03155	0.944853	-1.24562	0.420005	-1.40681	0.00389514
NM_001146085	Fbxo34	A_55_P1991406	GCTTTGGCCCCTCTGTAAATAACGTGATTAAAATTCAGTATTGTATATTATGAACAGCTG	1.08368	0.731838	1.18553	0.423286	1.30386	0.00389514
NM_001003909	Ankib1	A_52_P504330	GCACTTTCATAGTCTATACTTGATACATTCCCACTTTATATACAGTAGGATTCTACAGAC	1.18966	0.291415	1.16224	0.429431	1.25789	0.00389514
		A_30_P01027321	CTTACTACCTCCCCCTTGCTATCTTGTTGCCTTTTTGTAAAAAATAAAATTGAAGTACAG	-1.20481	0.301407	-1.17813	0.434301	-1.29234	0.00389514
NM_026370	Myst1	A_51_P103757	TGCTTGGGATCTGGGTTTCCTGGCCTCTAACCTGTAAATATGTGTACAGACCTGTTTTGT	1.02023	0.877072	1.07533	0.445525	1.13547	0.00389514
		A_30_P01030148	GTGGGAGGAAGTCACAGCATCTACTTCTGAATCTGTGCTTGCCTTGAGGAAAAACGGCAT	-1.09735	0.548615	-1.12559	0.450521	-1.21077	0.00389514
NM_145568	Krcc1	A_55_P2063646	CTGATGGCTTTTGTGGAATCTATTTCTTGGTTGGGTTTCTTTTAGTTTTGAGTCACATAT	-1.14382	0.44481	-1.15223	0.463569	-1.25778	0.00389514
NM_027000	Gtpbp4	A_55_P2097729	CTTTGCTTTTTTGTTCTTAGAATAAAAAATAAAGGAAGTAAGTGCCTGGGGTATAGGCTC	1.04012	0.919342	1.20878	0.472928	1.34337	0.00389514
NM_144866	Etf1	A_52_P519882	AAATTTGGAGCTACACTAGAAATTGTCACAGATAAGTCACAAGAAGGATCACAGTTTGTG	1.24626	0.44481	1.25489	0.473042	1.46211	0.00389514
NM_145552	Gnl2	A_51_P161362	ACGGCAGCAACAATCCAAAAAAGTTGGTGTGCGCTACTACGAGACACACAACGTGAAAAA	1.06384	0.685875	1.1115	0.473042	1.18383	0.00389514
XM_001474084	Gm2598	A_55_P2171788	AAGAAGAAGAAGAAGAAGAAGAAGAAGAAGAAGAAGAAGAAGAAGAAACAGAAACACAAA	-1.03192	0.944939	-1.22358	0.473042	-1.40239	0.00389514
NM_053108	Glrx	A_51_P210395	TGTTGCTGGTTTTCTGCTACTGTTCGTCAGCTGAAGTCATTTTGCAGAAGTCCACTTTCT	-1.168	0.352463	-1.14698	0.477175	-1.26732	0.00389514
		A_55_P2104761	AAATGGTGGAAAAGGACCAAGATGGGGGCTATAAGCTAACACCTCAGGAACAAGAGATTG	1.05165	0.805802	1.12845	0.500664	1.23565	0.00389514
NM_021429	Hs1bp3	A_52_P634447	CAGATGACATAGGAGCCAATGGGTGTGTAGGAGCTTGGATGACCATGGACTGATCCCCAC	-1.19268	0.505801	-1.21351	0.503295	-1.40203	0.00389514
NM_153288	Npb	A_55_P1952076	GCCCCTAGCTCCCACCATGCTCCATAGCAAATGGCTAAATTAATAAAGAAGCAAAACTGT	-1.03573	0.915765	1.17211	0.507931	1.31708	0.00389514
XM_984726	Gm13151	A_55_P2070084	AACAAAAGTCCTATAAGTCTCAGAAAAATGCTGACCGTTGGGCTGGTGAGATGGCTCAGT	-1.1425	0.542139	-1.16295	0.516968	-1.30549	0.00389514
XM_001479992	Gm13082	A_55_P2108424	ATGAAAATGTGAGCAGTATGTGTGTGGCTTGTTAACGAGCAGCGTGTTCACAGCAGCTTT	-1.01987	0.950428	1.13675	0.516968	1.26511	0.00389514
NM_198649	Ablim3	A_66_P121636	AAATGTCCCCCCGGCCAGATGCGATCATTGAAACTGCCTCATTGTCACTGGTTAACAACT	-1.14192	0.660801	1.21184	0.54586	1.4076	0.00389514
NM_021550	C1galt1c1	A_51_P503303	CAATGATGCATTGGTTTTCTTACCTCCAAATGGTTCTGAGAATGACTGACAGAAAGCAAG	1.0081	0.983427	-1.14353	0.54762	-1.29336	0.00389514
AK131895	LOC654469	A_55_P2260052	ACACACCTTTAATCCCAGCATATGGGAGTCAGAGAGGCAGAAAGATCTTTGAGTTTGAGG	-1.22709	0.465651	-1.21678	0.54808	-1.43984	0.00389514
NM_001004193	Rhox8	A_55_P1981829	AGAAGAAGAAGAAGAAGAAGAAGAAGAAGAAGAAGAAGAAGAAGGAGATGAAGGACAAGA	1.0191	0.970872	-1.19368	0.557461	-1.38273	0.00389514
NM_029271	Mrpl32	A_51_P141818	TGTGGATATTGCTATGAGAAAGTACGCCAGGAGACGACAAAAATCAGACAACAAATAGGG	1.02663	0.874643	1.0825	0.563773	1.16482	0.00389514
NM_001039536	Pigl	A_52_P235358	TCTTTACCACAAATGTGTGTAAATGTGCCATAGAACTAGTTCACAGGTGTGATGTTTACA	1.10652	0.707349	1.17336	0.564714	1.42321	0.00389514
NM_182939	Ppp4r2	A_52_P358388	GTGTTATGTTTCCTGGAAACTCACCAAACTATACTGACAGGTCTAATATAAACGGGCCTG	1.12935	0.690157	1.1922	0.583276	1.44193	0.00389514
BC063267		A_52_P214927	TGGCTGCGAGGATCTGAGAAGAGATGCAATGGAGGGGTGACTTAAGGAATGTTCTTGGCA	-1.08984	0.751445	-1.16253	0.583276	-1.35259	0.00389514
NM_011101	Prkca	A_55_P1961436	CTTGCTAGAAGGATTTTAATATGTTTTGCGAGTGCATCATGCAATGGATTTTGCATGTTT	-1.04143	0.889585	1.1384	0.585399	1.2919	0.00389514
NM_133854	Snapin	A_55_P2055463	CCTCTTGGCCACCCTGGCTTGACTATGTTAATATTAAGTATTGCTCAACATTATTAAATA	-1.05305	0.77779	-1.09946	0.599308	-1.21108	0.00389514
NM_010398	H2-T23	A_51_P237754	ATCATCCTTGGAGCTGTGGTGGCTTTTGTGATGAAGAGGAGGAGACACATAGGTGTAAAA	-1.13201	0.63371	-1.16497	0.60241	-1.35848	0.00389514
NM_021292	Evc	A_52_P476431	GCTGTTCTTAGGAAACACCTCTCGAGGAACACCATCGTGTCTAGGAGTGACGTTTGAGGC	-1.35861	0.280563	-1.22306	0.605884	-1.50936	0.00389514
NM_001136065	Hipk2	A_55_P2091861	TGGTTCAGCTAGTCATGTGTCCAAAGCTGTCTGCTCTACGTACTTGCAATCCAGATACTA	1.04865	0.900385	1.16511	0.609373	1.40949	0.00389514
NM_173788	Npr2	A_55_P1963767	CTGGTCCTCTTCCTGCCTCCTGTAAATATCTGTATCTAGACCAGAATATTTTGTCCAAGT	-1.12983	0.629607	-1.15438	0.612192	-1.33987	0.00389514
NM_008650	Mut	A_65_P15689	AGGATTATGAATTTCTGTATGAAGTTGGTGTTTCCAACGTCTTTGGTCCTGGAACCCGGA	-1.08414	0.567447	-1.08444	0.612512	-1.1771	0.00389514
NM_178591	Nrg1	A_55_P1985433	GAAGAATTACAGGCCAGGCTGTCTAGTGTAATCGCTAACCAAGACCCTATTGCTGTATAA	-1.00512	0.993937	-1.24164	0.612757	1.5413	0.00389514
NM_001077661	Urgcp	A_55_P1959480	TTCTACATGAGGTCTGTCCACAGCCCAGAAATAAAATTCAGTCTGTATTCCTAAAATTTA	1.16341	0.375009	1.11501	0.615451	1.26452	0.00389514
		A_55_P1993026	ATGAATGGACCGCACCAGCTCCCAAGTTCATTGCTGCTCAGACTGAGGTGGTAGCCTGGT	1.05418	0.782102	1.10095	0.621026	1.23175	0.00389514
NM_145508	Dyrk3	A_52_P232580	GCAAATGGAAAACGGAATAATTGAAGCCCATTCACTGATGGATATGTTTTTGTTAGACTT	1.06464	0.857338	1.16081	0.63382	1.38049	0.00389514
		A_55_P2093483	TGTTTTGGGTCCAGGAATGGCAAGACCAGCAAGAAGATCACTGACTATGGACAAGTCTAA	1.06068	0.727495	1.08875	0.643548	1.18813	0.00389514
NM_175106	Tmem177	A_52_P251183	GCATGAAGAAGAAGGTGATATTTTCCTGAACCTCCAGAATTATGAGCTAAATAAACCTCT	-1.18528	0.497784	-1.15162	0.653909	-1.40572	0.00389514
NM_029101	Rrp7a	A_55_P1952537	GATGCACCTCAGAATTAGGCCTGGCCAGGGGTTAGGGGAGGGTAATAAAATTCTTCCACC	1.07636	0.585094	1.07179	0.659748	1.17295	0.00389514
XM_357952	Gm5365	A_55_P2129911	TCAGGAATTCATTGACATCTTCTGTAAAACCCACACCAGAGTCTCTGTTCAGAGGACCCA	1.05768	0.755543	1.08714	0.668997	1.21173	0.00389514
		A_30_P01025742	CCTTAGGGTCCTGTCTGTGATACGATCATAAATACTCCGTAGTTTTGTTTATTCCCTGCC	-1.09104	0.687557	-1.10654	0.686303	-1.29838	0.00389514
NM_025536	Commd5	A_55_P2073607	TGGGTTTTGTTTTACAAGTAAACAGCTGGGCTGAGGCTGGAGAATGTGAAATGTAAGGCC	-1.08183	0.590412	-1.07424	0.689223	-1.19979	0.00389514
NM_144860	Mib1	A_52_P223333	TGGAGACCGGATGAGTGAATGCCCAATTTGTCGCAAGGCAATTGAACGAAGGATTCTTTT	1.06014	0.804558	1.10223	0.693322	1.29328	0.00389514
		A_55_P1996818	ATTCCACATGCGAGGTACTATTTCCCATGAGCACCCATGGGAGGTCATGCCTGATCTTTA	-1.01017	0.971107	1.07604	0.693322	1.19777	0.00389514
NM_028865	1110005A03Rik	A_55_P1980966	GTGGCTGTGATGTCATGCCTAGGATAGCATTCAACATAACTTTAACAAAATTAAACATTC	-1.07654	0.744266	-1.10497	0.693654	-1.28333	0.00389514
		A_55_P2009604	ATCATTGTAGCTGAACGCCTCTCCTTCCTCTGTGGTTAATTTTAATCTTGTACAAACACG	1.0709	0.821363	1.12745	0.695985	1.34059	0.00389514
NR_030677	BC025920	A_66_P122781	GCTGTATCACTTCATTTATTTTCTCCAAGCTCCTTGAGGAAGGATTCCGCTATGAGATAG	-1.13132	0.523039	-1.09939	0.698314	-1.26931	0.00389514
NM_011220	Pts	A_52_P177021	CCCGAGCATTAAAGTAATGTAAGGCCTGTATTTAGATGTATTTACGAATCAAACTTTCAG	1.06953	0.822364	-1.12231	0.706064	-1.32963	0.00389514
XM_001473158	Gm2330	A_55_P2164977	TTTCTGAAACATTCTGTCTCTGGAGAAAAGGCAAGCCATAGCAACACTTCAACGGCCTCA	1.31946	0.569953	1.25906	0.707022	1.79718	0.00389514
NM_172945	Ankrd13b	A_51_P411757	CTTCCCTTCCCTGATGCCAGGGGCACCAGACTGATTCTGAGGCACAAATAAAAGCGGTTT	1.00211	0.995718	1.09577	0.707473	1.26858	0.00389514
AK011616	2610029K11Rik	A_55_P2354531	TTCTGATTCTCCTGCTAGGTTTCTGCAAAAAAGGCTCAACTGGTGTAACCTCTGTAGAGG	-1.03507	0.899831	-1.09309	0.71004	-1.26132	0.00389514
NM_027687	Cabyr	A_55_P2107070	CAGCATTCAAGGTGGAGTTTGTCACCATGTGAACTGTATCAATAAACTTCCTGCAAGCAT	1.13969	0.842063	1.25886	0.73532	1.96361	0.00389514
NM_009011	Rad23b	A_52_P600625	CTTGCATTTGCACAGTACAAGGTGTAACTAGCATCTTTAGTATTTTTATTGTTTTGCTGC	1.11762	0.696096	1.11546	0.761159	1.37349	0.00389514
NM_138950	Wdr81	A_55_P2126805	GCTGCCTTCTCACTAGTTGCAGTCTATGTAAATAAGGTCAATAAATTCTTTGGAAGAGCC	-1.06785	0.776861	-1.086	0.762447	-1.27749	0.00389514
XM_890317	Gm11270	A_55_P2176292	AAGGTTCAAACCAAGGCAGAGGCCAAAACTCCAGCTAAGGCCCAGGCTTCAGCTTCACCC	1.05443	0.710137	1.05454	0.769035	1.16973	0.00389514
AK017899	5830405M20Rik	A_55_P2219257	ACTTGGTTGATTCCGGTTCTGCAGTGAATAAAGCCACAACAAACGTGGACATGCAAAATC	1.08867	0.745951	1.09788	0.774549	1.38314	0.00389514
NM_023858	Mtmr2	A_55_P2127659	TTCCGTGTTTAAAACCCATCTACTGGAGAATCCTTCGGATGCTGTATTTATTTCAAATCT	1.07961	0.745317	1.08671	0.781329	1.28471	0.00389514
NM_010160	Cugbp2	A_51_P182471	TAACCGTGTAGTTGAAACAGTCAGACTTATTTTTGTAATGTATGTTATTGTGTGATGCGG	-1.15386	0.448997	-1.08051	0.782335	-1.27474	0.00389514
NM_007865	Dll1	A_51_P306017	GATTACTATGAGCCAGTCTTTCCTTGAACTAGAAACACAACTGCCTTTATTGTCCTTTTT	1.17666	0.594171	1.12244	0.783468	1.51584	0.00389514
NM_011906	Tpra1	A_52_P615401	GGCCGGCAGTTCTGGCTCGTCAGCTCTTGCTTTTTCTTCCTGGTCTACTCACTGGTGGTA	-1.22542	0.252054	-1.08341	0.786522	-1.27999	0.00389514
NM_030176	Spata2L	A_51_P250807	TAGGGATAGTGAAGGGCTGGATTTTCATCAACCACTCGAAGGCCCAGGCACAGAGATCAC	-1.22411	0.429659	-1.10629	0.795269	-1.41015	0.00389514
NM_030197	2700078E11Rik	A_55_P2001342	GTGCAACAAAACAACAGTTCTTCGCAAAAGTCTGAAGCTTATTTAGTTGTGTCTCAATAA	1.13374	0.674387	1.10815	0.801595	1.41699	0.00389514
		A_55_P2004469	ATAAAGAGCTCTACACATGAGCTGCTTCCACAGCACAGCACCTGTACCTCCGCGGTGGTG	1.08847	0.595062	1.04594	0.860994	1.19821	0.00389514
NM_008382	Inhbe	A_51_P357735	GCTTCCCCCTCGAGGACAGGACCCACGCGGGTGACATACATTTTATATTTTCTTAATAAA	1.15877	0.702257	1.09695	0.878363	1.60241	0.00389514
NM_023516	2310016C08Rik	A_51_P439085	GTCCTAAAGGACTCTTTTGGACCTAAGTATCTTCTGTTGGTTTACCATTGAGTCTCTTCC	1.0608	0.902912	1.08977	0.878363	1.50906	0.00389514
NM_172593	Mier3	A_55_P2171273	GCATGCCTGATGTGACATTCATAAATTGTACCACTATGACTTTATCCATGTAAAATAGCT	1.05761	0.845073	1.0564	0.887058	1.31567	0.00389514
NM_178920	Mal2	A_51_P353252	AGACGAAGGTGTTTAAGAATCTCTCTACGTATCTTAGCTGTAAAAATGAAAAAGTGTTGG	1.27346	0.489949	1.08387	0.902814	1.57349	0.00389514
NM_173767	Insc	A_55_P2038183	CCAACTTTGAACCAGGGCATTTTAACTGCCCAGCATTTTTTAAAAGTTAGTTTTACTCTT	1.58399	0.224754	1.10613	0.903533	1.84653	0.00389514
NM_029510	Bcor	A_51_P183630	CGGTCAGAAGAACCCAGAAGCCCGTGTTTTCTTTCTAAAATTTTAAGTCAGTTTTTATGA	1.09762	0.789193	1.06266	0.910325	1.41923	0.00389514
NM_001162908	Sesn1	A_55_P1991475	GACCCTGACTTTGAAGGTTATACAGCTCCTTAAAGAATAAAGCTGGAAAATATTTTAGTG	-1.06124	0.763145	-1.03187	0.923037	-1.24821	0.00389514
		A_30_P01020583	CAAGTGGCAGTAAAACCTTTATAGTCTTTACAACAGTATGCAGTTTGTTTATACCACAGA	-1.18331	0.511644	-1.04524	0.928669	-1.38271	0.00389514
NM_030749	Sil1	A_51_P438200	TCTTCAGGGGACATCAACTACGAGGAGGACTTAACCTGCTGGGGCATGAGTGTCACCTGG	1.00426	0.983923	-1.01651	0.939142	-1.15479	0.00389514
AK013167		A_55_P2129222	GAATGGGCCCCAGGAGCAGAAGGAGTTTTTCTTACTGGAGAATTCAGTAAGTATTTTTGA	1.04317	0.918908	1.0377	0.945794	1.40775	0.00389514
NM_028200	1300018I17Rik	A_55_P1997335	TGTTATATGTCTCCAAGTGGCTACCAACTCAGCCTAAAATAAAGAAGTCACTCTACCGAA	-1.15593	0.30783	-1.02028	0.952213	-1.2103	0.00389514
NM_001026214	Entpd5	A_55_P1998651	GTGAGGGAGAACATCTTGGAGATTCCTTTGTTTGTGTAGTAATAAAAAGCTCCTTTTAAT	1.04588	0.891677	1.02902	0.95273	1.33654	0.00389514
NM_145629	Pls3	A_55_P2079746	CTAAATCTGAAAAGTGATGTAATCTGGTAGCATCATAGTAGTCCAAATAAAGGCATTTGC	-1.02384	0.924771	1.0033	0.99236	-1.2247	0.00389514
XM_001473169	LOC100044765	A_55_P2142789	CCGAGAGGAACTGGTGAGTGCTTATGGAGCAAAGAGCATGTAGAACCTTCTAGTCTCTGA	-1.2519	0.57625	-1.70622	0	-1.6043	0.00543229
NM_178374	Snupn	A_52_P684057	ACAGTGATGATAGCCATTAGTGACCTTATTTCAGAGCATTCTTTCCAAACCCAGGTTGCC	1.13274	0.40367	1.24448	0.0426674	1.22625	0.00543229
NM_001110831	Dnpep	A_55_P1959263	AATTGAGAGGGGAGGATCTCAGTTTCGCTGATGTTGGTTATTAAAGTAGATTTTCACTCC	1.20427	0.238275	1.28768	0.097686	1.24923	0.00543229
		A_55_P1998797	TTTGAGAACATGGGTGCATACACCATTGCTGCTGCTTCTACTTTCAATGGGTTCCAATGG	1.09849	0.735047	1.35649	0.103113	1.32791	0.00543229
		A_55_P1984841	CCACAGTAATAACATGCTGTACCCCAAGGAGGACAAGGAAAATCGCATTCTGCTGTACGC	1.12516	0.447337	1.21612	0.119104	1.22095	0.00543229
NM_010067	Trdmt1	A_51_P365952	ACATTTATGTCACTGTATCATCCAATTGTCCCTCACATTTATGTCACTGTATCATCCAAT	1.04546	0.902912	1.32643	0.159089	1.39083	0.00543229
		A_30_P01033073	GTGTCAGCGTTTAAGGTCGTGAGAACTGTATTTTTTGTTCCCATTAAGAGCGTGGTACTG	1.12436	0.622648	1.29163	0.16873	1.32497	0.00543229
NM_173182	Fndc3b	A_52_P585652	TAGTCTCTTCAGTCAGGAAGTTATTCCTCTACATGGCACTATTCTCTATCACATATCTGT	1.71003	0.0964173	1.66938	0.195945	1.70325	0.00543229
NM_010687	Large	A_55_P2069979	TTTGTATTGAGTTGACATGTGACCAGCGAAAGCTGCATTCAATAAATGAAGTACAGACTG	-1.1663	0.510064	-1.29445	0.195945	-1.35796	0.00543229
NM_026954	Tusc1	A_51_P415809	AACCCACCTTTTAAGTGTGTTTTGTAAATTGCTGACTTGGATAGCCCATGAAGTACTACC	-1.09654	0.621998	-1.21763	0.203329	-1.23687	0.00543229
NM_026728	Echdc2	A_55_P2142439	TAAGCACACACCATAAAGTCTAGATCATCCAGAGAACCAAGGTACTGACCATGCAGTGCA	-1.28498	0.155969	-1.26452	0.215002	-1.29756	0.00543229
NM_009786	Cacybp	A_51_P129803	AACTGTGATGTGGAATGCTCGTGTTCCAGTAAGGGGATGTTGTTGAACTGCACATATTTG	1.29257	0.181337	1.28461	0.258389	1.36683	0.00543229
NM_152894	Pop1	A_52_P584078	CTGTCTCTGTCACCATCTGATTTAAGATATATTGTGGAACTGCGTGGAAACAAGAATTAA	1.1424	0.531867	1.23546	0.266594	1.30229	0.00543229
BI734812		A_55_P2008244	GACAAAATTTGAGAACCTCTGCAAAATTATGAAAGATATTTTGGAGAAGAAGGTTGCCCA	1.2545	0.445448	1.36109	0.269424	1.49947	0.00543229
NM_018824	Slc23a2	A_52_P286520	AAATTTCTGACTGTCCTTAAGACAGTAGAGATGTCTCTCTTTTATTTGAGTTTGTGACTG	-1.10376	0.807007	-1.39559	0.269424	-1.51872	0.00543229
NM_018811	Abhd2	A_52_P664506	CTCTTGTAATTTTACTTTTTCACCCCAGTTCTACCCAATGTCTAATTGATACCAAACAAC	1.26797	0.511538	1.42659	0.305356	1.55892	0.00543229
NM_001039000	Kif5a	A_51_P107020	AAATGTTGCATGCCGGCGTGGAAGACAAAACCAAACCGCACAAATCCCAGTGTGTATTTA	1.08797	0.637877	1.17964	0.306717	1.24941	0.00543229
NM_012039	Zw10	A_51_P137007	ATCATGGAAGCGTAACTTCACATAAGGACATCCTTGCCTGGACGAAGGTTTTCTGAACTG	1.1482	0.457582	1.20284	0.310633	1.27441	0.00543229
		A_55_P2090698	ATGGGAGGTTATACCTGATCTTTACTTCTACAGAGACCCAGAGGAGATTGAGAAGGTGGA	1.0068	0.978736	1.13186	0.319747	1.19411	0.00543229
NM_027259	Polr2i	A_55_P1967720	CCACCGCTGGACTGAGTGATCGTTCCTTCTTCCACCTGTAATAAATGCCAGTTTCTACAC	1.06488	0.772591	1.17903	0.377528	1.24921	0.00543229
NM_018820	Sertad1	A_51_P436878	TAGGACCCAGGGAGAATTGACTTGGATCTGAGTTGAGCCTGGTGGTGACACCAACCCACT	-1.07594	0.840181	1.27541	0.390908	1.42826	0.00543229
NM_008617	Mdh2	A_51_P384879	TAGTTTGCGTTGATGGAGGGTGTTGAGTCAGCATCAGCATCTCTTCCAAATTATGTCTGG	1.04331	0.843429	1.15678	0.390908	1.2238	0.00543229
XM_001003664	Gm8842	A_55_P2125743	TATCAGGAATTCACTGATCATCTTGTGGAAACCCACACCAGAGTCTCTGTTCAGAGAACC	1.05358	0.789763	1.14968	0.396215	1.21629	0.00543229
NM_183392	Nup54	A_55_P2127020	TGCCTGTTGGAGGCTGTGCTTCAGGGTATAAATGCATTTCAGCTTTTATATCTGTGAAAT	1.13688	0.598551	1.21643	0.408168	1.34042	0.00543229
NM_176073	Pgcp	A_51_P506045	TCTTTACAACATCCATCGTCACAAAAGAGTGTTATACATTTAATCCACAGGGCATAGTTT	-1.0735	0.768003	-1.18711	0.408168	-1.29529	0.00543229
		A_30_P01017721	GGCAGGGATTTCAAATAATTTTTATGTATTTCATCTGCTTTCAAGTCTTTTAAACTAAGT	1.11423	0.554193	1.16055	0.414316	1.25733	0.00543229
NM_011659	Tnfrsf4	A_55_P2125491	GGCTTTCCTATGTATGCTATGCATACTACCTGCCTGGTGGTGCTCCTAATAAACATGCTA	1.02313	0.952885	1.19926	0.416763	1.28122	0.00543229
XM_001474251	Gm9892	A_55_P2126827	GGGGGTAAGGAGGTACTTTTTAAAATCGTTCATAGACTTCTGTAAAATGCAAGATTAAAG	1.07189	0.710137	1.14662	0.421177	1.23595	0.00543229
NM_172761	Mthfsd	A_51_P511899	AGCGTCTATTAGCATTGTCCTTTGTCCCAAAAGGGCAGGCCTCGCTCATATTAAAGGAAA	-1.23483	0.291415	-1.19836	0.434301	-1.33497	0.00543229
NM_175406	Atp6v0d2	A_52_P71686	ACAGAAATAATGTGAACTAATTTTACTATACACTCTCTATATACACATGCTATGTAGAAT	1.40395	0.291415	1.34301	0.443942	1.55048	0.00543229
NM_145490	BC011426	A_51_P326030	CATCTAAGAAATGAGGAATAACTTTCCATACCAAATTCAATTTCCCCACTGAGCTCTCTC	1.04037	0.919689	1.21932	0.448336	1.34986	0.00543229
		A_30_P01023588	CACGAGGGTCTCCTGAGGCTGTGCACTTTGGAAATTGCACTTGTCACTGTTTCGATTGGG	1.13489	0.530066	1.16641	0.45856	1.26481	0.00543229
NM_011082	Pigr	A_55_P1960999	GAGGAGGAGGAGGAGAAGGAGAAGGAGAAGAAGAAGAAGAAGAAGAAGAAGAAGAAGAAG	-1.0343	0.941621	-1.23712	0.469547	-1.42405	0.00543229
		A_30_P01026482	TGCATCATGCAAGTGGTACCAGCTAGAAACAAGGTGTGAAATAAAACTATTTTAAAGGTT	-1.09359	0.769567	-1.21995	0.477288	-1.37971	0.00543229
AK154941		A_55_P2169839	TTCAGAAGTCTAACCTGCTGGTGAAGATGAAGTTTAAGAGTTAAAGTTAGGGGAAATAAA	-1.01444	0.972857	-1.18175	0.490907	-1.3064	0.00543229
NM_178600	Vkorc1	A_55_P2133427	TGATGTTGCTTAGCTTCCAGAAGGTACCAGAACACAAGACCAAAAAGCACTGAGTTCCCA	-1.10162	0.587477	-1.12834	0.522676	-1.23207	0.00543229
AK148532		A_55_P2115260	CTTAGTCGTGTAGCACATCTAAATGTGTATGACAGTTATTACAGCCTCAAGTAAATAAAG	-1.06965	0.849389	-1.20416	0.532739	-1.37902	0.00543229
NM_008621	Mpp1	A_55_P2079520	TGAAACTCTTAAGAAATTGCAAGAAGCCTTTGACCAGGCTTGCAGTTCTCCACAGTGGGT	1.04758	0.893554	1.17232	0.554671	1.34923	0.00543229
XM_001473655	Gm8420	A_55_P2005691	TATCAGAAGAAATCCTGACACCCAGAGGATCACCAAACCAGTCCACAAACACAGAGAGAT	1.04462	0.845109	1.11684	0.571404	1.24235	0.00543229
NM_145555	A330049M08Rik	A_55_P2148171	CGACGGCTAGACAGCTTGATAGACAGACATCTGAGTCTTCTGCTCATGGTCAGGGAGTGT	-1.0628	0.920051	-1.28125	0.581652	-1.57976	0.00543229
		A_30_P01032909	TATAGAAATTTCAGACAATATGGCAGACACCTGCCACGTGGATAAATTACAAGCCGGTAA	-1.03405	0.924367	1.15184	0.58413	1.31225	0.00543229
BC026933		A_55_P2097230	CGGAACCGTACACTGGTGGAAGTCTCTCTACCTGCGGGAGCATTTTAGCTGAAGATTGCA	-1.1289	0.611986	-1.15068	0.588329	-1.30377	0.00543229
NM_172471	Itih5	A_55_P2077048	CCCAGTATTGCTACTCTATAGCTAATGTCTAGATCTATTCACATGCACAAATATTTACCA	1.34896	0.45461	1.29513	0.5923	1.68782	0.00543229
NM_028894	Lonrf3	A_51_P479818	AGAGATACTAATGTTACTGCATTCTTTCACTGACTTGAGGTCTCATTTCAAATGGTTCAG	1.02852	0.963422	1.22203	0.620034	1.56237	0.00543229
NM_133884	Gpn2	A_55_P2055291	TTCTAGAGAAGAAGCCACGCATAGCACCCTTTGTGGTGCCGACAAGCTCAAGCCCCAGGA	1.15119	0.504288	1.1317	0.622535	1.30582	0.00543229
NM_198021	Scyl2	A_55_P2014209	GTCTCAAAGTGCGAAAGGACAACTGAATTATCCTGAATAGCAGTTTTTAAATCAGATGTT	-1.06037	0.845073	1.14342	0.622535	1.31457	0.00543229
NM_145368	Acnat2	A_55_P2075263	CCTGCATCTGAAGTGTTCCTGACAAATCTGTATGTAGTTTGCAATTTTCTTATCTGTTTT	1.61525	0.317137	1.36713	0.625204	1.9442	0.00543229
NM_001039551	Cnnm3	A_66_P120208	TGCCACCTCTGTAGACCCAAGTAACTGCTGGAGAATACTAACCCGCTGGACTGTCCCTCG	-1.2411	0.422624	-1.18004	0.625944	-1.41016	0.00543229
NR_028432	2210013O21Rik	A_55_P2042655	TTCACCTCCAGAATTTGGATGACTCTAGGACATTGGCAAGATCAGGTGGTAGACTTCTAG	-1.00734	0.983427	1.10894	0.638011	1.24499	0.00543229
NM_023418	Pgam1	A_51_P342669	TCCTGTGTGGTCACCAGAAAATAAGCCATTCCTCATATCAGTGGGATAAACTCCTTGTAC	1.04104	0.895519	1.11768	0.668997	1.31188	0.00543229
NM_026401	Mrp63	A_52_P528707	GAAATGGTCCTAACCCTTCAAGATTATGGATACCGGACTGCTCTATCCTTACTTGGTCCT	1.00468	0.986867	1.0798	0.673142	1.19199	0.00543229
NM_025768	Grtp1	A_51_P109144	AAGCAGATCACCAAAGGGGACTTTGTGACAGAGTGTCACGCATTCATGCAGAAAATCTTT	-1.14209	0.397194	-1.08853	0.677732	-1.23473	0.00543229
NM_026023	Nudcd2	A_51_P418339	AGTGTCTACAGCTAAAGATTGCCAAGTGTATTTCAATATGGTTGTAAAGATCACATTCAG	1.24437	0.435394	1.16221	0.68242	1.42501	0.00543229
NM_018886	Lgals8	A_55_P2112599	CCGAAATTCTATCTCTAAACTGCAAAATGCCTTTTTGCTTGTCCTAATTCTGCATTAAAG	-1.02715	0.941619	-1.11346	0.701762	-1.3038	0.00543229
NM_001081077	Cwf19l1	A_51_P212679	GCTTCTTCTAAGACTCATGCAGAACAGGATTGGGGCTAGGGCTTTGAGTGCATTTTCAAT	-1.12838	0.615131	-1.10806	0.739826	-1.3193	0.00543229
NM_007497	Atf1	A_52_P228079	GGAAGCTACTGTCTCAATTGGAAGCTCCGAAAAGATAGAATGCTCAAGGAATGGACTTTC	1.06216	0.821363	1.09922	0.742144	1.31533	0.00543229
NM_009387	Tk1	A_55_P2056496	CCTCAGCTCTTAGTGAGCCACTTTTCTTGTGCAAAATGAACAATATTAAAGTTTACTACT	-1.16589	0.581308	-1.12164	0.757192	-1.40099	0.00543229
NM_026631	Nhp2	A_55_P2130930	CCTCCTGAGCTTTGATGAAGACAGTTCCAAGAATGTGGGATAGAAGTAAATGCTAAGGCG	1.05745	0.811339	1.08475	0.757378	1.26757	0.00543229
NM_013862	Rabgap1l	A_55_P2002819	TGTATATTTATAGGTAACTCCAGCTGTTGAATTTATACTGGGAATCTTCATGAGAAGCTG	1.10495	0.727034	1.11332	0.765122	1.40154	0.00543229
NM_031249	Cstf2t	A_51_P492482	GTACAGAGTTTTCATTCCTAGGCTATTTTCCATCGACTTAGTTTTTTGTGCTAGTGTTAA	1.00044	0.998632	-1.08978	0.767713	-1.28901	0.00543229
NM_001080706	Btaf1	A_66_P137495	GGGATTAGGTGACATTAAATGCAGGGATGTCTGTAATTAAATGTCAGAAATTCAGTGTGA	1.10159	0.630318	1.07469	0.797692	1.28065	0.00543229
NM_011996	Adh4	A_51_P189442	ATGCCAGGAGCAACTTGGAATGTTATCTGATTGGATCCGAGCCTGTCTGGATGATTTATT	1.28922	0.309339	1.10495	0.816544	1.41521	0.00543229
		A_30_P01028886	TTCCTCACCTGGCTTCCTGTGCAGCCTCAGTTTACCACAGTGTCCGTCAATACAAATCCA	-1.12693	0.599194	-1.07836	0.822371	-1.32754	0.00543229
AK014707	Enpp1	A_51_P408584	CAGTGTGAAGTGTTTGACTGTATTCCTTCCTCTGTAAGTAATGGTTCTAGGAAAGTGCTG	1.01988	0.967605	-1.09244	0.823918	-1.36509	0.00543229
NM_029505	Ap3m2	A_51_P467837	GGGATTCCAAGTTTTCTTGGGTCACAGGGAATTATGTATATTGGACCCTGAGCGCGTTTA	-1.14765	0.535255	-1.06682	0.858701	-1.31192	0.00543229
NM_023516	2310016C08Rik	A_55_P2058783	TGTTTCAGACCTCTGTCCTAAAGGACTCTTTTGGACCTAAGTATCTTCTGTTGGTTTACC	1.06096	0.889324	1.09266	0.861056	1.43353	0.00543229
NM_028810	Rnd3	A_51_P284946	GAAGTCACTTTGTATGTTTGTTTGGTCAGTGTTTCCACAGTATTTATTAAAACGTATGGG	1.1438	0.689294	1.07934	0.886227	1.45285	0.00543229
NM_008194	Gyk	A_55_P2035667	CATGGAAGAAAGCTGTGATGAAGTCAATTGGTTGGGTTACAACTCAGTCTCCAGAAAGTG	1.15435	0.58938	1.04962	0.919919	1.35543	0.00543229
NM_146066	Gspt1	A_55_P2170963	GATTCTGAGTGTGGGAGTGTGTCTGCACATGTTAAAAAGACAACTACCATATTAATAAAA	1.13725	0.490415	1.02491	0.950751	1.25752	0.00543229
NM_029780	Raf1	A_55_P1973643	CACATCCTTGTCTGTAAGAAAGCCAGGAATACAGGTTTTCTTAATGATTTTGGGTTTTAA	-1.02328	0.921462	1.01912	0.952395	1.21302	0.00543229
NM_134125	Trip10	A_55_P2023424	GATCTTTCTTCCCGCCGCTTGGCTTGAGCCAAGTTTTGTTTTATATTAAAAAAGTATATA	-1.04528	0.882604	1.01557	0.973677	1.32357	0.00543229
NM_009483	Kdm6a	A_52_P551707	ATTGTCTTCTGAGAACGCTGAAGCAATGTCAGACATTGAGGGAAGCTCTAATTGCTGCAG	1.20491	0.291415	1.00197	0.996459	1.2846	0.00543229
NM_025289	Tbrg1	A_55_P2021555	GTGGGTGTTCCCAGGGTAAACCTCAGTTGCTTGTACTTTCAGTAATAAATATATCCTGGC	1.14502	0.457582	1.28848	0.0586116	1.24249	0.00684883
NR_003965	Gm10653	A_55_P2022595	CCAGGCTCCAGCTGTGGCTACTATATAAGGATTTTATACAAGAAAAATGAAAGAATTAAG	1.02456	0.901808	1.18678	0.117335	1.17178	0.00684883
		A_30_P01024055	ATAGCCAGTAGATAGATTTCCTACTCCCGTTCCGAATGCTGGAGGAGGCACTAATGTATA	-1.39713	0.309339	-1.58868	0.125018	-1.62198	0.00684883
NM_001008546	Tardbp	A_55_P2005135	ACCTAAGCATAATAGCAATAGACAGTTAGAAAGAAGTGGAAGATTTGGTGGTAATCCAGG	1.11982	0.727588	1.41528	0.131401	1.4096	0.00684883
XM_001476528	Gm6098	A_55_P2053083	AACAAAGAACTACATCGATGAGAAGGGGCAGGTGTGTCTGCCAGTCATTAGTGCTGAAAA	1.08161	0.637163	1.187	0.2068	1.22362	0.00684883
NM_027007	Zfp397	A_65_P19112	TTTCATAGCCTCAATTCAACATTTCAGGGTTCAGTAACTCTTAAAACATGCCTACTCCTG	-1.11622	0.721666	-1.3492	0.209399	-1.40187	0.00684883
		A_55_P2065303	CCCAGGCTCCAGTTTTGGCTACCACATACGGGTTTTTATATAAGAAAAATAAATGAATTA	1.07482	0.588472	1.14029	0.227861	1.16042	0.00684883
NM_001127356	Eif2b4	A_55_P2170134	TTCTTCGAGTCAAGAGCAGTGACCAGTGAAGGGAACAAGGGTCAATAAAAAGCTTACTCC	1.11375	0.626853	1.24228	0.247218	1.30028	0.00684883
NM_015751	Abce1	A_51_P332822	TCTTCTGTTGAGCAACCAAGGGACAACCTAAAACAACTTCTCCAGTGAGTGCAGGGAAAT	1.10792	0.621998	1.21754	0.266594	1.27496	0.00684883
NM_146859	Olfr371	A_55_P2057736	AACAGGGACATGAAGAGAGCCCTGAATACACTACTATGTAGTGTGCCATCCTCATCTTGA	-1.08212	0.710137	-1.21593	0.277338	-1.26165	0.00684883
NM_145599	Tmem184c	A_55_P2102295	TTATGTACCGAATCTTCTGATTCATCTACCGAGTCTTCTGACCTATCTACGGACCCTTAA	1.19531	0.429215	1.23671	0.342916	1.32468	0.00684883
AK087850	Gm12758	A_55_P2329298	CACTGGCTGTTTGCACAGCTAAGTTAACCCCCTTTAGCTTTTTATTAATTTAATCAATAG	-1.16721	0.476361	-1.2232	0.343473	-1.30494	0.00684883
NM_030685	Serp1	A_52_P520408	TGACTTTTCATATCCGCCTTCATGTGTCATTCCAAGGTGTCTTCAAGAGTCATTCCAGGT	1.20994	0.45237	1.27749	0.350078	1.3891	0.00684883
XM_001479881	LOC100048260	A_55_P2049757	GGATCCAGGAATAGCAAGACTAGCAAGATGATCACCATTTCTGACTGTGTACAACTCTAA	1.04129	0.836297	1.14403	0.372291	1.21348	0.00684883
NM_010368	Gusb	A_51_P211491	TTAGTTTTTTGGCCTTGGCTTTGTGAACTCTTGAAAGCCTGCTGTGTGAACATTCTCACT	1.07468	0.689294	1.15111	0.39164	1.21824	0.00684883
NM_138753	Hexim1	A_51_P348397	TTCCTGCCAGCTAAATGGTAACAGTGGAGTTGACTGGAACATCAAGAACGAATGCAGCTA	1.3402	0.183564	1.26676	0.395224	1.38937	0.00684883
NM_018772	Bri3	A_55_P2162269	TATAACATCCACAGTCGAACGGTCACCCGGTATCCTGCCAACTCCATCGTCGTGGTCGGA	-1.29887	0.122376	-1.2075	0.402793	-1.30899	0.00684883
NM_016962	Spast	A_51_P348652	ATAGAACATCGCACTTCACAGGAAACAAGAGCTTTGGCTACAGGAACCCAGACTTCGTTT	1.11514	0.522779	1.14994	0.414316	1.2377	0.00684883
NM_001042655	Tbc1d17	A_52_P655084	CATCAATGAACTGACCATGAAGCTGAGTGTGGAGGATGTGCTGACACGGGCAGAGGCTCT	-1.33457	0.155969	-1.24094	0.418226	-1.36079	0.00684883
NM_010792	Mettl1	A_55_P2065465	AAGAAAGTTCTACGCAATGGGGGAAAGAATTTCCCAGCCGTCTTCCGAAGAATACAGGAT	1.16278	0.613214	1.26057	0.421612	1.38926	0.00684883
NM_024212	Rpl4	A_55_P2014807	GTTAAATTCCAGAGAGCAAGTAGAGACAGCATATTTCAATAAATCAAACATGTGGTGACA	1.1667	0.284917	1.13865	0.439237	1.21244	0.00684883
NM_025275	Amz2	A_55_P2018345	TGCCCTTCAGATAGGATTAGGTGAAGCTAGACGGCAAACAAATAAATACTTTGAAAATCA	1.04028	0.87155	1.14704	0.464446	1.23942	0.00684883
NM_028245	Zfp131	A_55_P2097612	GGCTTTTGTTTTGAGTGGAATCTTTTCCCCCCAATTCTTAATGTAAAGATTTTGTGCTAT	1.10072	0.753338	1.20953	0.514793	1.37666	0.00684883
NM_001163663	Rab6	A_55_P2035937	CATACCCTGTAACTTATACTCAAACATGGGATGGAGTTGTAAAGTGCTTTTATAATACAC	1.11394	0.505068	1.1198	0.531239	1.21582	0.00684883
		A_55_P2008639	AACAACTCTACGATGGGCTACATGATGGCCAAAAAACACCTGGTGTTAAACCCTGACTAC	1.13827	0.445448	1.12973	0.542326	1.2507	0.00684883
NM_177821	Ep300	A_52_P411601	AACAGGCCAGATGAACCTGAGGGATAATAGATTACAAAGAATATATTTTTGTTATGGCTG	1.18162	0.569465	1.21151	0.546505	1.41412	0.00684883
XM_001479179	Gm4131	A_55_P2063508	GGTCTATGACAGGAGGGCTGCTTTCAGGGCAGTGTGAGATGCTCAGTTAGAGTTAAAAAA	1.19514	0.554863	1.21901	0.552397	1.43133	0.00684883
NM_029011	Pyroxd2	A_52_P637172	CAAACTGTACTAGCAAGGTGCCATCTGTTCCTTAATCAGAGACTCAGTTGTATTTAGCAC	-1.20589	0.430803	-1.17951	0.55904	-1.32983	0.00684883
NM_025836	Plin3	A_51_P223404	GGATGTTGCAATTGTTTCAGATGAGAAAGTGAGGGCCGAGTACACTGTTCCTCAAATCCT	-1.1003	0.68346	-1.15142	0.55904	-1.30713	0.00684883
NM_054088	Pnpla3	A_55_P2025514	TATCCAGTGGCTACAATGGGCGACATCCCAGGTTTGTGCCCGAATGACGATGTGCCTGCT	1.49857	0.497784	1.49178	0.56554	2.06949	0.00684883
NM_145438	Llgl2	A_55_P2043382	CCCTCTTTTGTAGTGGGCTGGGTTTTAAATTATAAATTTTAACCACCTCAAGTAAAACTG	-1.07896	0.594171	-1.08782	0.593643	-1.1885	0.00684883
NM_026441	Pef1	A_55_P1970507	AAGTCCAGGAAACTGTAAGTGTCAATAAAAGAAAGACTCTGTAGTCCCATGTTTTCCACC	-1.00478	0.987162	1.0999	0.60557	1.209	0.00684883
NM_019746	Pdcd5	A_55_P2034555	GACAGTCACCACCTTGTAAATGTTTACTTTGTTCCCTGTCTATATATGCCTTTTGAAAAA	1.05909	0.708622	1.08824	0.609673	1.18449	0.00684883
NM_001033820	Zfp551	A_52_P500077	TGAATGCGGGAAGTCCTTCAGCCAGAGTGCTAGCCTGATTCAACACCAGAGAAGCCACAG	-1.21844	0.364075	-1.15361	0.615451	-1.33412	0.00684883
NM_021498	Pole3	A_51_P492087	GGAAGAGATGGAATTCCAGCGATTCATAACACCATTGAAAGAAGCTCTAGAAGCGTACAG	1.15988	0.279306	1.09584	0.616843	1.21702	0.00684883
NM_028077	1810055G02Rik	A_51_P335480	CCAGATGCTAGACACATTTAATAGCTGTCAGATCAGCTCATGATCATATCATGAGAAAAC	-1.09033	0.883852	1.28428	0.619132	1.63224	0.00684883
NM_027654	Pcgf6	A_52_P412321	GAGACTGTCTCCTGTTAGAAATGGCTCTTCTTAACTAACATCCCTTAAACAAATATGAGG	1.09457	0.697424	1.12648	0.63382	1.2899	0.00684883
XM_001477578	Gm7149	A_55_P1991783	GAAGAAGAAGAAGAAGAAGAAGAAGAAGAAAGAGATTGCATATGTATATGTATGTATTGA	-1.02682	0.958027	-1.16729	0.648578	-1.39023	0.00684883
NM_020506	Xpo4	A_55_P2138366	CCTTCCTAAAGAGTTTAGAAGAATTTATGGCAAATGTTGGTGGTCTCCTTTGTGTAAAAT	1.04611	0.848028	1.09663	0.679518	1.23657	0.00684883
		A_30_P01032293	ATCAGAGGCCTGTCTCAATGACAGATATTGTCTTTTTCCTTTTCTTCCTCCGCTTCCTTC	1.31719	0.234517	1.13969	0.706635	1.3731	0.00684883
NM_001081264	Alg6	A_55_P1955691	TTTCACAGGAAAGCTGTTTCTTTAGTCTCTGATGAAAATTAAAGCCACTTTACGACTAGC	-1.01704	0.953196	-1.07512	0.750091	-1.21552	0.00684883
NM_001099319	Gm12942	A_55_P2019909	CCTGGCCTTTTGGAGCACCAGACATGCTCATAGTATGCAAAGCACTTATGCACATAAAAT	-1.0718	0.763022	-1.08013	0.787585	-1.28432	0.00684883
NM_019586	Ube2j1	A_55_P1990609	TTGTGACTTAAGAGCTGTGACTCAGTTGCTTCATTAAACATTCTGCATTGGGTATAACCT	1.07594	0.673031	1.0639	0.787642	1.2204	0.00684883
		A_30_P01023269	TTCTCAAATCTCTGCCTGTATCAATAGCCACAGGATTCTAGTCCAGCATTGTGCTAGCCA	1.12155	0.792145	1.14122	0.801773	1.52468	0.00684883
NM_011287	Rpl10a	A_55_P1981499	ATTTCTTGGTGTCCTTGCTCAAGAAAAACTGGCAAAACGTGCGGGCTCTGTACATCAAGA	1.03722	0.851236	1.0516	0.823591	1.1949	0.00684883
NM_178716	Tnpo1	A_52_P480939	CCTCCCCTAGTAGAAGCAGGTTCTTGGAAGTTACAATTTAAGGTACCCCCAAAAAGTTGG	1.16373	0.351028	1.0611	0.831137	1.23632	0.00684883
NM_001081240	Prmt10	A_55_P1996374	ATCCCTGGAGTCATCAAAAATGTTTAAGGGTTGCAATAATAAAGCCCATGTTAAAAGTCT	-1.07898	0.696096	-1.05181	0.863593	-1.22499	0.00684883
NM_198020	Trmt1	A_55_P1998081	TGCTGCTGGGGGTATTCCTGGGCCAGGTGTAGACTGAGACAATAAAGAGATGTAACCTGC	-1.01154	0.969659	1.04693	0.869231	1.21114	0.00684883
NM_177712	Zfp874	A_52_P981697	CCTGTACCTCTGTATCTGTTGTTGTGGTATAAACTGCTCCTGGAATAGGCACCTATGTAT	1.32176	0.375586	-1.09712	0.878268	1.4979	0.00684883
NM_026453	Mak16	A_52_P671661	CACAAAGGCAAAGCACCCTTGAAAGGACCTTTACGGAAAAAACGGGCCTATGTGGAAATA	1.07214	0.775959	1.04877	0.898699	1.295	0.00684883
NM_025967	D16Ertd472e	A_52_P244463	TTCAGCAATGTTGCTGCCATTTAGAAAGCGAAAATGAAACTGCCGTGATCAAAGCTAAGT	1.03593	0.943073	1.06822	0.899621	1.46702	0.00684883
NM_010902	Nfe2l2	A_51_P411271	CTCAAGTTAATTTCTTAGGCACCATTTGGGAGAGTTTCTGTTTAAGTGTAAATACTACAG	1.08581	0.801435	-1.05493	0.915147	1.37709	0.00684883
NM_001039657	Mtl5	A_52_P177271	TGATCCTGGAGGAGTTTGGAAGGTGCCTGTCGCAGATTCTCCACATCGAGTTCAAGTCCA	1.00204	0.996026	-1.04574	0.92429	1.34764	0.00684883
AK013452		A_55_P2141943	GTCATAGGCATGTCCAGATTTAAGTGTTAAACATCTTATTTTCCACTGATGAATCTCAAG	1.30378	0.183564	-1.04416	0.927579	1.33848	0.00684883
NM_029239	Prkd3	A_55_P1989312	CCAGGACCATCCTCTCACAAGAAATATAGTAGCTGTTTGTTTCTTCATTCCTCACTAGTC	-1.01404	0.969659	1.03223	0.931108	1.26036	0.00684883
NM_178644	Oaf	A_51_P488991	AACTTGAATTCCAGATTTTTAATGCAAAATATTTATCATTTGTACCAGAAATAAAAGTCT	-1.06219	0.817949	-1.03268	0.939068	-1.2723	0.00684883
NM_009676	Aox1	A_51_P333111	CCAGAATCATCTACAGCACTGCTTTACATGAAGCCGACTCGGAAGATTCTCTTGAGGATA	-1.05657	0.882604	1.04063	0.940617	1.40125	0.00684883
		A_30_P01026021	CGACTCTTTATCATTGGTAGTATCACTACTATCTCTCTCACAGTGCCAATTTTATTACTA	1.18155	0.670818	1.04827	0.950207	1.55131	0.00684883
		A_30_P01026444	GCTCTTGATTGACAGAACTTAGATGTTCATTTTTACTGGGTTAACTAAATACAGTATCCC	1.01299	0.970649	-1.01559	0.968095	-1.23982	0.00684883
AK140090	Gm15998	A_55_P2332194	TATTTAGTGGTTGCTGTGTGACAGCGACAAGAGAAGAAGCCTCCTCTTACCTATCTCTGT	1.00536	0.995969	-1.82349	0.215002	-1.97186	0.00826373
NM_199056	Ippk	A_52_P99531	TCCTATGGTAGGCTGTACAGATTGATTATTTATATCATCCTTTTGAGAGACTAATGAAGG	1.10079	0.709109	1.26499	0.265647	1.32465	0.00826373
		A_30_P01031112	ACATTTGCCCAAGTTGGGCACCCCTCCAGCTTCTATTGGCTCGCCCTCTATACAGCTGTA	-1.33399	0.383668	-1.4288	0.277338	-1.54166	0.00826373
		A_55_P2031032	GCCTATATATACATGTGCTTATATCCGATTCCTGGCACCCAGCATCCTGGACAGAAATAA	1.13237	0.291415	1.13223	0.324929	1.16834	0.00826373
AK019911		A_55_P2015892	GCCCAGCCATGCGTTCTTTCCTAATAAATTTTTCATTCTAGAATATTCCATCTTTTCCGC	-1.31483	0.436714	-1.39586	0.351365	-1.53671	0.00826373
		A_30_P01018993	TACCTTGGTTTTTGGATATACTCATAAGAAATTCTCCCTTCAAGCAAGGCATGGTGGGAG	-1.13388	0.530066	-1.17557	0.418747	-1.25184	0.00826373
		A_55_P2082186	TGCCCGCCCATGGGGTGCCCTTGATTAACCGTCTCTAGACAGGACTCTCTGTTTGATGTT	1.10639	0.507519	1.13326	0.427182	1.20775	0.00826373
NM_008909	Ppl	A_51_P164835	TTCTGACTTGGATCAAAACTATCAACAGTGCCTGCTCAGTAGTGACTTTTCTCATTGAAC	1.23955	0.598073	1.35729	0.429577	1.55514	0.00826373
NM_001002239	Rpl17	A_55_P1998461	AACATGGAGAAGCATGTTATTAAACAGTGAAATAGATGGTTCAAAACCACGTGACCATGT	1.08471	0.696096	1.15812	0.457864	1.26631	0.00826373
NR_030700	4831440E17Rik	A_55_P2361647	GTGAACCCTGTCTTACAGGGAGGCAGCCCATGTACACAAATAAAAAGGCTTGATTTAATT	-1.13087	0.778919	-1.32547	0.473042	-1.56282	0.00826373
NM_139300	Mylk	A_55_P2222870	AGGACATTTATCATGTTTCTTCCATCCTGAAACCAAGTTCCCCGGCTTGTGGATGACTCT	-1.29517	0.315579	-1.24404	0.49222	-1.39793	0.00826373
		A_30_P01029305	CTCTGATACAGCAGTACTCGGATACACTGAACTCTGATACAGCAGTACTCTGATACACTG	1.29275	0.35305	1.2382	0.525444	1.41496	0.00826373
NM_008732	Slc11a2	A_51_P388737	TGCTTTAATCCCAACCAGAAATAATCATCCTTGTTATAATAAAGTTCATGCTTAATAGCT	-1.11662	0.754084	-1.24085	0.526969	-1.43458	0.00826373
NM_010849	Myc	A_52_P108346	AACAGTTGAAACACAAACTCGAACAGCTTCGAAACTCTGGTGCATAAACTGACCTAACTC	1.19271	0.773949	1.44683	0.526969	1.84274	0.00826373
NM_028945	D14Abb1e	A_52_P309718	ACCACTATTGGATTTCTAAAGTGAAATCTACTCTCAAGTGCTCTAAGATCATGAGAAGAC	-1.03866	0.921324	-1.17275	0.557363	-1.34678	0.00826373
NM_001025208	LOC547349	A_55_P1966660	TGATAATCATAGAAGTTCTGATTGTCCTTGGAGCTGTGATCAACATTGGAGCTATGGTGG	-1.12461	0.525282	-1.1234	0.583967	-1.24539	0.00826373
NM_023579	Ipo5	A_55_P2058240	CAGAGCAGTAACTGATGAGCTGTTGTTTCCTTTAAGTAATTTTCTAAGGGATCTTAATAG	1.2632	0.375586	1.18871	0.604035	1.40601	0.00826373
NM_007546	Bik	A_51_P117794	TTTTCAGGAGCTTGATTCGAAGCCTCACCAACCTCAGGGAAAACATCTGGTCCTGGAGAG	-1.17538	0.74206	-1.28704	0.630085	-1.68055	0.00826373
XM_001473697	LOC100045113	A_55_P2020035	AGAAGAAGAAGAAGAAGAAGAAGAAGAAGAAGAAGAAGAATCACTTCAGGACAAAAGAAT	-1.01863	0.97115	-1.16551	0.645705	-1.38472	0.00826373
NM_001033210	Pls1	A_55_P2160128	GCTCAAAATAGTTCTGTATCCAGCAATGAAGAATATCTTGTCCATACCAGTTAGAATTTG	1.11968	0.652579	1.14353	0.647098	1.31454	0.00826373
		A_30_P01032012	CTTACAAAGTTACTTTATGGTTTACAAGCAACACTGATGCAGAAGGATATGTCGATTTTC	1.21219	0.444717	1.14694	0.670691	1.35375	0.00826373
		A_30_P01028872	GGAAGTCACCGAAGCCCTGCTTTAATTTTTATGGTCTGAAAAAGTCGGAAAACCAAAGTT	1.20205	0.511538	1.15711	0.679518	1.41431	0.00826373
NM_001115153	Uspl1	A_55_P2026823	TTAACAAACGACACATTAGACATACCTCATTTTGATGACTCTCTGTTTGAGAATTGCTGA	1.05344	0.783939	1.08526	0.686634	1.19828	0.00826373
NM_010258	Gata6	A_51_P411917	GTTCATCGTAACGTGGGCTGATCTGAGGTCACTTGGAATTTGTAAACAGGGTAGCAAACA	1.19882	0.30783	1.10429	0.704119	1.27895	0.00826373
NM_009088	Polr1a	A_51_P236197	AAAGACAGAGGCTTTATGAAGCCAGACCGTTTCTATTTTTGTCCACTGTTATTCCAGCGT	1.03924	0.917589	1.12075	0.71004	1.31414	0.00826373
NM_029865	Ocel1	A_55_P2180869	TCCTCCTCCAATAGGAAACCACACCAGTTCTTCCAGGGAATAAACATGGATTAGACACCT	-1.04574	0.845109	-1.0861	0.717377	-1.25579	0.00826373
NR_033198	2700046G09Rik	A_55_P2110875	CGTGTATGGTGCTGAAAATTTAGCGTCCTCTGTCCCCAAATACAGTGAAAAATCGGATTT	-1.1028	0.603134	-1.08838	0.720699	-1.2392	0.00826373
NM_001082975	Sdr39u1	A_55_P2000958	CTCATATATGCTGTGTAGACAATGTTCTACAGTTATGGCAATAAAGATAGATTACATCGC	-1.13035	0.704955	1.13724	0.748307	1.44632	0.00826373
		A_30_P01022777	AATAAATGCCTTTGGCTCCTTGGTAGCACTGTGGTTTTATTCCAGGGACTCCAGAGGTAA	1.19417	0.440954	1.10058	0.774646	1.32583	0.00826373
NM_001008501	Zfp760	A_55_P1999022	CTCACACCTTGGCTTTCTTTGAAAATGGTCAATAGTAACTGTAGGTTTCCATATTTTAGT	-1.02117	0.973869	-1.12522	0.823075	-1.51081	0.00826373
AK040913	Strn3	A_66_P118256	AACCAAGATGTTTCTCCCCAAGATTCTTGATTTACCATGATTCCAAAACAAATGAACTAG	1.0094	0.977974	1.06166	0.825089	1.22619	0.00826373
NM_013467	Aldh1a1	A_51_P334942	GACTAGTTGTGACTTAAGCTCTGTCCCTCAGTGACTCCTTGAAGTACTCACCACACATAA	1.07167	0.874351	1.1082	0.837191	1.46254	0.00826373
NM_001167872	Zfp568	A_55_P2051914	GTAAAGCTTTAGCTAAGACCCAAGCCTCCATAGAGAGTGTTAAATGCCTATATAAAGACA	1.12212	0.63652	1.07628	0.844227	1.32995	0.00826373
XM_001478262	Gm4324	A_55_P1976744	GAAAAATACGTCTGCCACATCACAGAGATGAACGAAAACAACCGGCCAATCAGATCCATC	1.40263	0.426093	1.13997	0.860994	1.77107	0.00826373
NM_172912	Abcc12	A_55_P2050483	TAAAAGCAAATGAGATGGGAAAATGCCCAAGGCTGGAGATGACAGCGTTCCTGGATTTTG	-1.06173	0.883831	1.08143	0.878096	1.40955	0.00826373
NM_001033385	D630037F22Rik	A_55_P1986351	GAGTCTGGACTCTTAGAACAGACTTTGTCTCTTATTTGTGAAGATCTAGTTCATATGTTT	-1.15689	0.486643	-1.04788	0.904573	-1.29071	0.00826373
NM_177412	Tmcc1	A_51_P237834	ATCCTGTTCAGTATTGTGAAGTAGCCCTTAATCCTAACTTTTAAGCAAAATCCCTTGGCC	1.04312	0.938946	1.06388	0.921427	1.46591	0.00826373
NM_008567	Mcm6	A_51_P360492	CTGTGGAAATTGCTTTCTTCTGTTCCCAGCCACTGCTTTTACCCATGAAAATAAAACAAC	1.02321	0.972585	1.05464	0.943551	1.54828	0.00826373
NM_029347	Fggy	A_55_P2048368	TAGACCATATGGTGCAGGGCCATCCTGCCTTTCCTGAACTACAAGCCAAGGCCACAGCCA	-1.12446	0.516144	-1.00945	0.981953	-1.24212	0.00826373
BC083122	Odc1	A_55_P2035102	CCAGAAGCGTATGTTGTGACCCATTGTGAAAATAAAGTATCTTGAAATAACTGGGAAAAA	1.13311	0.626106	1.38911	0.068742	1.34756	0.00939764
		A_30_P01033650	AAGCATAACCCCGGCATCTTATGTTGTAGGCAGGTTTTCCTTTATAGAGGTGAGTACCCA	-1.57312	0.0964173	-1.64803	0.0890896	-1.54004	0.00939764
NM_144919	Hdac11	A_51_P213334	AGACCTTGAGTGAGCTACAATCTCCATTGGGCTCACCCAAAGTGCCCAATTTTCATCTTT	-1.38313	0.375586	-1.63769	0.125018	-1.60818	0.00939764
NM_009496	Vamp1	A_52_P166694	TTAGGTGTAGTTGGCATTCGTTCTTCTGGGGGTGTTAGTCCTTCTACTTTCTATCTCACC	-1.28873	0.279306	-1.37117	0.16281	-1.36444	0.00939764
NM_177583	Aph1b	A_52_P456750	GTTTGTTACTGATTAGTTGCGAGACTTTCAAAGTGAAGTTCATTAGCTAATTTACAACCC	1.39156	0.291415	1.48177	0.199631	1.50123	0.00939764
		A_30_P01021491	GGTAGGCAGTGGTTGGCTATAAGAAACAAAGTTGCTGCATTGTTTTGACCACTGGTAGCT	-1.24516	0.111809	-1.23331	0.209399	-1.24201	0.00939764
		A_55_P2175146	ATTTGAGTTTCTACACTTTGTCTGACAGTAAGAATGACTCCTTGTCTTGTACGTGTGTGA	1.19524	0.439298	1.28483	0.229951	1.31955	0.00939764
NM_017476	Akap8l	A_55_P2065926	TCCTTTCACTGACAACCCAGAGGAGGAAAAGGAACAAGACGAGGTGGAGGCTGGCGCTCT	-1.28689	0.33377	-1.35564	0.24898	-1.39082	0.00939764
NM_008907	Ppia	A_55_P1976754	CATATTTTCCTCATTCCCCTTCAAGTCTAGCTGGATTGCAAAGTTAAGTTTATGATTATG	1.12559	0.465651	1.17975	0.263088	1.21965	0.00939764
NM_008211	H3f3b	A_55_P1982030	GCCACAGTGTAACAGTTTCCTTTAAAAATAAAAAGTAAACCTGGCAGCTATAGAATACAC	1.18826	0.317137	1.19374	0.362933	1.25972	0.00939764
NM_172588	Serinc5	A_51_P128336	TGGAGTTTGAATGCAATCTGTGTGGTAAGTCTACTGTTTGTTTATAAAGGTCTCTGACAT	-1.05926	0.710123	-1.12594	0.398149	-1.16997	0.00939764
NM_025557	Pcp4l1	A_55_P1983754	CAGGGCAAACATCGCCACTGTATGTGACTTTAGCATGTTTAATAATGATGACAATAAAAA	-1.21385	0.600049	-1.3616	0.402793	-1.55533	0.00939764
NM_133641	Rtkn	A_55_P2012799	GGAGAGGAAAGCACCTCCCCCCGTGATCCCAATATCAACCATTAAAGTTATTTAACAGCT	1.04369	0.889829	1.20312	0.402793	1.29648	0.00939764
		A_30_P01024006	AAGTATAGGGCCATAAAGTCTAATGTTTTGAAGCAAATGAACATGCAAAGCAGCCATCAT	1.16658	0.388252	1.17566	0.403237	1.25324	0.00939764
AK082819		A_52_P562612	CTGAAAGTTTACATCGTGAACCACAGTTAGATCTGGCTTTTTGGAAGATGATTAAGGGGT	1.22853	0.49286	1.29217	0.418747	1.42373	0.00939764
NM_001163098	Tchh	A_52_P468068	GGGAAATGTATGAACAGAGGACAAATTTCTAGAGGTCTCTTTATTATACTTAGATGCTCA	1.22463	0.594171	1.34105	0.426124	1.5688	0.00939764
NM_008874	Plcb3	A_66_P109577	ATAGGTACTCCCCGATTCCCAAGGAGCAGCTAGTGGAACCCTGGAGTTCTGGGTAGTAGA	-1.0405	0.900972	-1.1858	0.445525	-1.27448	0.00939764
NM_025898	Napa	A_51_P246816	TATGGGTATGCACAAGATACATCTATTACATACACAAATAATAAAAACGAGAGGCCATGC	1.2341	0.351537	1.21791	0.450603	1.3505	0.00939764
AK077895	2810013P06Rik	A_55_P2415197	GAAGAGGATGTGAAACCTGTAAAATACATGAGCGCCTACATAAAGAAAAGCTGTCTGCTG	-1.18425	0.58573	-1.25877	0.45694	-1.39663	0.00939764
NM_001004436	Wapal	A_55_P2021378	ATTCATTCGTGTTTGGATTTTTATGATCACCCGATTTCTTCATCATGCATTCTGCGTTTG	1.08085	0.70589	1.15607	0.458325	1.25397	0.00939764
NM_177296	Tnpo3	A_55_P2069856	AGGGCACTGTTCTGTCCTGTGGTGTAGCCATCTTATGAATAAATCAACAGCACCAAAAAA	1.12594	0.579725	1.16573	0.477288	1.27332	0.00939764
		A_55_P1953377	GGGAACACGTTTGCTGGGTGTGACCATGCTACCACTCAATAAAGTTGCCCTGTGACCAAA	1.15311	0.546436	1.18519	0.482983	1.32627	0.00939764
NM_183408	Pde4a	A_55_P2029187	TTGAAGTGGGGTATGGAGAGCCAGGAACTGAAGTCCCCCAAAAAAGGGATTTTATTTTTT	-1.10999	0.662465	-1.18183	0.485599	-1.3059	0.00939764
XM_001472254	Gm2045	A_55_P2007496	AAATTTGGCTTGAGGTCGATTCTCCTCTACACCATACTAGGTGTATGAGTTTCGACCCCA	-1.13638	0.720956	-1.26737	0.499591	-1.49471	0.00939764
XM_001479991	Gm4372	A_55_P2086954	GAAGAAGAAGAAGAAGAAGAAGAAGAAGAAGAAGAAAAGATTAAACAAATTATGATGTAG	-1.04677	0.90384	-1.19802	0.500664	-1.35882	0.00939764
BC024087	Serpina11	A_55_P2010191	CCCCCTGCACGGCAGGACCCCCGCGCTGCAGTTCTAATAAATCTGAATTTGGCTGTGAAA	-1.04345	0.92604	-1.23581	0.501803	-1.40343	0.00939764
NM_001033236	Gm71	A_55_P1971854	GGTTTACTTAGTTCGGCATCAAGTTCTGCTTAAAAGAAACGTTGACAATCACTCAAATAA	1.07032	0.621112	1.09719	0.50853	1.17067	0.00939764
NM_008759	Sebox	A_55_P2065899	GTGGTATCACTGGCATGTGTAATACCAACTAATCTCCAAATAAAACAAAACTCTTTGCTT	1.62873	0.122376	1.33485	0.519408	1.63167	0.00939764
		A_30_P01030779	GTGCACTGTACCAACTTGCCCTCAGAGAATACCGTATCAACACTAGATTGTACTGCCAAA	-1.16186	0.575125	-1.19741	0.521931	-1.36632	0.00939764
		A_30_P01021704	GTTGTTGTTATAGTGGTCTGAAAAGGACTTTGAAGAACAAATTCTTGTGAGAACTATGTA	-1.16261	0.600049	-1.2089	0.526969	-1.3893	0.00939764
NM_026004	Nt5c3	A_55_P2035504	CTAGCTTTGAAATTGGGGTGGAGTATGGAGACATCATCTTCTGAAATTGTTTTATTTGTT	-1.19895	0	-1.10436	0.531321	-1.17279	0.00939764
NM_153412	Phldb2	A_55_P2021465	GGATTGTAAGGGTGTTCTAATCACTTTGCATGTCATAAATCTTTTAGATATGTATGTGGG	-1.02596	0.934998	-1.14521	0.532739	-1.273	0.00939764
NM_025456	Eapp	A_55_P2017312	GTGTATAAGGCAAACATAGACTCTTGTTTTCCTCTTTCCTATTCATATCATTCAGTGATG	1.00266	0.993561	1.12285	0.546505	1.2296	0.00939764
XM_896611	2310010J17Rik	A_51_P132718	AGGAACACCTAGAGTAGTGTATTTGCTTTGTTAAAGAGTGACTTGTATGAGAGAGAAATC	-1.17793	0.395794	-1.14309	0.563773	-1.26885	0.00939764
XM_001472222	0610042G04Rik	A_55_P2163128	TGATTTCACGACTGAGACGAATAAATGAAATAAAGAGCGCTGGCGGCCCCGATCTGATTA	-1.05163	0.858106	1.14642	0.568611	1.28827	0.00939764
NM_011778	Coro1b	A_51_P109888	CAGAGGATTGGGTGAGCGGTCAGGATGCTAATCCAATCCTCATCTCACTACGGGAAGCCT	-1.20203	0.448997	-1.17889	0.571994	-1.35926	0.00939764
NM_010881	Ncoa1	A_66_P126138	CACTGACCTTCTCAAAACAGACGCAGATGGAAACCAGGACAAGAAGACAGAAGAGTTCTT	1.05229	0.836297	1.12702	0.58413	1.25811	0.00939764
		A_30_P01023201	ACTATGAAGAATCCCAGGGGGAGATTTATAGATCCCTGAACTTACAAAAGTGAAATGAAA	1.02139	0.948946	1.12197	0.600685	1.22915	0.00939764
NM_145456	Zswim6	A_55_P2002752	AAACGCAAAATGTTTTCCAAGACAATTGACATGATACATTACGCCTTTGCAGTGAGCTAA	1.17512	0.551143	1.17192	0.603211	1.36184	0.00939764
NM_001167983	Sipa1l1	A_55_P2112693	GAGTTTTGCAACCGAGTTCTTGTTTGAAGTCTCTGAAGACTACTTGTAAAATTCAAACAA	-1.10008	0.67919	-1.13638	0.60912	-1.28444	0.00939764
NM_080795	Lnx2	A_51_P418560	TGCCACTTTGTTATACATAAAAATATGTCCAACCTGGTGGTCTGGTGAATATTTGGGGGG	1.13763	0.594171	1.14764	0.613992	1.30486	0.00939764
NM_011213	Ptprf	A_55_P1992079	CCAAATGCAGGGAAACACTTTATTTTGTTTGTTTTAGGTTTTGTTTTTCCTTGAGAGCCT	-1.14516	0.525913	-1.13033	0.631659	-1.27638	0.00939764
NR_024139	Prmt6	A_52_P237048	GGTGCAAACTTAGACAAAAGATGGTCTGTTTCATAATAGACCAAGTATGTTAAATAGGTG	1.07412	0.791103	1.13932	0.632688	1.31242	0.00939764
NM_011638	Tfrc	A_65_P06446	TCCTGCTAGATGGAACATAGATTCTTCATGTAAGCTGGAACTTTCACAGAATCAAAATGT	1.25445	0.684916	1.34178	0.63382	1.82096	0.00939764
NM_025800	Ppp1r2	A_55_P1960496	TTTCTAGAACTCTTGAGATCCAAGTATTGAGATTAAAGATGTGGGCCACCACTGCCTGTC	-1.07415	0.767879	-1.11868	0.664419	-1.27523	0.00939764
NM_013562	Ifrd1	A_51_P367060	GCCGAGATAAGAGAGCAGATGTTGGAGAATTCTTGTAGATGTCTGAATTTGATGGCTGTT	1.05184	0.922892	1.19026	0.673365	1.49256	0.00939764
NM_027162	Mif4gd	A_51_P100034	GAGACTTTTGTGGAGGAAGCCTGTTTCCTCCAGTCATGAGTGACTGCCTCACCAGGTTGG	-1.00619	0.983923	-1.08462	0.677143	-1.19473	0.00939764
CB196702	AA536887	A_55_P2294074	ATCAAGTAATCCTGATTAGCAATCTCACTGTACCCAGTCAAGAGTGAAATGCAGCCCAGC	-1.28977	0.328075	-1.15675	0.694025	-1.39434	0.00939764
		A_30_P01018802	TTTTGAGTGGAGGGTAACTTTTCAGACTGATGAACGGGGCACTGAGGAAGAGTTTGAAGT	1.25797	0.465651	1.1634	0.72269	1.44272	0.00939764
AK054449	4921509J17Rik	A_55_P2190152	GTTTAATCTCACTGTCAACAGGATAAAACTGATTTCCTTAGTGATCAGAGATGACAAGAA	1.19296	0.521729	1.13416	0.727552	1.40153	0.00939764
		A_55_P2096055	GCTTGGCTGAAGATGATGTGGAATGAGCCAGATACCAACAAGATAAAATCTCAGTAGAAT	1.05125	0.832329	1.07902	0.764447	1.24309	0.00939764
XM_001475723	LOC100046168	A_55_P1963873	GCTGCCCAAGTGCTAGTTCACTTTGGTTGCTATATTAAACTGTAAATACAATAGAACATT	-1.06722	0.850103	-1.11176	0.775099	-1.35274	0.00939764
NM_011937	Gnpda1	A_55_P1965892	GTGATTGTGCTATTGTTCTGTGTTAAGCTAATGGATCAATGGACTTGTTTACAATGTGAT	-1.12915	0.718441	-1.12595	0.787257	-1.42403	0.00939764
NM_001143848	Pde2a	A_55_P2105542	CTGTTGTGTGTGGTCCCGTGGGCTGAGTGCTTTGTACATGAGAATAAATCTATTTCTTTC	-1.22406	0.357881	-1.0918	0.803136	-1.32431	0.00939764
NM_009481	Usp9x	A_52_P622391	ATCTACTGTCCTCAGTGAACTTCTTTGGCAGGTTGCATATTCTTATACTTATGAACTCCG	1.12344	0.589397	1.07234	0.825331	1.27866	0.00939764
NM_172835	Peli3	A_51_P266695	CCGACCTCCAGCTTAGACTGGTTGTGCCCTGAACCTGCCAATGCAGGAACAGCTATTCCT	-1.19115	0.410239	-1.07073	0.852225	-1.30663	0.00939764
NM_145711	Tox	A_55_P2032659	TCCAAGTCCTGTTATGGATAAAGCTGCCAAATGCTCACTGGCATCTTAGCTGCAGAAACA	-1.03077	0.951829	-1.08626	0.860925	-1.40206	0.00939764
NM_023045	Xpo7	A_55_P2435613	AGTTCAAAAACAGCCTTGCTACATACCCAGACCTTGCTACATACCCAGACCTTGTTTTGG	1.13484	0.714783	1.08892	0.874732	1.44192	0.00939764
NM_027968	Fbxo30	A_66_P123804	AAGTATCCGGAAGGAAATTCATCATGGCAGATAAAAGAGAAGGTATGGCGATTCAGTACT	1.04345	0.894215	1.05697	0.88633	1.29509	0.00939764
NM_007489	Arntl	A_55_P2408588	GAGCCATTGATACAAGTCAATCTACCATGTGTAACTTCAGACAAAGTGGAACTAAACCTG	1.00317	0.997772	1.13733	0.909792	1.96566	0.00939764
NM_172734	Stk38l	A_55_P2145521	GCTGAGTTTCAGAAATGACCATGAAAGCTGCTTGTAGAACCTAGTATGTTTTTATTAAAC	1.16477	0.615131	1.02031	0.974503	1.37949	0.00939764
NM_177767	Ogfod1	A_52_P259558	CCTAAAGGTGATATTCCCTCCAAAGATAACAATACATAAACAATGCATGTTCATTGTTGG	1.15521	0.440835	1.0081	0.985644	1.24874	0.00939764
NM_152894	Pop1	A_55_P2187266	TAGCCTGGTCTTAAATTATAACTATTTTGGTCAAAGCTCACAGAAAGTCCTGGCTGTCTC	1.10585	0.726631	1.38429	0.119104	1.33626	0.0105286
BC087897		A_52_P675617	AGCAAACTTATCAATCTTGATGTTAATGAGGACACTAATGATGTAACAACTGCATTCCAG	-1.08997	0.709236	-1.27191	0.131401	-1.27955	0.0105286
NM_010007	Cyp2j5	A_55_P2176535	CAGATTGAGACTTCCTTTTAAACCAGTTAAACTAAATAAAAGGATGGACAGACAGCAGAT	-1.11651	0.781191	-1.44157	0.215002	-1.46448	0.0105286
AK165380		A_55_P1988043	AAACAAAAGCTGACTAGCTTTCAGCTCTGTAAGGTTTTCATCATGTCCTGATCTACTCTC	-1.19716	0.375586	-1.23907	0.277338	-1.30705	0.0105286
NM_028020	Cpsf3l	A_55_P2036638	GAGCTGGGAAGCTTCCTCACAACATTGCTCAAAAATGGCCTTCCTCAGGCTCCCAGCTGA	1.06593	0.630023	1.13397	0.277338	1.1628	0.0105286
		A_55_P2030899	CCTGTCTTGGCATCAGTTGTTTTCTATGAAAACAGTGGGTTCCTGTTTGTGCAGGGTCTT	1.12048	0.821363	1.49742	0.303081	1.60997	0.0105286
NM_146131	Pbxip1	A_55_P2128734	CTTGAATGACCTTCACAGAAGAGAGCAACGCACTTGGCCCTGCACTGGTACCACTTTTGC	-1.01751	0.949152	-1.16551	0.328099	-1.20305	0.0105286
NM_145512	Sft2d2	A_52_P408690	GGACATTTTTGAGGGTTGCCTGTGGGAATAGTCATGAGTCCTAGACCCTAATGTCTGTAA	1.13044	0.617166	1.23921	0.348659	1.30405	0.0105286
NM_007712	Clk2	A_55_P2060072	AGCCACCCAACACCAAGTTGTGGGACTCCAGTCGGGATATCAGTCGGTGACAATTAGGCT	-1.17319	0.284917	-1.16341	0.362933	-1.20759	0.0105286
NM_019831	Zmym3	A_55_P2122688	GTTGTAGTGAGAAACTGTTGTCACAACTAACTTGTCTCTGGAATTGTTTCAAATAAAGAG	-1.13395	0.432352	-1.15687	0.387559	-1.19972	0.0105286
NM_053096	Cml2	A_52_P240712	GGCATAAGAGACTTCCAGAATTGTTAAGGAAAGGCCCAGAGGGACATCAAATCACAGATG	1.04819	0.921324	-1.29646	0.390908	-1.42603	0.0105286
AK140271		A_55_P1953369	AACGTGAAAAGAATTTAACCAGCTGCCCTTGCTGACTCTTTTATCCTGTCTCAAGAATAT	-1.09323	0.801275	-1.27372	0.415568	-1.38476	0.0105286
NM_025830	Wwp2	A_51_P386358	CAGAGGCCTTGGGGACCCTTTCTTCTCTCTGATGATGGCAGTCTGGAATAAAGCACTGTC	1.0294	0.905316	1.14095	0.421177	1.21195	0.0105286
NM_029447	Nln	A_65_P19149	GCCTGGAGACTGAAGGCAGTTTTACAAAGGAAAACTTAGATTTCTATTCATTTGCTTTTG	1.10864	0.658685	1.19663	0.422998	1.27217	0.0105286
NM_177798	Frs2	A_52_P105138	GCAGGTTAATCTTGGGTTGGCAAACGTAACCACTGTTATTACAATAAAACCTTGTGTGTG	1.01965	0.935332	1.12471	0.437754	1.18688	0.0105286
		A_55_P2063558	TTTACTGATCATCTTGTGAAAACCTACACCAGAGTCTCTGTTCAGAAGACCCAGGCTCCA	1.03146	0.897648	1.1333	0.46087	1.19987	0.0105286
NM_145599	Tmem184c	A_66_P112482	CTTCTGACCTATCTACGGACCCTTAAAGCTGACATGTTAGCTCAAGATCTCTGTGCAGTT	1.17494	0.520144	1.20938	0.463569	1.33949	0.0105286
NM_026827	Tmem219	A_55_P2091486	CTGAGTTTAGAAGACCTATTACAAAAAGTGAAGAACTAGACTGTGGGAAAATAAATGGCT	-1.06785	0.806069	-1.16905	0.507325	-1.28061	0.0105286
		A_55_P2184478	TTTCTAAGACTTACAGCTACCTGACCCCAGACCTCTGGAAAGAGACTGTCCTCACCAGGA	1.01031	0.975188	1.13439	0.507698	1.22377	0.0105286
NM_026737	Phf5a	A_51_P471779	AGACTGGAGGAGACGTTGCTCGCTTAGTCCCTAGTTCCCTTTTTGTTTTGAGTTGGAAAA	1.11044	0.405404	1.1002	0.516968	1.16925	0.0105286
NM_001013366	Wdr91	A_66_P119884	TACTCCCTGGAGACTAGAACCGTGGCTATAGCGGAGCATGCTCCAGAGCACAGGACTGAT	-1.16023	0.626256	-1.22545	0.516968	-1.38148	0.0105286
NM_001008427	Gm5595	A_55_P2139341	ACACTTTCTGAGCCTTCTTTGTCTACCTCACTATGTTATGAAGTAAAAGTTAACCACGGA	-1.08397	0.622648	-1.11527	0.524314	-1.20488	0.0105286
NM_019666	Syncrip	A_55_P2095488	CTCTGACCTAATTGGGTTTTCAAAACCATTTGGCTACTTGTATTCTTTATGCTGTTGTTA	1.01917	0.963108	1.16333	0.531321	1.28634	0.0105286
NM_018785	Prpf40a	A_51_P193446	CAATTTCATGATAGCTGCAGACGTCTCTACTTTGTTCTAAGTCATGAGGTGATTTGATTT	1.18884	0.441214	1.17223	0.53545	1.3203	0.0105286
NM_012024	Ppp2r5e	A_55_P2370394	CATTGTTCTAACCCTCTTTAAAAACAAACAAACAAACAAAAGGTCTACAGAGATCTGTCG	1.08298	0.755236	1.15862	0.552816	1.2964	0.0105286
AK134269		A_55_P2075248	CGAGGCCTATGGAGAAAGGAGACTTGAAAATCATATTTAGGCTAGTGTTTTCTTTTTAAA	-1.15618	0.525282	-1.16433	0.55387	-1.31749	0.0105286
NM_019808	Pdlim5	A_55_P2056241	AATGATGGCGTTTCGTGTTTTCTTCGTTTCTATAATGAATAAAAGCGTGTGATCCTGCTG	1.1714	0.509369	1.16248	0.590833	1.33443	0.0105286
NM_199198	Hdac10	A_55_P1971804	GAGATCCAGGCTCTGATGTTTCTAAAAGCTCGGCTGGAGGCTCGCTGGAAATTGCTGCAG	-1.22391	0.396981	-1.16416	0.611812	-1.37356	0.0105286
NM_013764	Dguok	A_55_P2052685	CTCATGCACCCCCACACCTGGGTGTGTGCTGTCTTTGTATTGCCATTGTTTTTGTTTTTT	-1.12511	0.448008	-1.10329	0.612444	-1.21157	0.0105286
NM_031406	Slc12a9	A_52_P307752	AAGGGGACCATGGTCTCCTTTGGGCGGGGGAACGGACATAGTACACTAATTCTAGGTGGC	-1.23518	0.457582	-1.19253	0.612771	-1.40415	0.0105286
NM_009079	Rpl22	A_52_P391718	GCTGTAAACAACATTAACCCTGGGTTGATTAGCATATGCTTCTAAAAGATGGTCCCAGAT	-1.05885	0.793873	-1.11211	0.622535	-1.22516	0.0105286
NM_025335	Tmem167	A_52_P456271	TAAACAAGGACTTGCCTCCAGAAAATAATGGGAAGAATGGTTAAGCCATTTGTCTCTGAA	1.09799	0.567447	1.0969	0.622954	1.2076	0.0105286
NM_183355	Pbx1	A_55_P2051701	CGTCACCTTTGTGGTTTTCAGCCTAGCTCAAAGCTTTCTGGAAACTTTTATTATTTTATT	-1.07407	0.811692	-1.151	0.624677	-1.32247	0.0105286
NM_010137	Epas1	A_55_P2053988	CCAAGCAGTGGCCTTTATCTGACATGCTCACTTTATTATCCATGTTTTAAAAATACATAG	1.16761	0.684916	1.21367	0.652227	1.51104	0.0105286
		A_30_P01022537	TTTTCCTTTTAGGAGAAGGCCATGCACAGGTTACGTTTTCTGTCACCCTCTAACTGTCAG	-1.1246	0.637163	-1.12694	0.697087	-1.30413	0.0105286
NM_026539	Chd1l	A_52_P5213	AGTTTGGGTGATGTCCTTCTATTTCCTATCGACGATAAAGAGTCACGAGACAAGGGGCAA	1.07155	0.838458	1.13566	0.704309	1.3789	0.0105286
NM_001036293	Nrbf2	A_51_P284988	AGGACCTGGGAAAGTCACTGTGAAACATCACTTACCTTCGTCACGACTAAAGCTCATGAT	1.02571	0.931462	1.09384	0.710656	1.24965	0.0105286
NM_029418	9130401M01Rik	A_52_P495031	CGCTTAGGAAACCAATCCCGAACCTGAATATCCTTGTTTACTTAGATCTGTGCAATCATG	1.06359	0.745101	1.07592	0.753171	1.21697	0.0105286
		A_30_P01023951	GCTGAAAGGAGTCCACAGAGCAAGTCTGATGGCCCTGCTTCCTTGGGCATATTCTACCAG	-1.00459	0.989035	-1.07386	0.772292	-1.22522	0.0105286
AK149678	F630110N24Rik	A_55_P2006754	AGGGCCTGCTCATTCTGCTAGTGCATCCTGTGTATCTCATGACAATAAACAGCAACAACC	-1.06854	0.709109	-1.05871	0.816849	-1.20501	0.0105286
		A_55_P2068137	GCTGAAGTTCACTTTAGTCCTGCTGTTTTCTGGATTGCACAAATAAATCTGTTAATAGTT	-1.07555	0.717892	-1.06521	0.822054	-1.23685	0.0105286
NM_007668	Cdk5	A_55_P2121352	GGAGTGAGTTCAAGGTAATCTGGAAAACCTAGTGAGACTCTGTTTCTAAATAAACAAGAT	-1.082	0.740766	-1.07482	0.826146	-1.28812	0.0105286
NM_172572	Rhbdf2	A_55_P2028259	TAAAGTAACGCTAACTTTGTACGGATGATGTCTCAAGTTTATTAAATGACATTCTTTATT	1.21947	0.444973	1.08257	0.860994	1.3712	0.0105286
XM_140295	Gm4838	A_55_P2035590	TCCAAGCCCTGGAGGGGCTGAAAATGGAGGATCAGGACCAAGATGGGGGCCACAATCTAA	1.04492	0.769213	1.03582	0.874732	1.15609	0.0105286
NM_008341	Igfbp1	A_51_P447545	AAAGTTCCGATGCTGATTGTGTAACCAAAGCTGAACGTGGAAAGCTGCGTCCCATACATT	1.09693	0.905097	1.11201	0.91283	1.85816	0.0105286
AK079056		A_65_P02323	CCTCTTGGGAAACATTTAAATCTGAGACTATGAAGAAAGATCTAGTCTGCTTTCAGCGTC	1.02757	0.946195	1.03626	0.939312	1.31135	0.0105286
		A_30_P01018408	AAATTCATTCATTCCTTTCGTGTTTCTTAGTGCTGTTCTGAATGAACTATCCCCCTCCCC	1.06984	0.83696	1.03677	0.943989	1.34886	0.0105286
NM_053215	Ugt2b37	A_51_P302856	CACATGAATGAACTTTCAGCCTCATTCTAATTTATGAGCCACCTTCTAAACACTGATTTG	1.06184	0.899669	1.03068	0.966214	1.46845	0.0105286
NM_021473	Akr1a4	A_51_P327295	GGTATTTGATTTCACCTTTAGCCCAGAGGAGATGAAACAATTAGATGCTCTGAACAAAAA	1.03658	0.90418	1.01049	0.982477	1.27382	0.0105286
XM_001472653	Gm4480	A_55_P2151956	GTCACCTTGTTCATGTGTTTATGACAATGCCGGAAAGGTAATAAATACCTCAGAAAAAAC	-1.65175	0.0964173	-1.86808	0	-1.57643	0.0116823
		A_30_P01029720	TTTGCCACTGAATACATCCATTGTGGGTTTGGCTTGAATGGTGCTTAAAAACCATCCCTG	-1.5215	0.285853	-1.85536	0.0426674	-1.67292	0.0116823
NM_013528	Gfpt1	A_55_P2154242	GTTCAATCCAGTGACTACACCGGAACTGTGAATAAATTACCCAAAACCTTGCTGTGTGAC	1.23371	0.353061	1.40569	0.0800014	1.34697	0.0116823
		A_30_P01018771	GAAATTGATGTGTTTTCTGAGGTGTGGGAGGTAATTGTGTTAAGTGGCTCAGTACAGCAT	-1.27963	0.137484	-1.31396	0.119104	-1.28964	0.0116823
AK050412	1810008I18Rik	A_55_P2258261	AATTTTAATTAAGCTGAGCCAGGTGGTACACACCCTTAATCCCAACCCTCAAGAGGCAGA	-1.13349	0.756675	-1.50494	0.140372	-1.48019	0.0116823
NM_001039176	Elovl1	A_55_P2151273	GGCCTGGAAGTCAGGCTGTGCGCTCACTTGTGTCTTAATTAAAGTGACGGGAAACCACTG	1.18646	0.252054	1.21965	0.159089	1.2368	0.0116823
NM_001110778	Adam11	A_52_P205255	TTGGTGAAGAACACAAGACTTCCTGTGGCCAGTCCACCCGAGGCGTCCAACTTCCTGCAT	-1.34846	0.540158	-1.7069	0.179039	-1.73887	0.0116823
NM_172293	Fam113b	A_55_P2168426	CAAGCATTCTTACTACCTCCCCCTTGCTATTCTTGTTGCCTTTTTGTAAAAATAAAATTG	-1.08899	0.709236	-1.24695	0.215002	-1.25947	0.0116823
NM_026400	Dnajb11	A_55_P2085955	GCTACAAGGGAGGTTAAAGGTTAAAGCGTTTGTAAGAACCATCTTTAAAAATAAGGTTTG	-1.44823	0.486643	-1.76449	0.227861	-1.86336	0.0116823
NM_145405	Ubl4	A_52_P637730	GACTGAGGCTATGGAAAAAGGGTTCTGCAAATAGCATTCTGGGATTGTGGGGAGAAATCC	1.01157	0.95477	1.12032	0.264141	1.14049	0.0116823
NM_001003911	Adamts7	A_55_P1961451	TTTTATTCTAACAGTTTGCACATTTGTTATTATTTTACATAAATGAGTATCTACCCTTTC	-1.34005	0.351648	-1.40207	0.282767	-1.47516	0.0116823
NM_025462	Ece2	A_55_P1953593	TAAAACAGTGCCAGTGGGATCAAGCCCATGTGAACCAATACAGTGTGAGTCCAACTAAAT	1.04173	0.870894	1.18821	0.330591	1.24107	0.0116823
XM_001476393	Gm15451	A_55_P2094237	GCAAGCCCCAGCGTCTGTATTAGGATGCTCCAATAAACCTCACTGCTGCCACTCAAAAAA	1.08391	0.637163	1.14315	0.429577	1.20717	0.0116823
NM_025776	Rbm22	A_52_P6798	CTAATCATTGTAGTGGCATAAAAGTGATTTAACTAATTTGAAGTCATACCCTCAGAGAGG	1.15837	0.283267	1.12943	0.437329	1.18765	0.0116823
NM_172438	Thoc5	A_55_P2013078	CCACATGTGGTTCTTGATATTTTCCAAAGACACCAGCTAATTAAAATGTCATCTGACAAA	1.05994	0.780069	1.15327	0.437329	1.22643	0.0116823
NM_023143	C1ra	A_55_P2015363	AACAGAAGATAAGTTAGCTTTCGATCTCAGGTTCGTCAGACTGCCTGTAGCTGACAGTGA	-1.06583	0.823503	-1.19506	0.438774	-1.3009	0.0116823
NM_011728	Xpa	A_66_P100657	AGAAGATGACATGTACCGCAAGACTTGTACCTTGTGTGGCCACGAACTGACATATGAAAA	-1.04187	0.874347	-1.15359	0.473362	-1.24231	0.0116823
NM_025534	Ccdc82	A_55_P2014635	GAATCGGCTCAGGGTCTTTCAATTCTCATGTTCAGGGAGAACTTCTTAATATATATATTT	-1.17061	0.447502	-1.17011	0.496583	-1.27248	0.0116823
NM_029942	Prelid2	A_51_P480119	TTGGAAACTTTTGCTAGTACGTTCTTAAGACAAGGAGCCCAGAAGGGAATTAGAATAATG	1.30533	0.390582	1.27072	0.505488	1.48183	0.0116823
XM_001476689	Gm3431	A_55_P1998816	CAGACTTAGTTTGGGTCATTTGTCCTAGGATCTTTGGGATTTATTTCTGTAAACTAGTAA	-1.2688	0.300805	-1.19167	0.557506	-1.3436	0.0116823
NM_007998	Fech	A_55_P2042146	AAACAAGTGCATGTTTCAAGAGTGCTAAGATTCCCCGGGCGCATAGCCTAATAAACGTGT	-1.07474	0.633703	-1.09763	0.571614	-1.19049	0.0116823
NM_133850	Commd7	A_55_P2063366	CCATCTTACATTGTTTGGTTCCAGAAAACCAACCACCTTTTGGTTAAGTGGTAAATTAAA	1.04448	0.778809	1.08624	0.58413	1.15622	0.0116823
NM_029104	Zmynd17	A_51_P369426	ACTGTTTACAGCCAACAGGAACTGGAAGCCTCTTTGCAGATTCTGGTGAACTTGGATACA	1.1091	0.756444	1.18243	0.631503	1.4202	0.0116823
NM_025839	Nudt16l1	A_51_P369516	ATGTTTATTTGGGTGCTTGTTGGATTTCTCTGTTAGATTTTGTTCTTGGTGTATGAACTG	-1.16131	0.446947	-1.10852	0.689223	-1.26837	0.0116823
NM_178799	9330129D05Rik	A_52_P671700	AGAGGAAGATAACTCCTATGTCATAAATGGTCACAAGTGGTGGACCTCAGGCATCCTGCA	-1.28911	0.40018	-1.16959	0.697373	-1.4298	0.0116823
NM_175179	Fam123b	A_55_P2168431	ACATATATTTCATTTGCTGAATGCTAATAAACTTCTGTGCTCATGAGGGACCTCCAGTCA	-1.0691	0.801608	-1.10682	0.723676	-1.29656	0.0116823
		A_30_P01030810	CACACAGGAGTTCATGACAAGCTCATCTTTGGACCCTGTCTACATGTGTTAAATCAGAAG	-1.14132	0.582248	-1.10616	0.749589	-1.29344	0.0116823
NM_010160	Cugbp2	A_55_P2005570	GTTGTGCTCTCATCACAAGTCTTAAGGTCTTAATGTTATTTGTTGATAAGACAAGCTTAG	-1.01802	0.971389	-1.11377	0.780976	-1.35254	0.0116823
		A_55_P2148708	TCAATGTGCTGTACACAAAGGCTTTGCAATTAAAGTTTGTCTGCATCCAAGGGGAAAAAA	-1.08364	0.63371	-1.06269	0.793075	-1.20148	0.0116823
AK158148		A_55_P2139221	TCCAAGCGTTCAATGCATCCACGTGGCGATTTAGATCTGCATACTGAAAATAAAGACCCG	1.2001	0.603134	1.12583	0.815747	1.48562	0.0116823
NM_153419	Grwd1	A_51_P170758	ATTCTGGCTGTTGATCAACTTCAGGAACTTTAAGGGTTTTGCCATAGCTGGGCCAAGTCT	1.00142	0.997446	1.0833	0.830963	1.30857	0.0116823
NR_028429	Thap6	A_55_P2123831	CGAAGGACTCGATGTGGCATTTTCTTCTCCATATCAAGTTTAAACTTTGGAAAATAAACT	1.25949	0.317137	1.08993	0.832432	1.34831	0.0116823
NM_008353	Il12rb1	A_55_P2034033	AGTTTCCCTATTAGAGTATTGGGCACTTAATAAATGGGCCTTCCCAGAGACTGAGAAACT	-1.30974	0.137484	-1.07241	0.857288	-1.32626	0.0116823
XM_619973	Gm5858	A_55_P2058384	GGAGCTTGAAGAGATCGGCAAACGTGGAATGAAAAACTTCCATAACATCCAGGTTGATGG	1.12715	0.564652	1.04559	0.903364	1.25366	0.0116823
NM_013541	Gstp1	A_51_P374464	CGCGGCAAATATGTCACCCTCATCTACACCAACTATGAGAATGGTAAGAATGACTACGTG	-1.09884	0.838458	-1.07977	0.909696	1.49046	0.0116823
XM_001005575	Gm14072	A_55_P2010020	GGACAGAGAGATCTGGACAGGATCTCAGGACAGGTGGCAACTGCCAACAAGAAGCATTAG	1.05205	0.80558	1.00588	0.987558	1.22452	0.0116823
XM_888601	Gm6276	A_55_P2092983	TGTGTTCAAAAACAAGTGGATCCTCATGGAGCATATCCACAAACTGAAGGCAGACAAGGC	1.04779	0.823187	1.00462	0.989766	1.20405	0.0116823
NM_001039644	Edem3	A_52_P139588	CAGCCGTATATTTTCTTATGATGTAATTTATGAAAAAGCTGTCTGTACTAACAGGTGCTG	1.25212	0.308341	1.31033	0.2068	1.32829	0.0127904
NM_024209	Ppp6c	A_51_P256282	CCGGCTGTAAACCTCACTGTCCTTTGTTGGATGATAATTTGATGTTTTAAAAGGGTATAA	1.12322	0.465651	1.16638	0.348659	1.21567	0.0127904
NM_019818	Timm22	A_51_P421984	AGTGTTTCCTTGCAGTAAACAGATCAGGAGGCAGTGTGTGGACTGTTACGCATTAAGCTT	1.09704	0.531867	1.13952	0.385824	1.18291	0.0127904
NM_146165	Aimp2	A_55_P1993976	TGGTACGGCTTCCAGTCTGTTGTCAGAAAGGGACTTGTCCAATAAAGTACCATATCATCT	1.05567	0.841914	1.18602	0.421612	1.26639	0.0127904
NM_001163138	Card6	A_55_P1986691	AGACATCATTAATTACACTCAGTGGGTTACCCAAACCAAACCAAACCAAACCAAACCAAA	-1.07976	0.710137	-1.16624	0.423909	-1.22754	0.0127904
NM_019984	Tgm1	A_52_P627816	TGACAGTCGCTCTGGGGAGAACATACCTATGGCATATCGAGGTGGAGCTTAACCCTGGGC	1.8382	0.260589	1.61566	0.465753	2.06177	0.0127904
NM_025902	Cisd2	A_52_P286141	GGTGAATGAGATAAACATTGAAGATCTGTGTCTCACCAAAGCAGCTTATTGTAGGTGCTG	1.14788	0.500379	1.16793	0.476029	1.26345	0.0127904
NM_027338	Vps36	A_51_P278018	AATAAAGGACCCCAGCCAGGAAGAGTAAGAGCTGTTGGAATTGTAGGTATTGAAAGGAAA	1.21501	0.544705	1.25811	0.49222	1.44964	0.0127904
		A_55_P2096010	GCCCTTTCTGCACAGCTGGTGTTGTCATACTAAAAGCAATATTTAAATCAAACTAAAGAT	1.14954	0.425469	1.14285	0.49912	1.24331	0.0127904
		A_55_P1997485	TAGGACGGGGCGTGTGGCATCTCCAGGCCAGTCATCGCCTGTTCTGTTACCATCAAAGAA	1.034	0.84025	1.09391	0.517287	1.16066	0.0127904
		A_55_P2116149	GAAGAAGAAGAAGAAGAAGAAGAAGAAGAAGAAGAAGAAGAAAGTTATTTTAGTTTTTAA	-1.0155	0.977417	-1.20913	0.54762	-1.38655	0.0127904
XM_892353	Vmn2r-ps125	A_55_P2137628	GGGAGTTATACCATGGCCTTCTTGTCTAGAAATTTGCCTGATACATTCAACGAATCAAAA	-1.13447	0.337258	-1.09544	0.592625	-1.17898	0.0127904
NM_207522	BC067068	A_66_P134412	GCCTGGCTGGGGACTTACTGCTTTCTTAAACATTTATATCCTGTTATGTAAACATTTTAA	-1.08361	0.647692	-1.10824	0.593211	-1.21543	0.0127904
NM_019478	Pqbp1	A_55_P1971594	CCGGCCCCTTTAGTGTTGTTTGTAAACAACAAGCCCTTGTTGTTTAATAAAAGCTTTTTT	1.12915	0.489949	1.1158	0.601115	1.23897	0.0127904
NM_175318	Spty2d1	A_52_P237159	GCGTGATTACGAGTGGAATATAGATTTCTCTGGCATTATTAAATCCATGATGTCTTTTAC	-1.00894	0.983098	1.13243	0.605884	1.267	0.0127904
NM_001163819	Fance	A_51_P476851	TGGCCTTTCAGTGTGAGCCTTTTGTGCTCAGGTATATGTTGTGACCTCCTCTGTTTTGTT	-1.14951	0.274077	-1.09027	0.613151	-1.18399	0.0127904
NM_011599	Tle1	A_55_P1968362	AAATGCAGCCTGTTCCTTTTCCCCCTGATGCCCTCATTGGACCTGGGATTCCCCGACATG	-1.06861	0.77779	1.12245	0.637314	1.25568	0.0127904
NM_175316	Slco2b1	A_55_P2079009	CAGTTTGTACAGGAATAGCCTGGCTGTATACATACAGCTGATTATTAAATTTGTCTCTGC	-1.04463	0.930301	-1.18521	0.661006	-1.44653	0.0127904
AK088732		A_51_P400016	ATTTAAAGAAACCCTTGTGGATGAAGTCAGGTTGTGCAATATGGGGAGCCGCAATGTTTA	1.04966	0.881743	-1.12916	0.685425	-1.31268	0.0127904
NM_175138	Dnaic1	A_55_P2000148	TTCTCCATGGCCCTCAGCCTCCATTATACCCTCTTTGCACAAATAAAGGCCAGCTGGACA	1.24702	0.518682	1.17773	0.717643	1.44453	0.0127904
		A_30_P01031549	TTCCCTAACTGAATCAATAGAAGCGACTTTCAGTCATGTGGTCTACACACTGTTCTCTAT	-1.04764	0.863019	-1.09326	0.740854	-1.26768	0.0127904
NM_029010	Glb1l	A_51_P479865	CCCTCTGACTGTAAGTACACACACAGTTTTCTTGCCAAACTTTATTATGATTAAAATTCC	-1.07813	0.771945	-1.10247	0.75022	-1.29238	0.0127904
		A_30_P01023191	CTGGACGTTGCTGGGCTGCTCAGTGCTCTTTTTAATTAAAAGACTTATTTTTGTATTTTA	-1.08725	0.751331	-1.09117	0.793075	-1.30887	0.0127904
XM_001003209	LOC676870	A_55_P1953998	CACGATGTAGGTTTTACAGTCTCCTAATTTGTACTGGTAATGCAGATTCCAAATAAATAG	-1.0694	0.836909	-1.09859	0.798143	-1.34799	0.0127904
		A_30_P01023033	TTATCTCGTTCACGCATGAGCTGTTTAAAAATTACTCAATGTTGGTTAGTAGCCGTGCAG	-1.08546	0.730295	-1.08055	0.804761	-1.27954	0.0127904
		A_55_P2133356	ATAAAGCTATCAGAAGAAATCCAGACACCCAGTGGATCACCAAACCAGTCCACAAGCAGA	1.06635	0.730665	1.05721	0.829248	1.2036	0.0127904
NM_011930	Clcn7	A_52_P105015	AGTTGCAGTGTCTCTGGCACAAGTCTGTTATAAGGTCACACAGGGTCTTTCTTTGGAAAG	-1.22713	0.449786	-1.09614	0.84177	-1.3861	0.0127904
NM_028599	Wdr75	A_51_P492765	CTAAAAGTGCTGAAGAGGTTCCTGATGATGTAGATATGGAGGGAAACAAAGAAAGTGATG	-1.03784	0.911015	1.06325	0.868502	1.28335	0.0127904
NM_026364	Prpsap1	A_55_P2069832	CTCAGAACCGTGTCACTCGGAAGCTGCAAATAAAAGTTCCTTGTCTCCCTTGGGTCTTCA	-1.02012	0.956801	1.04764	0.902327	1.2667	0.0127904
NM_134089	Scrib	A_55_P2040748	GTGGCGAGACTGTAACTAGTGATGTTTGTACAACCAAAGACTCTATTTTGTGGTTTAAGA	-1.02522	0.91392	1.03207	0.911916	1.19207	0.0127904
NR_029464	5033406O09Rik	A_55_P2324976	AGGGTCTGTAGATATATGTGTATTTCTCCTGAAATCGGGGAAAATAAACTCATTTTCTGA	1.1739	0.682093	1.07331	0.9149	1.48405	0.0127904
NM_019552	Abcb10	A_55_P1963529	CAGATCAGACTGGTGAGAAAGCATTATGAAAATTGAATTGAGTCATCACGTTTTCTTTCT	-1.0965	0.654025	-1.03517	0.926797	-1.23508	0.0127904
NM_029239	Prkd3	A_51_P106397	CCTTGGCTACAGGATTATCAGACTTGGCTTGACCTCAGAGAATTTGAAACTCGCATTGGA	1.01434	0.976297	1.04392	0.927744	1.3234	0.0127904
NM_023731	Ccdc86	A_51_P108901	ATTAAGACGGAGACTCCAGCCCAGAGGGAACTGACGACTATGCTGGGACTCAAGAGAGAT	1.00119	0.997772	1.02313	0.96488	1.3044	0.0127904
NR_003107	Gm9731	A_55_P1964375	AGAACCTCTTTGTGGGCAGGACATATAGAGCTTTCTAGAATTGGCTGCATCAGCTTTTGC	-1.03817	0.858457	1.0072	0.984859	-1.18494	0.0127904
		A_30_P01031894	TAGACTGAGCTCCTCACAGGCAGGAACATGGTTGTTTCTCAATAAACAAGTTGCAAAAAA	-1.25654	0.486643	-1.43093	0.209399	-1.45406	0.0138925
NM_133992	Usp52	A_55_P2079103	GACCACAGCTGAGAAGTATCTGTCTTCCATACATTCTATCTCGAGTTTTGTTTTATTTTT	-1.14981	0.375586	-1.18735	0.310633	-1.22236	0.0138925
NM_009944	Cox7a1	A_51_P148612	ACAACGTCCTGTACAGACTGACCATGACGCTGACTCTGGGGGGCACTGCCTACTGCTTAT	-1.47614	0.294125	-1.50618	0.319399	-1.63361	0.0138925
NM_207659	Hook3	A_51_P176387	GTAGGAGTTCATTCTTTTGTTTTCTCGGGAGCCTAATTGAATATGTATTCTACAAAGACT	-1.15054	0.564007	-1.24424	0.328099	-1.30679	0.0138925
NM_025509	Ostc	A_52_P592951	GTCCAGCTTTCTCTTTACAATGGGAGGTTTAGGTTTCATAATCCTGGACCGATCCAATGC	1.30837	0.40018	1.38368	0.336221	1.46702	0.0138925
NM_001040026	Sco1	A_52_P43848	GACGGGAAGAACTAAAATCATTGTGTAGACTAGACCTAAAACTGGATGCTCAAGAACGCC	1.12196	0.712844	1.26175	0.423286	1.36797	0.0138925
NM_172594	Dhx29	A_66_P117838	CTTGAAAATCCAAAGATGTCCCTTGAAAATGACAAGATTCTACAGATCATTACAGAATTG	1.10827	0.719867	1.23572	0.424792	1.35635	0.0138925
NM_145943	BC031781	A_52_P535907	CTTCATCAGCGTTTGCTAAGTTGTCAGTTGTATATTAATTCAGTGACTTTATATGTCTGG	1.18379	0.38701	1.18418	0.429577	1.26723	0.0138925
NM_016784	Plrg1	A_55_P1987979	GAAAGCTCACTTGCAGAAAACATTGCTGCTTTGTATTTTACAATAAACTGCTCCCATGTC	1.03566	0.865994	1.12935	0.438474	1.19497	0.0138925
NM_009148	Exoc4	A_51_P350403	CAAGCAAGCCACCAAGGACAAGAAAATAACCACTGTGTGATGGAGTGCACCTCACTGGGT	1.07336	0.799479	1.18263	0.487634	1.29798	0.0138925
		A_55_P1959541	ATCAAAGTAGGACTCGAGTCCTCCTCGTTTTTCACAGTGGCTTTGTTTCAGAGGTACACT	-1.11507	0.504316	-1.11987	0.53107	-1.19983	0.0138925
NM_178084	B230120H23Rik	A_52_P522379	CCATCGTTCAAGCAAATCATTTCAATCCTGGAGTCTATGTCAAATGACACGAACCTTCCT	1.04462	0.893932	1.16086	0.559427	1.30035	0.0138925
NM_009637	Aebp2	A_55_P2165539	TAGTTCATTTATCAAAGCTACCCAAAGATACTGCCTTGCTGTTGGACCCAAACATTTACA	1.10001	0.722062	1.16874	0.573313	1.29765	0.0138925
		A_55_P2080048	TATTGAACATATCCAGGTGAACAAGGTACCTAAGATCGCCGACGAACCTACAGAGCTCAT	1.09755	0.405578	1.07489	0.600685	1.15016	0.0138925
NM_011790	Arih2	A_65_P09090	CATGACCTGACCAGATTCTTGTCTTTCTTCAAAGAAAAGTTGAGGTAATGTCATCTCGAA	1.0686	0.71907	1.1006	0.62937	1.20822	0.0138925
NM_025428	Zdhhc12	A_51_P153224	CAGCAGCCAGGTTGTCTAGGGTTGCTGGAGAGAAGGCTGCTGTTGTGCCTAAAAGCCAGA	-1.09981	0.614838	-1.10219	0.65494	-1.22384	0.0138925
NM_008636	Mtf1	A_52_P467266	ACAACGGACTTCCACTGAGCGATATGAAAACGTTACAGGTTCAGTACTTCCAAAGGAAGA	1.19757	0.470704	1.13414	0.701762	1.33835	0.0138925
NM_024214	Tomm20	A_55_P2009993	GAGCTTGGCTGATGATGATCTGGAATGAGCCAGATACCAACAAAATAAAATCTCAGTAAA	1.03144	0.902912	1.08779	0.702138	1.21577	0.0138925
NM_028651	Tmtc4	A_51_P508485	TCAGAGGGCTACCTGTGTGTATATGCTGTGTTTTCATGTTTTAGTTGTAAAGTGGGTTTC	-1.05477	0.878485	-1.13146	0.704119	-1.34218	0.0138925
NM_144886	Exosc2	A_55_P2034740	AGGAGTTCAAATCCCAGCAACCACATGGTGGCTCACAACCATCCGTTACGAGATCTGGCG	-1.01085	0.978416	-1.10309	0.710656	-1.25117	0.0138925
NM_146202	Zfp768	A_51_P256224	AGTGGGGAGTGAGGCCCAAGGGTAGGGTCTGGATCTCAGAGTAAACTGCCTTGTCTTCCT	-1.16958	0.355533	-1.07647	0.787926	-1.2339	0.0138925
		A_55_P2113466	ATTCCCAACACTCAGACTCTGCCTGTGGGCTTGGCTGCAGGACAGCAACTTGACTCATCC	1.20653	0.6276	1.14054	0.808698	1.51507	0.0138925
NM_011119	Pa2g4	A_55_P2117146	TGAAAATGAAAACTTCACGTGCCTTTTTCAGTGAGGTGGAACGGCGTTTTGATGCCATGC	1.09378	0.833643	1.12326	0.819024	1.45095	0.0138925
NM_138950	Wdr81	A_55_P1980421	CTTCTCACTAGTTGCAGTCTATGTAAATAAGGTCAATAAATTCTTTGGAAGAGCCACGGA	-1.05391	0.838458	-1.0556	0.87641	-1.24774	0.0138925
NM_172650	Kctd3	A_66_P139250	GCCAGTGGTTTCACACAAATTCCCTTGTATTTATTTGTTGATTAAATCAAGTGAGAAAGG	1.04075	0.894215	1.05333	0.887058	1.28312	0.0138925
NM_008043	Frat1	A_52_P584188	AAGTGCTTGGAAACACTGTTCACTCTGAGCGACCATTTCGTTTTAGTTTTCTGGAGTCAA	1.0868	0.835227	-1.06961	0.908327	1.41056	0.0138925
NM_181859	Oxct2b	A_55_P2022629	TTCTGCTAGATGGTGTCTAGTGAGAGCCATGTGACCTTAATTAAAAACCCTAACCTGAAA	1.06655	0.832878	1.05088	0.912691	1.30822	0.0138925
NM_026574	Ino80	A_55_P2037883	CTGAACTTGTACATATGTATAAAGAGAGACACATCTTTCTTTTACTAACTGGATAAAAAA	1.1912	0.147826	1.02141	0.946666	1.19075	0.0138925
NM_013876	Rnf11	A_55_P1970164	CCCACCCAAATTCTTTTCTGAAAAGTTACTGACATTTGGGTCAAGGTTTTATTAAAAGCT	1.06109	0.838861	1.01829	0.96919	1.29713	0.0138925
NM_011943	Map2k6	A_51_P256093	CCGACTGTCAACTCAACCGTGGCTGATCATCGCATCGTTTGAATGAACTGTCAAAGTTAA	-1.21043	0.593531	1.00814	0.99137	-1.48296	0.0138925
BY662175		A_55_P2130448	CAGAATGGGCCAGAAGCTTATGATGTGACCCATTGTGAAAATAAAGTATCTTGAAATTAA	1.13409	0.601144	1.34861	0.0890896	1.30299	0.0148807
		A_30_P01020135	AGCAGAGGGGAAGCTGTTAAACTGTCAGTCAAAGCAGTTTGGGAAATAAAAGAGACTGGG	-1.55725	0.240263	-1.71481	0.119104	-1.66237	0.0148807
XM_001479385	1110054M08Rik	A_52_P552547	TAACTGTGAGCTTAGACCCAAGTTAGAGCTAGGCAGATGACTTGACCCACTGAAGTGACT	-1.11964	0.626853	-1.27226	0.194769	-1.28136	0.0148807
AK035112	AW549542	A_55_P2274378	AGAGATCTGTTTTCCCTGGCTTGAGGCCCCGAGGGTCAGCTGTAAATAAAATAGGTTTTT	-1.0216	0.983923	-1.86932	0.208432	-1.91783	0.0148807
NM_010010	Cyp46a1	A_51_P457664	TTGATTGATGGGGTCAGAGTCCCTGGCAATACTCCTCTCCTGTTCAGCACCTACGTCATG	-1.34675	0.352951	-1.39593	0.300241	-1.50413	0.0148807
NM_146005	Ank3	A_52_P351925	ACAGCCTACCAGAAATCTCTGGAAGAAACCAGCAAGCTTGTCATAGAAGACGCACCTAAA	1.05282	0.900081	1.26922	0.403237	1.36516	0.0148807
		A_52_P542970	AAGGCCGTGCCGGAAGAGTTGGGAATGGATGATGATCCTGTTCCTTTACCAAATGTTAAT	1.10541	0.567447	1.14662	0.421177	1.20817	0.0148807
NM_026160	Map1lc3b	A_51_P126177	CACTGCTCTGTCTTGTGTAGGTTGTATACGTCATTATGTCCCTGGTTTTTATAACTATGG	-1.15106	0.489564	-1.17713	0.445525	-1.2666	0.0148807
AK044736	A930038B10Rik	A_55_P2251974	TTCTTCTTCAGGGCATCTTATGATGGGAAACCTGGTTGAAATAGAATATTAAAGCTTCTC	-1.07035	0.924764	-1.4223	0.445525	-1.67402	0.0148807
NM_026396	Brix1	A_55_P2069554	GCCTAATTAGGGCACCATTTTAAAAAACTGAAATCTTTAAGTCGGTGTTGGTCTTTTTCT	1.02057	0.936201	1.11951	0.499591	1.18909	0.0148807
XM_001474255	Gm2658	A_55_P2082841	GAAGAAGAAGAAGAAGAAGAAGAAGAGAAAAGAAATGAAAAGGAAGGAAGAAATCTATAA	-1.01737	0.972857	-1.21955	0.507931	-1.38063	0.0148807
NM_027453	Btf3l4	A_51_P465473	AGAGAGTATATCTAGAACTGAGAAAATGTGTGTCCTGGTCCAGATTCAGGCTCTCTGTTG	-1.07969	0.699127	-1.13449	0.524882	-1.23528	0.0148807
NM_130882	Cyp4f13	A_51_P210603	CGGGCCATCCCCAAAGGGAACATCTGTGTCATCAGCATTTTCGGGGTTCACCACAACCCT	-1.32391	0.296176	-1.22521	0.55387	-1.41449	0.0148807
NM_178600	Vkorc1	A_51_P395555	GTGCCTCTAAGTTCTGTTCCCATGGGCTGCATTCTGCTGTTGGTTAAAGAGAAGGATTTT	-1.02016	0.95453	-1.13273	0.583967	-1.24814	0.0148807
		A_30_P01019870	AGCTCCCGAAAAGGATTCCTCACCTGGCTTCCTGTGCAGCCTCAGTTTACCACAGTGTCC	-1.24095	0.388252	-1.18062	0.588777	-1.3607	0.0148807
NM_008738	Nrtn	A_55_P2042086	AAGGGCCCTCCCTGCCGACCCTCGCTGAGAACTGACTTCACATAAAGTGTGGGAACTCCC	-1.13336	0.574346	-1.14315	0.59447	-1.28286	0.0148807
NM_001105159	Cyp3a41b	A_55_P2001780	GTACATCCACTGAGCTTTCTCAGTGTCTGTACAGGTTATCATCTAATTAAAAAGAGATGA	1.45979	0.349595	1.31139	0.608208	1.66867	0.0148807
NM_001033435	Gm885	A_55_P2109486	CTGAGTTCAAATCCCAGCAACCACATGGTGGCTCACAACCAACCATAATAAGATCTGATG	-1.02211	0.953869	-1.13336	0.62937	-1.27536	0.0148807
		A_30_P01032767	AATTGCATACCTTTCTCCAAGCCCAGCAGAGTCAGTGTTTCGCAGATGTACAGACTAAAG	1.1479	0.6276	1.16715	0.631659	1.34151	0.0148807
NM_019827	Gsk3b	A_55_P1981415	TGTGTACTTATCCTTAGGATTTGAAGACTTGCCTTTGGCGTGTGATGTCAGGTATGACAG	1.09517	0.643934	1.10992	0.648213	1.24359	0.0148807
NM_133953	Sf3b3	A_55_P2056300	AGTGTGGCTCAGTTCTGCCCTCGGAACCCTCCTGAATATATAAAACTAGTTTTTAAGGTG	1.02038	0.950854	1.10363	0.670039	1.23415	0.0148807
NM_013809	Cyp2g1	A_51_P137452	GTCAGCTTACATAATCTTTGTCTTTGCCCTGATATTGACCAGAATATACCTTGCAATTCT	-1.2761	0.678496	-1.31327	0.693322	-1.79737	0.0148807
		A_55_P1953475	TCTCTGATTACAACATCCCTGCACCTGGTTCTCCATCTGAGGGGTGGCTATTAATTATTC	1.25482	0.315332	1.13468	0.706849	1.32607	0.0148807
NM_181748	Gpr120	A_52_P503663	ACAACATGTCGCTGTTCAGGAACGAATGGAGGAAGATTTTTTGCTGCTTCTTTTTTCCAG	1.19167	0.629811	1.17279	0.732798	1.48343	0.0148807
NM_009004	Kif20a	A_51_P133137	CTTTGGCAAAAAATACTAAAGTTGTGGGGATGAAGATGCATGGTTGTTGCCCTGAGGTTG	1.24967	0.630023	1.1961	0.774646	1.65677	0.0148807
		A_30_P01025368	ATAGAAAGCTTTTGTTCATGCAGGCTGTCTTCTGGACATGTGTTCTGCGAGGCAAGCATA	-1.08961	0.809824	1.10566	0.819024	1.37331	0.0148807
NM_134133	2010002N04Rik	A_51_P156857	GTTATGTAAGAAGATAGCATAGATTTTGGGATAGTATTATGTCAGACGTTGCTTACTCTG	1.06848	0.758313	1.06676	0.823322	1.22693	0.0148807
NM_172856	Lass6	A_52_P667287	TATTAATATCTCTGTCTAATGTTCTCCCAAAAATGGACGGATAAGACTGAGAACAGACAC	1.28597	0.399492	1.10263	0.847033	1.4246	0.0148807
NM_026454	Ube2f	A_55_P1984640	GAAGCTTCCCAGAATGCATAGTCATTCACTGTAGATCTTACTGAAATGCGTATTTTATTT	1.05355	0.856366	1.06672	0.857075	1.26907	0.0148807
NM_016919	Col5a3	A_51_P241995	TCTGTGGTCTATTTAATTTGCTTCCTTCTGAAGGAAGTCTGGGGTACGGTGAGAGATTCC	1.06488	0.930131	1.14123	0.860699	1.64263	0.0148807
NM_175656	Hist1h4i	A_55_P2174198	TTTGCTTCCCGAGTGTTGGGATTAAAGGCGTGCGCCACAAGACCTGGCCAGTGTAAAAAA	1.12831	0.594171	1.05909	0.878363	1.26388	0.0148807
NM_001025262	Tpd52	A_52_P151853	TTCAAGCAGAACATTGCCAAAGGGTGGCAAGACGTGACGGCAACCAATGCATACAAGAAG	1.11608	0.674387	1.06172	0.887307	1.32282	0.0148807
NM_021883	Tmod1	A_51_P297069	CTAGACTGTAGTCGGACCTTTTATAAAACATGGCTAATGTGAAAGCTTTTTCTTTAGGCA	-1.09793	0.696055	1.0483	0.904327	-1.25994	0.0148807
NM_009546	Trim25	A_55_P2098071	GAGACCCATCTAGACCTTGCCCTGTTTGTGTCTTTATTTGACTGCTTCTGATTCTTTTTC	1.14295	0.59922	1.0522	0.911378	1.3253	0.0148807
		A_30_P01025426	ACAAATAGGATTTTAAGTCAGTTAAAACCCATCACTATAGTTGACACCCAAGAACTGTGA	-1.28659	0.172083	-1.03138	0.946256	-1.28743	0.0148807
NM_009716	Atf4	A_51_P464238	TCTTCACGAAATCCAGCAGCAGTGTTGCTGTAACGGACAAAGATACCTTCGAGTTAAGCA	-1.01837	0.968031	1.02639	0.960598	1.29752	0.0148807
XM_001479188	LOC100047937	A_66_P128931	AAGCGATGTGACATAAACACTTCATCCTGTATACGTGATGGGGCCGTGTAAACCCCACCA	1.58154	0.278862	1.7306	0.183239	1.70064	0.0158635
		A_55_P2044704	CCTAGGGGCTCCAAACACAAACAATCCCAATCTTTCTATATAAAATGTATTCAAGTAAAC	1.07619	0.668572	1.17776	0.25021	1.20028	0.0158635
XR_001740	Gm5080	A_55_P2179069	CTGCTGTTCCATTGATTGATTTCAAACCTTCAGAAATAGAATTTGGAGTAGTTACAGTTG	1.15852	0.417575	1.19396	0.31441	1.23658	0.0158635
		A_30_P01022187	GATGAGCAAAGGACAGTGTTGTTCATCTCTGTCATACACAGTAACAAGAAATTAAAGATT	-1.29129	0.255817	-1.21652	0.461994	-1.32382	0.0158635
NM_010655	Kpna2	A_55_P2182705	GAAGCTGTCCTCTGAATTTATTTCTATTTGGAATTTCATACCCTGTCATGTCCTGTAAAT	1.16601	0.570274	1.20925	0.505621	1.34158	0.0158635
NM_146036	Ahsa1	A_51_P173564	GTTGAAACTTTAGTCCAGCCCTCTCGCAATGGCTTGTGACTCACAGGATTGCACCATCCC	1.06405	0.809694	1.16145	0.507822	1.25046	0.0158635
NM_027687	Cabyr	A_66_P110769	TGACTACTGCCCATGTCCGCAGAGCAGAACCTTAAAAGAATGCTGATGCTGTTTGATTCA	1.17667	0.789962	1.39264	0.56554	1.74657	0.0158635
NM_025465	1810029B16Rik	A_55_P1982628	CACCTGCACACAATGGGAAGTGTGTGTATGCATGCACACAAATAAAATTTATTTTAGTAA	1.00823	0.978604	1.10095	0.594628	1.19236	0.0158635
		A_30_P01025359	CGCTGTCACGACAGAGCCACTCTTCAGTCACTTTGAAAAATTATAAAAGACACACACACC	1.1947	0.429215	1.1494	0.615451	1.31752	0.0158635
NM_010664	Krt18	A_51_P324814	GGATGGCAGAGTGGTGTCCGAGACTAATGACACCAGAGTTCTGAGGCACTGAGGCAGAGA	1.30403	0.409025	1.2158	0.630809	1.4608	0.0158635
NM_201609	Zfp652	A_55_P1954258	CGTTTCACACAATATCAAGCATTATAGAGAAGATGGGAATTTTCTTCTTTGTGTAGCTCT	1.05264	0.862593	1.13275	0.631083	1.26957	0.0158635
AK083507	D030036P13Rik	A_55_P2425437	AATGCTGCTCATATGTGTATGGGTGTAGGGCTATCCACTACAGCATGGGAACCTATTGAA	1.05756	0.791103	-1.10647	0.633699	-1.2135	0.0158635
BC099604		A_55_P1995874	TGCATCATGCAAGTGGTACCAGCTAGAAACAAGGTGTGAAATAAAACTATTTTAAAGGTT	-1.07766	0.834391	-1.16608	0.660899	-1.37286	0.0158635
NM_024413	Plekhf1	A_51_P418725	CATTAAGGGTTAAAGAAGGCAAAGGGAAGCTTGGGTTTCAGAGTCCATTCCCACCTTCAA	-1.28515	0.323552	-1.16669	0.661006	-1.37212	0.0158635
NM_153054	Slc18a1	A_55_P2107432	CTCCAATTTGGGAAATATGGCATTCATTCTAAGTAGCTTCTCATTTTTCTCAGCAAACAA	1.24049	0.428041	1.16222	0.670691	1.37524	0.0158635
		A_30_P01019660	CTGCCATTTTCTTACAACACGTGGATTCTCTTTCCGAGCTCGCGCTTGCGTTGCTGCAGT	-1.18282	0.494987	-1.13323	0.694326	-1.32466	0.0158635
NM_010592	Jund	A_51_P357744	TTTTGCTACGAGTCCACATTCCTGTTCCGTAATCCTTGGTTCGCCGGTTTTGTGTTTTCA	1.00746	0.989035	1.14502	0.703495	1.36304	0.0158635
NM_013826	Mocs2	A_52_P674309	AACCTGTGATAAGATGTCTGCAATAGACTCAGCCTTCTGTGACTAACTCCTAACTAACCA	1.05182	0.796915	1.07461	0.746249	1.1956	0.0158635
NM_181395	Pxdn	A_55_P2104327	AAAGAGGTGTTTGCACTTTGTAATGATACCTTTCAGTTCAAATAAAAGGACCACATCGTT	-1.15244	0.549496	-1.09938	0.770747	-1.2967	0.0158635
		A_30_P01020436	CGTAGCCAGTGCCGACTGAATTTATTAACTAGATGTTTATTTAGCATTCAAAGTCATTTG	1.1741	0.596108	1.11327	0.80234	1.38122	0.0158635
		A_30_P01019815	AGCCACCACCACACAACCGGAGCCACATGGCTCCGCAGCAACGGCAGGACGACAGACAGG	-1.00259	0.993021	1.0553	0.818137	1.18421	0.0158635
		A_55_P1996817	TAACTTAAATGGAAACTTAACACAATGTCCGGAGCTCTTGACGCCCTGCAGATGAAGGAG	-1.00671	0.984601	1.06425	0.822268	1.21902	0.0158635
NM_028029	Dnmbp	A_55_P2137299	TACTGAAAGCCACCGACCGAGAAGGCAACTTGATCGCCATCTTCCTTGAGGAGCACAGCC	1.01432	0.976	1.08678	0.832432	1.32533	0.0158635
NM_008489	Lbp	A_51_P454008	ACTTCCAGATCCGCAAGGACTTCTTATACTTGGGTGCCAATGTCCAGTATATGAGAGTCT	1.07936	0.821363	-1.08238	0.860925	-1.35652	0.0158635
		A_30_P01032702	TCAAAGGAAAACTTTTCATAAACATTTATTAATGATATATATCAGTATGATTCCATGTGA	1.10398	0.633703	1.0553	0.875994	1.24958	0.0158635
NM_008739	Nsd1	A_52_P565940	ACTCAAAAATGAAAGTTGCCAATAGGAGGCCATATCGCGAATACTACGTAGAGGCTTTTG	1.31866	0.389596	1.09184	0.879719	1.44207	0.0158635
NM_172679	4932438A13Rik	A_55_P2062603	AAAGATCTATTTGTATATAATTTGAGTAATTGTGATGATTGTATACCACAAAAAGATTGT	1.1023	0.632717	1.04188	0.910168	1.23907	0.0158635
NM_013863	Bag3	A_51_P371174	TGAGGGGTAGGAAGAGAGTTACAGGAATAGAGAACCTGTTTTTGAGACATGTTGTCATTT	1.11361	0.709236	1.05495	0.91283	1.32415	0.0158635
NM_177732	Slc35d1	A_55_P2058117	AACTCTCAAGTGTAGTCCTCAGCCAGAGTCGGACCTTAGTTGAAAGGACACAAATGAAAG	1.20716	0.518682	1.05374	0.92455	1.37212	0.0158635
NM_138646	Hps4	A_55_P2073218	CCAGTTCCAGGTTTATGAAGCAGATTCCCAAAGGCTCAAAAATAAAATGACCAAAGTGAG	-1.21442	0.441059	-1.0394	0.940028	-1.33553	0.0158635
NM_138603	Ccdc22	A_51_P116581	CTTATATGTTCCCATATCTGATCAGGGTGACTGTCCAGCTGACCACAGTTTATTGGATGG	-1.05641	0.639787	-1.01241	0.959414	-1.12898	0.0158635
NM_017469	Gucy1b3	A_52_P179068	TCATTTTAATTCTAGCATAGAATGGACTGAATTCCTGTTGGTATATTTGGCCTATCATCC	1.18739	0.608997	-1.00079	0.99874	1.41393	0.0158635
NM_025456	Eapp	A_51_P282424	GGTTATCATGCTTTTGGATTGCAAAGGCCACGTCAGAAACAACAGCCTGTTCCAAACAGT	1.14094	0.414316	1.2219	0.131401	1.20612	0.0168612
AK077360	5330438D12Rik	A_55_P2372902	GATGGCTCAACGTGACGATGTATGCACTCAATAAAAGATGTATGCACTCAATAAAAATCT	-1.21283	0.33062	-1.27724	0.209399	-1.27459	0.0168612
		A_30_P01025535	CCCTGGTCACTTCCGGGTGCTGTCCTGCAGATGCCTTTAATAAATGTTTTTATTTCCTCA	-1.08692	0.750015	-1.27569	0.22393	-1.28115	0.0168612
NM_008255	Hmgcr	A_52_P137371	GCTAAGTAGTGCTAAATAGTTCTTGACGAAGAAAACAGTCACTGCATTTATCTCTGTGAG	1.42412	0.328075	1.45974	0.357531	1.5696	0.0168612
NM_144802	Hnrpll	A_66_P133240	TCTAATGTTGCCTTGCTTACTATAAGATCCTGTTCTGTAATAAACATATTTTGCCTCAAG	-1.03138	0.907129	1.16599	0.390908	1.20683	0.0168612
NM_015755	Hunk	A_55_P1967538	GAAGAGTCTATTTTAGTCATACGATTTGGTCATGAGTAAGGACTATATTTATGTCACCAC	1.23422	0.447337	1.27015	0.411429	1.35449	0.0168612
NR_024069	2010107H07Rik	A_55_P2001903	TACAGATTCCTGCCCTTCTTTTTTGTCCTGGGAGGTGCGATGGAGTGGATCATGATTAAA	-1.11461	0.611195	-1.18014	0.416763	-1.24741	0.0168612
AK012274	2700022O18Rik	A_55_P2233462	AATTAGACTCCATTTCCACAACAAAAGGAGACAACCCTAACTTACAACCAGCCATTAAGC	-1.12148	0.63371	-1.20767	0.425507	-1.28855	0.0168612
		A_30_P01021305	CTTGAGCCCCTCAAGTGTTCTCAGGTGTATACCATTGCATTCAGTCATGACTAAGATTAA	-1.2056	0.447337	-1.21595	0.464446	-1.32501	0.0168612
NM_029609	Lhpp	A_66_P140507	ACTGAAACAGTCCCCGCTGAAAGTGAGGTTCTGTACCAATGAGTCCCAGAAATCCCTGAG	-1.0913	0.852457	-1.30659	0.47317	-1.48619	0.0168612
NM_175250	2810007J24Rik	A_51_P189733	CTGTTTGTGTAACAGGCTGGGGAAGATTCCAATACAGAGCTAATCAGATTGGCCTCAGAA	-1.18851	0.559684	-1.22201	0.516004	-1.3702	0.0168612
NM_001164204	Tsen34	A_55_P2062034	CTTTTGTGTTTCTTGCGGGGCTTAGGTTCCTGCAGTTCTAATAAATTTGTTGAATAAATG	-1.11425	0.606886	-1.14959	0.520981	-1.2499	0.0168612
NM_001038699	Fn3k	A_55_P2040090	TCTGAGATTCAATTTTGTATTCTCGCCATGACAGATGCTCAATAAATGCACATTTGCTGA	-1.04521	0.925456	-1.2333	0.521003	-1.39377	0.0168612
NM_007831	Dcc	A_55_P1961761	GAAAAAGATGAAGAAGAAGAAGAAGAAGAAGAAGAAGAAGAAGAAGAAGAAGAAGAAGAA	-1.00959	0.98573	-1.21207	0.522127	-1.3534	0.0168612
		A_30_P01026753	GTGTGGCATCCTGTGTAAAAATGTCTTCAATTTAGAACATGAAGCTCAGCAGCTGCACCC	1.07178	0.796573	1.15725	0.554671	1.28888	0.0168612
		A_30_P01017866	ACTTCAACGCTACTTTCTGCTCCAAGATACATACCCTGGTGCCTTCAGTTGACCTGGGGG	1.1195	0.669213	1.17805	0.559427	1.31503	0.0168612
NM_013746	Plekhb1	A_51_P451588	AACCCCTCATGTGCCTGTCTATAGGTAGCAAGCAATCTCTCCATTTGATCCTGTTCCAAA	-1.1093	0.816781	-1.22956	0.622225	-1.4707	0.0168612
NM_019499	Mad2l1	A_55_P2133255	CGAAATGCAGCAGTAAGACACATTTCTCTTTATATAGACCCCATATTGAAATACATGCTA	1.05223	0.922152	1.20626	0.649163	1.45919	0.0168612
XM_001472709	LOC100044615	A_55_P1967591	ACAAATTCACCCACCCACCAAAAAGAAGAAGAAGAAGAAGAAGAAGAAGAAGAGGAAGAG	-1.02182	0.968238	-1.16134	0.674013	-1.3627	0.0168612
NM_013854	Abcf1	A_51_P107234	TGGTCCCTCCTTTTGGAAGGGTACTACTGACTCACTGACACAAACAGCCAGAACCTCAGG	1.00387	0.986438	1.06485	0.676591	1.14094	0.0168612
NM_001109691	Phf21a	A_66_P119170	TTTGGAGTTTTGTGCTTCAAAGTTTCTGTTTCATTTGTTCGGTTTTTGTTTCGAGGGGGT	-1.20506	0.469697	-1.14848	0.677732	-1.34863	0.0168612
NM_026557	Rchy1	A_51_P374305	GAGGATTCAAGATCTCTGGATGGAAATGTAATAGAGCTTACTGGGTGATTGTAATAGCGA	1.11582	0.583921	1.08244	0.765122	1.23888	0.0168612
NM_025442	Alg5	A_52_P93902	CAAATCCCAATAGCAGAAGTTGCTGTCAACTGGACAGAAATTGAGGGTTCTAAGTTAGTT	-1.03331	0.744376	-1.03557	0.782767	-1.10597	0.0168612
NM_181394	Anapc13	A_51_P368903	CTGATGCCGGGCTCCTTCCCACGGACGGAGTTTTCAAACATATGGGGATAAAAATGTTTC	-1.08849	0.525282	-1.05065	0.808698	-1.15744	0.0168612
NM_026792	Agpat5	A_52_P572447	GGAAAAGTGTTCATTCCAGACTAAGTGTGAAGAAGACTTTACCTTCAGTGTTGATCTTGG	-1.00942	0.980463	1.07049	0.831757	1.25117	0.0168612
NM_011390	Slc12a7	A_51_P421734	CTGTCCACATTCACGACGTTCCAGTTAGGGTAGAGGCCACGTTTGCACCTGCACAGGTTC	-1.10335	0.756829	-1.09625	0.83483	-1.36847	0.0168612
AK139029	ND3	A_55_P2132147	CAATTCTATCTCTAGGCCTAGCATATGAATGAACACAAAAAGGATTAGAATGAACAGAGT	-1.12473	0.629607	-1.04747	0.913623	-1.28993	0.0168612
		A_30_P01032333	TCAGATCCCATGTTGACCCGTCACTCACATCCCTTCACTGGGCATGTGCGGTTCAACTGG	-1.40926	0.315332	-1.62888	0.097686	-1.53463	0.0177247
		A_30_P01023251	GAATTTCTGGAATTGGCCAGAAGACAACAGGGTTTGCTTATTTAACCTTTCAAATCAGTC	-1.48158	0.253095	-1.63595	0.140372	-1.54505	0.0177247
NM_001085493	2310030N02Rik	A_52_P150525	TAGAGGACTACTTAAAGAAAATCCAGCGAGTAGACTTTGATATATTCCATCCGTCTTTAC	1.03696	0.901717	1.24378	0.191403	1.25887	0.0177247
NM_029850	Bcl7a	A_55_P2185870	TTTATTCCATCGGTAGATATTGTTTGTACAATGTACAATGGTTTCATTTCAGAAAATAAT	-1.1686	0.561302	-1.30362	0.245426	-1.32169	0.0177247
AK139373		A_55_P2012301	ACGTCAGATGATCATGACCACGGAAGACAGCACGGAGGCGACGTGGGACAACTTAACAGC	1.10049	0.680869	1.20717	0.382226	1.27456	0.0177247
NM_175342	Cphx	A_55_P1952394	CCCTCCTAACTCCCTTGAGGGTTTTTTGTTTTATTTTATCTTAGGATGCTGCTTAGATTA	-1.0332	0.923374	-1.19754	0.415568	-1.25981	0.0177247
NM_011715	Wdr1	A_66_P135742	TCCGTGTCTGTACGCGTCCTTCTGAGAGCTTTAGACAGTTACAGTTTGCACATGAGAAAT	1.09426	0.588472	1.13874	0.423286	1.19271	0.0177247
XM_001475051	4933425H06Rik	A_52_P574158	TCAATCTAATCCATGTCACCAGATTTCTTTGGCTTTAATGTCATGGCTTTCAGTATCATT	-1.16533	0.504288	-1.2058	0.428056	-1.29853	0.0177247
XM_901095	Gm6940	A_55_P2077501	AAACCCTGTCTCGAAAAAACCGAAGAAGAAGAAGAAGAAGAAGAAGAAGAAGAAGAAGAA	-1.0468	0.913197	-1.24829	0.429577	-1.34915	0.0177247
NM_011358	Sfrs2	A_55_P2030486	ATCGAGAAGCCCTCCGCCCGTGTCGAAGCGAGAGTCCAAGTCTAGGTCGCGGTCCAAGAG	1.07751	0.637877	1.12027	0.478165	1.18099	0.0177247
NM_001037863	Atp11c	A_55_P2186085	GCTTTCTAAAATGACATGAATGCCATCTTTTATGAATGCAACTTGCCTTTTTCGTTACAG	-1.00611	0.991073	-1.19781	0.537799	-1.335	0.0177247
XM_001475948	Gm3195	A_55_P2041457	AAGAAGAAGAAGAAGAAGAAGAAAAGAGCCACACCTATGTTAAAGAGTCCACTGGGCTGA	-1.05298	0.897507	-1.20006	0.554671	-1.34517	0.0177247
AK138619		A_55_P2121446	CAATAGTATGGGACATGTGAGTTAATGAGATACTGTGTCAATGAATGAGGAAACCTTAAA	1.30837	0.22756	1.17003	0.60971	1.33609	0.0177247
NM_025404	Arl4d	A_55_P2057528	GGCCCTTTTTATAAGCCTCGAGTGTCCTCTGTATTACTGTATTTTGTTTGTTTTTTGGGT	-1.13865	0.823188	-1.31451	0.614467	-1.63775	0.0177247
NM_133993	Pwp1	A_51_P207403	TCTATTTCCTTCAAATAAACTTGAACTTGTCAAGCCCATAAAGCCTTCTGGACTTAAGAG	1.03695	0.876013	1.10533	0.621026	1.2076	0.0177247
		A_30_P01027115	AGACACAGAGTCATCAGTGTATGCCGCACCCTTTGTAATTTACAATAAAAAAGATGAAAA	-1.1198	0.645128	-1.14454	0.633097	-1.30552	0.0177247
NM_001045486	Zfp180	A_55_P2170414	AAGCTAGAGGACCATTCAAGACCAGCCTGTGCTACATAGCAAGACTGTCTTGAAAGAAAG	-1.01565	0.965969	1.10864	0.664708	1.23166	0.0177247
NM_001014973	Snx13	A_66_P111877	TGTATGATCTAGACATGCCTTAGGTAACTACCAATATAGCAAATCAAAGGATTAATGAGC	1.08451	0.726262	1.1152	0.673142	1.25949	0.0177247
NM_031874	Rab3d	A_52_P432919	CTATTCACTGACCAGACTCCCCTAAACACTATCTGACATTTCATGGTCCAGGTGACAGAT	-1.10982	0.664993	-1.12088	0.695769	-1.28432	0.0177247
XM_110983	Gm11552	A_55_P2158151	GGGATGAACAAATGGTTTTTCCAGAAGCTTCGCTTTTAGGTATATTTTTGTTTCGTCATT	1.07799	0.639025	1.0792	0.69777	1.17992	0.0177247
NM_029366	2810422J05Rik	A_55_P2018701	TGAACAGTGCTTCTGAGGTCCCCAGAGACCAAAGCCAGATCGTCTGTCCCCCACACCTTA	-1.18966	0.291415	-1.09717	0.708292	-1.23025	0.0177247
NM_172587	Cdc14b	A_65_P03022	GAGAGAACTGGTTGGATGTTTATTCTCCTGAAGGTATTTTTAAGATAAAGCTTCACCATA	-1.09063	0.753118	-1.11664	0.730388	-1.30202	0.0177247
NM_023638	Porcn	A_55_P2077666	CTGCCGTCTCCCTTTTTTATATGCAGTTTGTTATTGTCGAATAAAAGTAGAACTTACACA	-1.00437	0.992781	-1.10891	0.731648	-1.27136	0.0177247
NM_145991	Cdc73	A_52_P440962	AACTCAGCTATCATAAACGTCACTTGGATAGACCAGTTTTCTTACGTTTCTGGGAAACAT	1.173	0.597279	1.13079	0.757645	1.37788	0.0177247
NM_146066	Gspt1	A_52_P81783	ACATCACAGTGTAGTTTTCTATGAACAGTAGAACTGGAGAGATTAAAGATTATTCTGTCC	-1.06448	0.855913	-1.11326	0.766151	-1.35028	0.0177247
NM_010266	Gda	A_55_P2097478	CTGTATGATTTTGCTTATTGTTAATGTACTGGGTGAGCTCCTTTGTGCATCAGGAAAAAA	-1.01006	0.984428	-1.10122	0.816148	-1.35406	0.0177247
XM_001473723	Gm2380	A_55_P2062722	CTCATTGTGTGCTTATAACCAGGATCTTAAGCCTCCATTAAACAGACTTTGACAACTCTC	1.17556	0.611986	1.1116	0.819494	1.41331	0.0177247
NM_178801	6030446N20Rik	A_55_P2157927	CTGCTGAGCTAACTCGACTCTCCTGCCCTGTAATTTGCTTTTTAAAAATATTTGTATTTA	-1.04417	0.862277	-1.06385	0.828462	-1.21806	0.0177247
NM_025967	D16Ertd472e	A_55_P2067942	GGTTTTGCTCTGTCCTGAAGAAAACTTACCTTTGAAGCTTTTTGGAAGGAGTTTCTGGGG	1.1292	0.744376	1.10439	0.853117	1.42363	0.0177247
NM_001025102	2700007P21Rik	A_51_P126835	GTGGTCAGAAAGGTACCTGTTAAATGTTACTAACGAAACAAATGCTCTTCAGACTACTTT	-1.00567	0.98576	1.04826	0.867757	1.20207	0.0177247
		A_30_P01030574	CTCAGGAGAATGTAGGAAAGATTTCCTTTGCTACAGTTTTTGTTCAGTATCTACTAAGTT	1.2323	0.529595	1.05786	0.92848	1.44646	0.0177247
NM_001042672	Prei4	A_55_P1976351	CGTCTGCATTTTTCTGAGAAACCTCCTGTTTCAATTAGCAAGAAAAAGTTCAAAAAATCG	-1.16165	0.748078	-1.07095	0.930504	-1.58294	0.0177247
NM_207523	Rpl23a	A_55_P2109875	ACTGACTACGGAGTCAGCCATGAAGAAAATAGAGGACAACAACACTCTTGTGTTCATTGT	1.05096	0.824558	1.01611	0.966857	1.21481	0.0177247
NM_134034	Smek2	A_55_P2140147	CCTAGGTAACAAACAGCACATACCAATTTCTCTACACCAAGAACTTCTAATACATTGAAA	1.09726	0.693835	1.0153	0.973805	1.26495	0.0177247
NM_030205	Coro7	A_51_P323878	GCTAACAGCCTCATTACAGTGGTGTGGACCCCATAACAAACAGCCTATATAGGATATGCT	-1.02911	0.90606	1.00673	0.986413	-1.19345	0.0177247
NM_022988	Nif3l1	A_51_P479043	TCTGCAGAGCTGTATTGGACTTCTCATTTCAGTTCACGACTCTGGCTCAACAAAAGCCAT	1.13049	0.532007	1.23309	0.215002	1.24326	0.0185233
NM_201232	Nipbl	A_55_P2121231	TCTCCATCTGAATCTGCAAAAGTGTATGATAAAGCCATTAATCGGAAAACAGGGGTTCAT	1.06186	0.798209	1.21639	0.266594	1.22584	0.0185233
		A_30_P01031506	AAGACCCCTATGCTCCTGGAATCTGTAAACGCTAAAGTAAATAAACCGCAAACCAAAAAA	-1.16452	0.569759	-1.29566	0.295149	-1.33557	0.0185233
NM_013506	Eif4a2	A_52_P344376	CTGAAGCCCCTCACATTGTTGTTGGTACTCCAGGGAGAGTGTTTGATATGCTAAACAGAA	-1.11648	0.630486	-1.22387	0.340495	-1.27479	0.0185233
NM_028965	Snx11	A_55_P2183378	TGTCAGTGGCATTTAGTTGAGAGTTGAGGGGCTTTGGCCTGAAATAAACTGCAAGTATTT	1.1414	0.591132	1.22777	0.388698	1.30256	0.0185233
NM_019709	Mbtps1	A_55_P2047325	TGGGGATCTTGATTTCACCGTTGTTGGTGAAGGAAATTTTCAATAAATATGCATAACCTT	-1.14507	0.291415	-1.13483	0.390152	-1.17737	0.0185233
NM_145990	Cdk5rap2	A_55_P2112240	TCCAGTCCCAGCAGACCGGGCTCATGAGGAGACCTTTCAGCTAATAAAGCTTGTGGCCCT	-1.11489	0.507846	-1.14936	0.408168	-1.19494	0.0185233
NM_028108	Naa50	A_52_P111866	TGCACCTTACCGAAGACTAGGAATAGGAACTAAAATGTTAAATCATGTCCTAAACATCTG	1.16329	0.441059	1.181	0.423286	1.25211	0.0185233
NM_023858	Mtmr2	A_66_P128313	AAACTTAGAAGTCTGACTTTATGTGCTGTGTAAATCTCACATGGACACTTTACCAAAGAG	1.07452	0.656553	1.13216	0.425507	1.17752	0.0185233
NM_008140	Gnat1	A_52_P211185	CAAAGAATATCCCATGTGAGGTTACAGGCAATTCCATGTGACCATGTTGTCCCTCCTGAT	1.84024	0.172083	1.5136	0.472142	1.83695	0.0185233
NM_078477	Klf16	A_51_P215097	GTAAACAGGGGGAAAGGACTGAGGTTCTTAGGAGTTAACTCCATAAGCAATCAGAGCTTT	1.01472	0.97713	1.2217	0.477175	1.34638	0.0185233
		A_55_P2015666	AGGACCCAGGCTCCAGCTGTGGCTACCACACTAGGGTTTTTATACAAGATAAATACATGA	1.02873	0.892954	1.1095	0.505621	1.17495	0.0185233
NM_001037756	Brms1l	A_55_P1986958	GTGCAGACTGTCCCAATCCAGTAGCATTTGGCAGTGCTTATAAATATATATATATATATG	-1.18628	0.340273	-1.1524	0.516968	-1.24306	0.0185233
NM_172395	Cdc42se1	A_51_P512591	GTATGGCATTTCAGGCTCTAAGACTGGTCATGGATGTTCATTTGGAGTTTGCCTCCTTGT	1.37267	0.172083	1.21191	0.546505	1.36275	0.0185233
NM_019778	Zbtb20	A_55_P2035495	TTTTTTGCCTGCTGGTACATTACATTTCCGGGGGCTTGGGTGGATAATACTTTTCCCAGT	1.2196	0.477373	1.2108	0.547243	1.36879	0.0185233
XM_001475084	Gm2911	A_55_P2092156	GAGGAGGAGGAGGAGGAGGAGGAGGAGGAGGAGGAGGAGGAGAAGAAAGCAAGAAACTAG	1.00948	0.983353	-1.15751	0.590833	-1.29764	0.0185233
NM_025791	Tmem223	A_51_P457492	TGTGGGTGCCTACCGGAGCCTGTGAAAAATGGCTTACCCTTCTCAGACGATGCAAAACCC	-1.01009	0.971793	1.0949	0.605884	1.18121	0.0185233
NM_007444	Amd2	A_55_P2014511	CAACGATTACAATTTTGTTTTTACCAGTTTTGCTAAGAAACAGCAACAACAGCAGAGTTG	1.20544	0.66364	1.26171	0.627514	1.55976	0.0185233
		A_55_P1975322	GGAGTAATTATCTACTTGTTGTTTATAGGTCTGGCTTTTTCACCCAAGAAACAATCTGAT	1.14777	0.491383	1.12567	0.631659	1.24704	0.0185233
NM_007935	Epc1	A_51_P380986	ATATAGGGGAGAAGAATGCGGTAATTGCTGTCCGTGTATCGTCATTCCAGTTTGTAAAAC	1.06758	0.663457	1.08422	0.631659	1.1641	0.0185233
XM_001476302	Gm9468	A_55_P2028847	AAGAAGAAGAAGAAGAAGAAGAAGAAGAAGAAGAAGAAGAAGAAAATCTGTGACAATTAG	-1.03029	0.946765	-1.16303	0.649626	-1.33706	0.0185233
NM_008673	Naa15	A_51_P317505	TCATAGTCTTAAACCTTCTAAACATATGCAAATGTATCCATAACAGAAATCACCCAGTCC	-1.0643	0.821363	-1.12776	0.654073	-1.27296	0.0185233
		A_30_P01023234	GTGGAAACAAATTAGGATGTTTTGATTTAGTTGGAGACCCAAAACTCAAGCAGAACGCAA	-1.11626	0.567447	-1.10315	0.673142	-1.23368	0.0185233
		A_55_P2067200	GGATTGAAATCAGATGGAACATATTGGACTATCACTCCAGAACCAGAATTTTCTTATGTT	1.2983	0.395794	1.17725	0.696147	1.42134	0.0185233
NM_153567	Slain2	A_52_P366572	ATTGCCAGCTCCTAAAAGTTATGGTAGCATGAAAGATGACAGTTGGAAAGACGGCTGTTA	1.082	0.767367	1.10943	0.741975	1.30171	0.0185233
		A_30_P01024961	TGTCTGTACAGTTGTTGTGGATGGTTTGCCATCTGAAAGCACCTCAAGTTCTTATCCAGG	-1.02172	0.9577	1.10685	0.748005	1.28554	0.0185233
NM_030145	Lsm6	A_55_P2100655	ACTGCTCTTCAGAGATGGATAGATGAAGTGGTTTGGGTTCTCTTACCATCTTAGTTGGCC	1.0328	0.914561	-1.08638	0.760721	-1.23398	0.0185233
NM_016703	Preb	A_51_P135037	CTGGCTGGTAAACTGGAGTTTTTGTCTGGTTTGGTTTTATTTCTAATTATGTGCCTCTCC	1.10022	0.759063	1.11725	0.767713	1.33586	0.0185233
NM_001001321	Slc35d2	A_55_P1993998	AATGCCTGCTTCATGCTCATCCCAACTGTCATTATTAGCGTCTCTACTGGAGACTTTCAG	1.27664	0.457582	1.146	0.779208	1.46704	0.0185233
NM_001159631	Nek6	A_55_P1958857	GGGCCAGCCTTTGCAAATGGTTACCACCATTGGTTTAGTTCTTAGTACCTTTCCATACAA	1.13043	0.658175	1.09552	0.822051	1.32857	0.0185233
		A_55_P2183389	ATTTCAGGGCAAATGGACTTCACCAGCTCCTGAGTTCACTGCTGCTCAGCCTGAGGTGGC	1.0405	0.868425	1.06272	0.823075	1.22201	0.0185233
NM_145415	AA408296	A_52_P242251	ATTCTGACTTCCTTCAAGACTTTCTGAAGAGTTATGTGTTACTCAGTCTTTTTAAAGTGG	1.11168	0.685689	1.08359	0.825641	1.30244	0.0185233
NM_001033379	Dcp1b	A_55_P1993594	TCATGTGAACTGGTGTGACCAAACACACTTATGCCTTTTTAACAAAGTATAGTGATACAG	-1.10953	0.686927	-1.07569	0.84847	-1.29837	0.0185233
NM_030145	Lsm6	A_52_P593268	ATGCGTTCATCCGAGGAAACAATGTGCTGTACATAAGTACACAGAAGAGGCGGATGTGAA	1.02862	0.91977	-1.05385	0.862275	-1.21886	0.0185233
NM_001164581	BC049349	A_55_P2014570	TTCAAGTCCTAGAAAAGGTGAAAAGGACCAACTGCTTTAGGTTGCCTTCTGACCTCCACA	-1.10491	0.535831	-1.04516	0.874986	-1.18792	0.0185233
AK171905	Gas2l3	A_55_P2064676	TGTATGGACTTTTAGTGCCCTTGGCCTGTCATCTCCACAAAGTCTCATCACACAGATACA	1.05426	0.868217	1.04573	0.920135	1.28722	0.0185233
		A_30_P01026385	CTTTGTGTTCCTAACAGTCGATATTGGTTCCTGCTGTTACAACTGTTACAATGTTAAATA	-1.08885	0.738349	-1.0107	0.984119	-1.28661	0.0185233
XM_001477908	LOC100047327	A_55_P2162404	ATTGACTTAAACAATCATACCCTGCCTCTGCTTTGAGAATAAAGGCCCCACCACCATGGA	-1.38245	0.0843651	-1.4078	0.119104	-1.35047	0.0193715
NM_025735	Map1lc3a	A_51_P464981	GGCTCCTAAACTAAGCTATTTCAGTCCCCAGTGGATTAGGCAGAGATGTGACACCCACTC	-1.24674	0.229397	-1.24552	0.238974	-1.25714	0.0193715
NM_001042557	Map2k7	A_55_P1974602	AAGGATGTCATGGCGAAGACCGAGTCCCCAAGGACTAGTGGAGTCCTGAGTCAGCACCAT	1.18679	0.632534	1.35584	0.371573	1.44889	0.0193715
NM_178118	Dixdc1	A_55_P2158962	AATCTCTAGCCTCATGGAGCGTCTGCATGTCGTAGAGACACAGAAGAAACAAGAAAGGAA	-1.14985	0.632717	-1.26065	0.409516	-1.36555	0.0193715
NM_030561	BC004004	A_55_P2078048	AGACCTGAAACTCAGGCTGAAAAAGAGTGCGGAGCGGGGAATAAAAACACTGAAACACTT	-1.10727	0.589639	-1.16052	0.416763	-1.22032	0.0193715
NM_133973	Cog4	A_51_P450812	AGCAGTTACGGCTGGAGGCTAAAAGGGAGAGCTTTTCCAACAGAGAGGTGGGGACTAAGT	-1.18269	0.279497	-1.1543	0.432463	-1.21644	0.0193715
NM_134102	Pla1a	A_51_P381618	TCTAACGCTTTACATAAATGCCCTTTTAGCTTCTCTATTTCGACACAACTGTGATTACCT	-1.08887	0.621998	-1.13899	0.438474	-1.21086	0.0193715
NM_001048179	Ccl27a	A_55_P2070576	TCGGAGCCCCGGACATGTCGCGATTGAGGAGATACGAGGTGGCGCTGGAAGCGGAGGAGG	1.1308	0.632717	1.20494	0.470139	1.31503	0.0193715
NM_007444	Amd2	A_55_P2014506	GTTGGTGTTGGACTTTTAATCAGCTGAAATGTATTTCTGTACCACAATGTAAGCTTCAAT	1.10125	0.789403	1.2309	0.531239	1.37658	0.0193715
		A_30_P01033228	TTAGTCATTTAATCACTGAAGTGGGGTCAGCTGGAGACCACCCAAGTCAGGTTTTTACCT	1.20904	0.441569	1.18047	0.56554	1.30949	0.0193715
NM_001114334	Rps6kb1	A_51_P175205	ATAGTACTTTTCTCATGTGACTCAACACTATAGCACAAGTATTATTTCCCTGGATTCTCT	1.20984	0.315579	1.15069	0.567601	1.25798	0.0193715
NM_001085409	Steap3	A_55_P2096883	AACCGCAGACTCACCAAGATACGCAGGGGCTGGGAGAAAGATGGGGCTGTCAAGTTCATG	-1.15502	0.486643	-1.13875	0.59838	-1.26085	0.0193715
XM_885137	Gm6177	A_55_P2039572	ATTGATGTGGCCAAAGTCAATACCCTGATAAGGCCCGATGGAGAGAAGAAGGTGTATGTT	1.11679	0.458301	1.0952	0.628136	1.17783	0.0193715
NM_178639	Sfxn5	A_51_P234864	TCAGACTTTTTAACCTCAGAAAATGTCTCAATGTATGTGATTTATGTCATACTAACGGGC	-1.03948	0.905354	-1.12979	0.645923	-1.26046	0.0193715
NM_020261	Psg23	A_55_P2067741	CTGGCGCCTGCTCGCTTGCTCCTAAAGATGTAAACAATAGAGCTCTTGCTCTGGCGCTCT	-1.00428	0.989998	-1.09763	0.65839	-1.19805	0.0193715
NM_001164204	Tsen34	A_55_P2062029	TTGTTTGGCTTTTGTGTTTCTTGCGGGGCTTAGGTTCCTGCAGTTCTAATAAATTTGTTG	-1.0829	0.742136	-1.12431	0.659048	-1.25688	0.0193715
		A_55_P2024376	GGCTGTGGCCTCACATGGATCAGTCTTTAAAAGAAAACAAGCCTTTGTCTGTTTAAAAAA	1.09398	0.654333	1.10694	0.667632	1.2329	0.0193715
NM_033074	Tars	A_51_P479052	GTTCATTAAATGCCTCTTTCCAAAAATGGAAGATCCAAAAATGGGGATGTTTTATGTACC	1.10245	0.772214	1.16658	0.673142	1.37463	0.0193715
NM_001033150	Plekhm2	A_55_P1995012	CCCTTGAGGGACAGGTCAGGTGGATTGGGTTTTGTTTTTTAAAATAAAATTGATGTTATA	1.07491	0.688815	1.08831	0.677732	1.19318	0.0193715
NM_001113213	Odf2	A_55_P1952420	AACTTTACATACAGAGTCTGCTTCCTTTCCTCAGGGAATGTTTGGACGGACTGTTCCATG	-1.298	0.284257	-1.15662	0.682358	-1.36049	0.0193715
NM_019491	Rala	A_51_P365694	GTTCCATTTCTCCTGGTTGGTAACAAGTCAGATCTAGAAGATAAAAGGCAGGTTTCTGTA	1.09745	0.698442	1.11447	0.697585	1.26613	0.0193715
NM_009723	Atp2b2	A_51_P256384	GGGAACCAGACCTTTCTCTGGCAGCCATGCTGTTTGAACTCTTTTTCACTCCTTAGGCCT	1.08328	0.92604	1.28073	0.74184	1.84084	0.0193715
NM_001025156	Ccdc93	A_51_P124719	AGGAAAATTCATTTCAGTTCTCTAGACGGATGTTGTCTTTCTCCTACTTGTTTCATTTCG	1.00507	0.987387	1.0676	0.787508	1.19698	0.0193715
NM_177773	4933408B17Rik	A_55_P1960846	GGGGTACCAAGATCTGGATTTATGGTGTAAATATTGCTCATATTTTTGTTGCATAGACTT	-1.01983	0.961125	1.08747	0.793075	1.2735	0.0193715
NM_172679	4932438A13Rik	A_55_P2062602	AGAAAAGGCCATTTTTCCGCCTCGGATTTTATCCACTCGACCAGGACAAAAATGTCCACT	1.15043	0.606886	1.07526	0.867757	1.32868	0.0193715
XM_887206	Gm6222	A_55_P2122491	CATTGGTTCTGTATAATTGATAGTACAAGTGTGGACCCTTATATTTCTAACAGTTCCGTT	1.12333	0.50552	1.04511	0.887307	1.20829	0.0193715
NM_008304	Sdc2	A_51_P157255	TAATGGCCTTAATTCATACCTTTCTGTCCAATTACAGCTGTAATTCACCATGTTAAAAGG	-1.10646	0.592885	-1.04472	0.888158	-1.22147	0.0193715
NM_001013378	Uspl1	A_51_P270666	AGACATACCTCATTTTGATGACTCTCTGTTTGAGAATTGCTGAGTGCGTGCTAGTGTTTT	1.02857	0.924771	1.03481	0.92482	1.22319	0.0193715
XM_001480146	Gm4495	A_55_P2051577	AGATGGTATGAACCCTGGGGACTCCTTGGCTAGCCTGGGTTCATACCAACACACACGCGA	1.07107	0.782348	1.03536	0.930504	1.25587	0.0193715
NM_026787	1110012L19Rik	A_55_P1980951	GGTTCACTTTACTCCTGCTGTTTTCTGGATTGCACAAATAAATCTGATAATAGTTAAGTG	1.01644	0.96745	-1.02557	0.955564	-1.25221	0.0193715
NM_153392	Ttc39a	A_55_P2004732	TCCAGTAGGATTGCACAAGAATATCTGTGCAGAAGCAAAGACAGCATTTTTACCAGTGTG	1.25291	0.44481	1.3957	0.195666	1.38201	0.02011
NR_002928	Gm1943	A_55_P2078395	AGGTGGCTGTCACCATTGCTTGTTGACCCAGACAGTATAGAACATTGTGACACACACTGA	1.0572	0.772009	1.19364	0.195945	1.19589	0.02011
NM_134103	Il1rap	A_52_P467232	GATGTTGTCAACGCCTTTGTTTCTAAATGTTGCTTGAAGAAAATCCATGAATACATGGGT	-1.1811	0.636987	-1.46331	0.208432	-1.44323	0.02011
XM_916251	Gm5921	A_66_P126686	CTACTAAGGAGTCTGAGATCATTGACTTCTTCCTGGGTGCGTCCCTAAAGGATGAAGTTC	1.0125	0.954626	1.13316	0.234022	1.14319	0.02011
NM_001033261	Zfc3h1	A_52_P207635	CTTTTAGTTCCTCCTCTAAGTCTCTGAGATTCTTCATTTCAGGGTTTTAAACATAAGCAG	-1.07126	0.810345	-1.25214	0.291539	-1.27616	0.02011
NR_024069	2010107H07Rik	A_52_P563340	GACCTTCTATGATGTCTACCGTAGAAAAGCTTCAGAAAGACAGTATCAGAGAAGGCTGGA	-1.12786	0.542139	-1.1928	0.347352	-1.23255	0.02011
NM_018769	Dfna5	A_51_P498631	ATGCTTTAATGAACATATTATGTCTGGGGCAATTCCAGTGCGTTCTGGGAATTTGTCACA	1.11848	0.694118	1.23274	0.432787	1.33304	0.02011
NR_002864	Peg13	A_66_P136801	AAGCTTCCTGTGGAGGGGGTCCCCATTGGATTCATTGATGTGTACTATGTATTTGTTATA	-1.06306	0.692791	-1.10094	0.532739	-1.16767	0.02011
NM_001001892	H2-K1	A_51_P198434	TGAATGTAACCTTGATTGTTATCATCTTGACCTAGGGCTGATTTCTTGTTAATTTCATGG	1.02145	0.956372	-1.15633	0.559427	-1.27165	0.02011
NM_010974	Olfr242	A_51_P201490	CTACGGTTCTGGTGCATTCACATACTTACAGCCGTCATCACTGAATTCAATGGGCCAAAT	-1.16119	0.607114	-1.19877	0.560358	-1.35836	0.02011
		A_55_P2100118	TACCGAGAGAGGGTTTCTCCCTTGACTGTATCTTCTGCTGTCCTTGGAGGTCTGGGAGGG	1.11358	0.6276	1.14139	0.583967	1.2584	0.02011
		A_30_P01021813	ATTTATGGCTGGTTCTTCAGTGCAACGGTGAATTGGCTTTGGCCCATGATTGAATGGAAG	1.06057	0.863941	1.16831	0.604035	1.31339	0.02011
NM_144900	Atp1a1	A_52_P515497	AAAGGAAAACCTGGAAAGACTGAAAGATTACGTTTTATATCTGGATTTTTACAAATAAAG	1.11482	0.622648	1.1307	0.612199	1.24803	0.02011
NM_031873	Tas1r2	A_51_P277756	CTGTTAATCTGTGTTTCATTCCGGTTCCTGGGGAGCACAGACTGGGACTCCTGTGTTCTA	1.09449	0.814807	1.18987	0.64307	1.40524	0.02011
NM_025504	Atp5sl	A_55_P2167000	TGAACCCAATACACTGTGGAAATGTGTGATTCTTTATATTAAACGTCTGCTGTTCACATT	-1.12389	0.492956	-1.09821	0.653745	-1.2137	0.02011
NM_024471	Lias	A_55_P1963718	TTCTAAAGTGTAGCCAAGCCCTTCAAGATCACAGGAGTGTTGCGATTTTGCTTCCAGTTG	1.09126	0.633703	1.10144	0.653745	1.20704	0.02011
NM_001033201	Ncbp1	A_51_P328669	TTGGTACGATGTGAAACGGATGGGACCAGTATATTGACCCCGTGGTATAAGAACTGCATA	1.05032	0.843169	1.10667	0.666511	1.22914	0.02011
NM_026819	Dhrs1	A_51_P293901	AAGGCTGGTGCAAACAGAAATGGTGAAGGAGTTTATGGCAAAAGAGGATACTCCTGAGGA	-1.14859	0.503699	-1.11133	0.684773	-1.25343	0.02011
		A_55_P2137653	AATTTGAGGATGAGAACTTCATCCTGAAGTTCCTGGCATCTTGTCCATGCACTGCCAAGA	1.04126	0.838458	1.08058	0.687647	1.17854	0.02011
NM_001033312	Fbxl18	A_51_P175229	ATTCTCTCTGTCACTCTCATGAGTACAGTGACAAGAAGTAATCTGGTGAGCCATGGACGA	1.04805	0.883852	1.12378	0.695904	1.29541	0.02011
NM_001025586	Nr2c2ap	A_51_P314153	AGGGTGCTCTGGAACAATCTGAGGATGTGGCTCTCCATCACCTGTTGCACTGTGGGAGGA	-1.05228	0.8722	1.11832	0.708824	1.27832	0.02011
NM_194346	Rnf31	A_51_P191469	CTTACCAGGCCCGGCTATTACAGAAGCTGAGAGAAGAGGTACCCTTGGGACAGAGTATTG	-1.1047	0.630889	-1.09263	0.742447	-1.24184	0.02011
NM_019722	Arl2	A_52_P122696	CAAAACAACCATCCTCAAGAAGTTCAATGGAGAAGACGTGGACACCATCTCCCCGACACT	-1.14793	0.41503	-1.08173	0.747954	-1.21096	0.02011
NM_001040106	Aak1	A_55_P2248651	AAGGGCCTTAGAATAGCAAAAATAGCCAAGTTTTGGCCATGGGGACACACATGCCTGTAT	1.15405	0.594171	1.10641	0.78037	1.32125	0.02011
		A_30_P01027122	GCAAAGCTTTCATCGTGGGTGACCAGATCTCCTTTGCCGATTACAACTTGCTGGACCTGC	-1.11702	0.787411	-1.13982	0.790796	1.46569	0.02011
AK015696		A_51_P521001	GAGTATGGTATATCGCGGTGCCTCCTGGGAAATGTAGTCCAGCAGCTCGTGTTTGTCCTC	1.24016	0.33377	1.09797	0.793075	1.30419	0.02011
NM_010579	Eif6	A_55_P1989013	GCTGAATGAAGCCAAGCCAAGTACCATTGCCACCAGCATGCGGGATTCCCTCATTGACAG	1.08426	0.715206	1.07499	0.809785	1.23406	0.02011
NM_009438	Rpl13a	A_55_P2101910	GACATTAGAGAGCTGACAGCGCACCACCTGCATGAGTTTTTATTAAAGTGCAAACCATGG	1.00713	0.984859	1.06541	0.842091	1.24093	0.02011
NM_145456	Zswim6	A_51_P215995	AAACATGCTAGAGGTATGTTTGTAGGTATTTTTGTTTAGAAGAACTATTTCATGCGCTCC	1.00956	0.98299	1.05863	0.883741	1.26759	0.02011
NM_001081288	Taf2	A_66_P107585	GAGCTTGGATATAGATAATTTGGCCCACACTGGAGTATACCAGCAACAGTTTAAAATACA	1.12139	0.629607	1.05868	0.885925	1.29192	0.02011
		A_30_P01025309	TTGAAAGCCATCACGTGGTCACTGTTGTTGGTAGATTTCTGTTGTGCAAAAGTAGCCAGG	-1.11066	0.577202	-1.04472	0.890413	-1.22041	0.02011
		A_55_P2186833	GGACAGAGAGATCTGGATAGTATCGCTGAGCAGGTGGCAGCTGCCAACAAGAAGCATTAG	1.04003	0.876694	1.02302	0.953099	1.21291	0.02011
NM_026213	Ttc33	A_55_P2104662	TGTCAAGATGAATGGCATTTGCAGATTGTCAGTAAAGTCTATTTCTGCATTATCCTGGTC	-1.00109	0.996897	-1.01902	0.9587	-1.19221	0.02011
NM_001042620	Dhx15	A_55_P2040888	CTCGTCGAAGTACTGATTTCACAAGCAGGGACTATTATATTAATATAAGAAAAGCTTTGG	1.1125	0.673496	1.02359	0.9641	1.28292	0.02011
		A_30_P01030200	ATTCATTAAAACCACATGGCCACACTCTTTGACAACTATGACAAACCCTAACAGGCACAA	-1.12709	0.490739	-1.01686	0.966214	-1.2108	0.02011
NM_001001999	Gp1bb	A_55_P2039876	TCAATAGGCAAAGTCTTGGATCAGAGGTGGATGGAAACTCGAGCCAGCGCCCAGAGTGGC	-1.0456	0.866928	-1.01906	0.966214	-1.2391	0.02011
NM_001048208	Med14	A_52_P406371	CTTTCACCACGAACCATGTCTTTTGCCTCTTTTGTTAACCAGATTCAATCAAAGAAACTG	1.17664	0.239686	1.26429	0.0800014	1.19195	0.0209327
NM_009270	Sqle	A_55_P1975185	TGATTTCAGTATTTGGGGTGACTCATTGGGACAAGCCAATAAAATGAAGAGTGAACTCTT	1.77548	0	1.66625	0.097686	1.50187	0.0209327
NM_001111277	Eif2b3	A_66_P127160	TCCGCTGCTATGTCCACATCATGAAAGAAGGACTTTGCTCTCGAGTAAGCACACTGGGAC	1.04583	0.861955	1.24486	0.146144	1.22374	0.0209327
NM_178047	Prom2	A_52_P452667	TTATGAATGTACAAGCAAGTTTTGCTGCTAGGACTAAGGATGGTGGTACCCAAAGTACGA	1.33063	0.564007	1.63761	0.251917	1.67564	0.0209327
NM_009817	Cast	A_55_P1968381	CCAGAAAGCCTTTACAAACCTTTGCACTTTATATATACAGTGCCTGTAAATCTCATTAGT	1.08759	0.691623	1.20398	0.319399	1.23498	0.0209327
NM_025615	2810004N23Rik	A_51_P169032	CGTAATGTTACTGTCTCTAAGTGTCTGTGAATGACGCTGAAGTGCCTTTTGGACTCAGTG	1.10243	0.554193	1.14356	0.411429	1.18314	0.0209327
		A_55_P1961725	AGTTCCACGTGAGAACAGAGCAGCTACGAAGACATGGGTTTGGAAAGATACAAAACCGTA	1.1198	0.594771	1.1737	0.445793	1.24749	0.0209327
NM_199198	Hdac10	A_51_P502764	ATAATAACAGTGATTGCCAGTCGCTTGAAATCGGTCAAGGTGGGCGATTCACACGTGAAA	-1.24082	0.422735	-1.23533	0.477288	-1.34722	0.0209327
NM_019826	Ivd	A_51_P425680	TCTGTATATTTCTCTAGACACCCTGTGGCTAATTTTATTACAACTGCACAATGTCTGTTG	-1.13441	0.560193	-1.1448	0.566717	-1.24314	0.0209327
NM_001004362	2610008E11Rik	A_52_P161087	TTGGGAATGGGAATGTTTATGCTTTCATGTATTAGAACCATGCAACTTGCTTTTTGGTAT	-1.12877	0.601466	-1.15366	0.57137	-1.27364	0.0209327
NM_177576	Sunc1	A_55_P2040860	GAGGGAAACCCCAAACTCATTCCTACTAGGCAGTAAGAATTGAATGAATTTTACTAATAA	-1.19104	0.714447	-1.31531	0.582563	-1.62255	0.0209327
NM_010904	Nefh	A_55_P2053181	TCCACTGAAGTCCACTTTCAATTGCTTCCATGCAATAAAACCAAGTGCTTCTGAAATAAA	-1.18753	0.447337	-1.15665	0.593994	-1.29416	0.0209327
XM_001479090	LOC100048011	A_55_P2029111	GGGATTTGTCACCCGATGGATTAGTCATTGTTCAAGGTAAAGGGGGAACTGAGTTTAATT	-1.1689	0.600694	-1.17974	0.631585	-1.36015	0.0209327
NM_199310	Ccdc32	A_52_P305182	ATGGTTTAGTGTTTGACACAACTCTTGATTAATTCCAAACTTGCTTCTCATGGTAAGTTC	-1.00135	0.996663	-1.1029	0.631962	-1.19632	0.0209327
		A_30_P01030305	ATAAACCTCACACTGCAATGCAGGTTCTTTGTCCGAAACGCCCATTAAAATGGTGGGATG	-1.22899	0.586404	-1.22722	0.647283	-1.47359	0.0209327
XM_001473480	Gm7170	A_55_P2029642	ATATGCCCAAGTTACCAACAATCCTGAGAACGATGGGTGCATAAATGTGGTCTTGCTGGT	1.05591	0.720956	1.07582	0.670691	1.15961	0.0209327
NM_175467	Sptlc3	A_55_P2035434	TGAATTCTGAGCACATAGTGAAACTCAAATTCCCTTATAACACGTTCCCAAATTACACTT	-1.12812	0.482758	-1.09434	0.681775	-1.20145	0.0209327
NM_029745	Tbc1d9b	A_55_P1980035	CCTGCCCTCATTTTAGTTGGCTAAAAACCACACTGTGCTCAATGCCTTAATAAATCCCTG	-1.041	0.848406	-1.07487	0.737716	-1.20108	0.0209327
NM_024166	Chchd2	A_55_P1992216	GCTTTGGAATGGCCGTGAAAGAGATCTAACTGTGGATGCTTACTGAGGCTTGTATGTAGT	1.13093	0.56552	1.09556	0.743048	1.25153	0.0209327
XM_914190	LOC638236	A_55_P2052613	TAGAGAGCTGACAGCGCACCACCTGCTTGAGTTTTATTAAAGTGCAAACCATGGAATGAA	1.02129	0.946663	1.08344	0.74896	1.21939	0.0209327
XM_001478568	Gm3806	A_55_P1966719	TTCTGAGCCTTCTTTGTCTACCTCACTATGATTAAGAAGTAAAAGTTAACCTTGGAAGAA	-1.12324	0.505068	-1.06968	0.793552	-1.21441	0.0209327
NM_001081222	Esco1	A_66_P127311	ATGATCTGGGTTTCCAACAGGCTCCATTGATGTGCTATTCCAGAACTAAGACACTTCTCT	1.0702	0.826906	1.08826	0.823075	1.30734	0.0209327
NM_009995	Cyp21a1	A_55_P2140107	CCCATGATCCCTGAGCTGGTGCCTTCTGCCCAGTAATAAATGGTCTCTTCAGATTTCCTC	1.7803	0	1.14637	0.825216	1.51662	0.0209327
		A_30_P01024338	TCCAATCACAAAGCTAGGAAGTTTGGCAAGAGGTACTTAGGGAAACCTCCAGTCTTTTCC	1.1802	0.548941	1.08946	0.838805	1.3337	0.0209327
NM_019579	Mpp5	A_51_P371331	TGAAGGAAAGGACTGTTCTGTGTCATCATGATGAACTTTATTTGGCAAACCGCCAACAGG	1.06848	0.858404	1.08241	0.862363	1.34568	0.0209327
NM_177186	A530082C11Rik	A_55_P2126259	GCACACTGGCTTGTGTATGAACACACACACATATACACACACACATATATCTTAAAAATA	-1.10329	0.676988	-1.05526	0.887199	-1.25805	0.0209327
		A_30_P01024339	GAATTTCAGGAATGGTTTTATTTACTTCTTCCCAAGTTTTATTGTGAATGGCATTTAATT	1.38749	0.40018	1.05344	0.953099	1.57601	0.0209327
XM_001476671	Gm3734	A_55_P2162970	GCACAAAAGTGGTACACAGATACACACAGAAGCTAAACACCCATACACATAAAATAAAAA	-1.05642	0.965658	-1.84408	0.357531	-2.09884	0.0217281
NM_011792	Bace1	A_51_P167971	CCACAAGCCATAAACCAATAAAATAAGAATCCTGCGTCACAGTTTCCAGCTGGGTCCTCT	-1.06266	0.826906	-1.21393	0.378853	-1.27298	0.0217281
NM_001042699	4831426I19Rik	A_55_P2062255	AGCCTGGCTGTGTTTTTAACGACAATGACACTGTGGATTGCTTGTTGTGTAACATTTTTT	-1.19182	0.566204	-1.29256	0.387559	-1.37466	0.0217281
NM_145140	Abcc10	A_55_P2020743	CGGTTTCCCTTCCACAGAAGCCCACTTGCATTTTCATAATTTTATTTGATAAAATTCCTA	-1.18863	0.606886	-1.28209	0.445525	-1.40363	0.0217281
NM_031165	Hspa8	A_52_P12877	TTGAGGTCAAATCAACAGCTGGAGACACCCACTTAGGTGGAGAAGATTTTGACAACCGAA	1.1287	0.764092	1.30514	0.465753	1.43429	0.0217281
NM_025505	Blzf1	A_51_P378009	ATAAGCACCAACTCATATTGGTGTGGAGAACAACAGGAGACACTAGCTTGCTAATATGAT	1.01604	0.95453	1.12338	0.492432	1.18894	0.0217281
AK157878		A_55_P2045711	TCACCTGCCAGCTTCACTGTGGCATTCTCCGTGGACAAGAAGAGGCCCAGGTTGTTGTAG	-1.04461	0.90384	-1.19563	0.493043	-1.30342	0.0217281
XM_001472517	Gm2265	A_55_P1958730	GGTTCCCTGCTGTGGCTGCTGTGGTGGCTGCTGCGGTTGCTGTGGCTGCTGCAAGCCTGT	-1.07261	0.609525	-1.09732	0.516729	-1.15443	0.0217281
NM_028352	Pgm3	A_52_P341449	AACACTTTATAATATTGGCAGTACTAGGGCATTTGTAATCATGACATCAACATGTCATGC	1.25092	0.434319	1.22941	0.532739	1.38323	0.0217281
NM_029553	Ttc8	A_51_P507899	CTGACTAAGATCTAGAAGCCGCAGATTAGAGAAGAAACACAATGTATATAGTTGTTAAAC	-1.04676	0.826906	-1.11451	0.557363	-1.19337	0.0217281
NM_133869	Cept1	A_55_P2033282	GGCTTGGGAAATCTTGATAGCATGCAGATAATGTGGTAACTTTGTCAATCCATTTTATTT	1.02387	0.919622	1.10392	0.562138	1.17244	0.0217281
NM_030131	Cnih4	A_55_P1976012	TGGCGCCTAATACAGTGCCTTGCACACAGACACAATAAATGGCAGTTGAATAACAAATTA	-1.06613	0.756444	-1.11209	0.625204	-1.21402	0.0217281
NM_001001892	H2-K1	A_55_P2049647	GCTGCAATAGTCACTGGAGCTGTGGTGGCTTTTGTGATGAAGATGAGAAGGAGAAACACA	-1.11275	0.726082	-1.16224	0.656048	-1.35722	0.0217281
NM_001025313	Tapbp	A_55_P2149763	ATTAGGACGAAAGGTCTTCATAGCATCTTAAGATTCTAGAGACCTCAGGGACAGCCCACA	-1.05307	0.865555	-1.12889	0.661049	-1.27977	0.0217281
NM_025774	Prkrip1	A_51_P407004	GGAGTTTCAGCAGTCGTGAGCCCAGCTCATTCTGTGACCAGCCTCAGAAGAGAAATGGCT	1.02348	0.934299	1.07686	0.757378	1.20429	0.0217281
NM_019965	Dnajb12	A_55_P1996623	GGAACAGAGAGGAGAGAATTCCAGAGAACGTAACTTAGAAATGCGTATGTATGTATATAT	-1.16313	0.277934	-1.06771	0.761587	-1.18245	0.0217281
NM_001033297	Gm561	A_55_P2085781	CTGCAAACAAGGACTTGGCTCAGTATTTGATAGATGCCTTGATTTACATTTCATGTATTT	-1.19656	0.181337	-1.0669	0.790556	-1.20275	0.0217281
NM_008204	H2-M2	A_55_P2135064	GTGGCCCATTATTCCCAAAGACACAATTCTGAATGTCATAACTGAAACATTTTAATCTCA	1.14317	0.74211	1.14308	0.798143	1.47319	0.0217281
		A_30_P01032325	CATGGCTGTCCATAATCAACGAAATCTCCTTTCTGTTCACAAATTACACGTTTTACGCTC	-1.08159	0.735551	-1.07895	0.806126	-1.2515	0.0217281
NM_013507	Eif4g2	A_51_P306066	ACTGCGAAAATTCATTCCGCTGTAACGTTTTTTCACAATATTTAAAGCAGTTGCACGTCA	1.20739	0.416582	1.09441	0.808698	1.31415	0.0217281
NM_178214	Hist2h2be	A_55_P2177488	AAGTCTGTTCCTGAACTGGCATTAGAGCCCTACTTACTTGGGATTCTGCCATACACTGAA	-1.07679	0.789829	-1.08218	0.820721	-1.28436	0.0217281
AK033778	AI663975	A_55_P2255449	GGATGCCCTTGAATGAAATGGTGTGTTATCTCCTAAGAAAATGTATGACTAATAAAAGAC	-1.21403	0.710137	1.15143	0.860058	-1.67665	0.0217281
NM_026483	Mphosph10	A_55_P2115127	CTTAGCTGTAAAGCAAGAATCTGACGAAGTTAAATCCTCTTTTGAAAAAAGACAGGAGAA	1.11655	0.735449	1.07574	0.887307	1.36028	0.0217281
NM_172650	Kctd3	A_52_P243102	AGGATGAAAATGAGCATAAAGTGGAGTTCCGAAAGAAAGGGTTTGAAGCAGGAGGATTTC	-1.05065	0.859853	-1.04337	0.913561	1.24338	0.0217281
NM_010178	Sfrs13a	A_55_P1970389	GAAAGTGTTTACCGGATACGACTTTTTAGTGATCTACTTGTACATTTTATAGGGGACATA	1.08956	0.600049	1.01781	0.957498	1.17883	0.0217281
		A_30_P01025480	AATATCACGGAAGGCACTCTTTCTTAAAAATAGAAAATTCTCTCCTCTACTCCCTGCTTT	-1.10467	0.637163	-1.02162	0.962417	-1.24244	0.0217281
AK037585	Pon2	A_55_P2212908	TTCAAAAGGTATCTGAGGCTTGAAGAGATGGCTCCCTTGGTATGGTGTTCCTTAAGCAAG	1.06344	0.879951	1.01778	0.97833	1.3767	0.0217281
NM_145220	Appl2	A_51_P179907	ACTTTATTTGGATAGCATCGCTTCAGTTCCTAGGATCCTTTTATAAATGGTAAAACCCTG	-1.18826	0.441569	-1.31491	0.127375	-1.28744	0.0225247
NM_025987	Ndufa6	A_52_P217474	TCACGGTGAAACAAGGACGGGATAAAGTCCGAGAAATGTTCATGAAGAATGCCCATGTCA	-1.10279	0.591703	-1.17415	0.336221	-1.20902	0.0225247
NM_198631	Zc3h4	A_55_P2093241	CTCTCATGTGGTCTCTTAATCCAGTAATTGTATTACTGCCATTAAAGGATGCAGTTATTT	-1.01143	0.963108	1.13353	0.342186	1.16122	0.0225247
NM_026159	Retsat	A_51_P319070	TATGAGACCCTCAAAAATGCCTTCGTGGAAGTCTCTATGTCGGTGATCATGAAACTGTTC	-1.24928	0.38047	-1.27553	0.387559	-1.34163	0.0225247
NM_146407	Olfr1079	A_51_P195635	CACAAACTGTATGTTGGGTACTTGTAGCAATACCATACCTTTACAGTGTATTTATTTCTC	1.26182	0.0843651	1.16197	0.421612	1.21353	0.0225247
		A_30_P01026125	TTTTTCCTACCTCATTAGCTCACTGCCCAGTGGTGGCTTTCCATGTTGCTGAAGTTGTTT	-1.1141	0.699749	-1.23134	0.423286	-1.31957	0.0225247
NM_198127	Abi2	A_51_P363556	AGCCTCTTTCGCAAGTTCAGAAATCTATGGGAAAGCAGTTTTTAATCATATTTTATGTCC	1.0859	0.81391	1.24001	0.470139	1.35395	0.0225247
NM_172907	Olfml1	A_55_P2048478	CGATGCACATAGGAATAGGTTCTAAAAGTTGAAATACATATTCTTCCTTTCCCAAATGTC	-1.17016	0.718895	-1.3415	0.47317	-1.50969	0.0225247
NM_026511	2810002N01Rik	A_55_P2060445	ATAAAGTTTCACTGCAAGAATTTAAACCAGGGCTGGTGAGATGGCTCAGCGGTTAAGAGC	-1.0846	0.77075	-1.1782	0.534957	-1.29623	0.0225247
NM_007805	Cyb561	A_55_P1954718	CTCCTGTGACGTACAGTGTGTTGTTGGTGCAACAGAGGAATCAATAAATGTCTACAGCTG	2.1355	0.0843651	1.51395	0.535583	1.87744	0.0225247
		A_55_P2054619	TCCAAGACCTACAGCTAGACTCCTGACCTCTGGAAAGAGACTGTGTTCACCAAGTCTTCT	-1.01099	0.971312	1.10394	0.582982	1.18721	0.0225247
NM_009735	B2m	A_51_P129012	TTGAACCTGCTTAATTACAAATCCAGTTTCTAATATGCTATACAATTTATGCACGCAGAA	-1.01075	0.973869	-1.11349	0.612791	-1.21113	0.0225247
NM_028011	Tom1l1	A_55_P1959606	CATCAGGTGGCCTAAGATGTAGTTAGTCCTATGTAATGTTTAACATTCTTGCCTTTTATT	-1.20248	0.411295	-1.1307	0.678743	-1.29121	0.0225247
NM_023627	Isyna1	A_51_P228658	CAGGCACCAACACCAAAGCTGTCCACTGCTTAAATCAAGTGACCGGACCGGACCCTTCTA	1.53475	0.274077	1.23953	0.704119	1.60881	0.0225247
NM_008786	Pcmt1	A_55_P2101182	TCTCATGGGGGTGATATACGTGCCTTTAACAGATAAAGAAAAGCAGTGGTCCAGGTGGAA	1.02476	0.914676	1.06761	0.751649	1.17203	0.0225247
NM_008142	Gnb1	A_51_P335081	GAAGACCATTCCAACCTTGAATCGTTACAGCGATAGCATATCCTATCCAACCATACTAAC	1.03905	0.852878	1.07059	0.757378	1.18231	0.0225247
NM_145453	Zcchc9	A_55_P2176361	TGTAAACTCTGTGGCTCCGTGGAACATTTTAAGAAAGATTGCCGAGAAAATCAGAACTCA	1.08271	0.664824	1.0692	0.780976	1.20769	0.0225247
NM_025380	Eef1e1	A_51_P164420	TCTCGCTGGTTTTGTCACATTCAACATTACCCAGACATCAGGCAACATCTGTCCAGTATT	1.10278	0.700344	1.08593	0.81801	1.2812	0.0225247
NM_001164249	Tpm1	A_55_P2032192	GAAAACCTTAGTATGCACCAGATGCTGGATCAGACTTTACTGGAGCTAAACAACATGTGA	1.03536	0.914815	1.07244	0.832429	1.24569	0.0225247
NM_153167	Dcaf10	A_52_P44011	TAAAATGTACTCTTGATTACCATGTTAAAGTCAGTTTAGTGACACTGTAGAGTAAGGCTG	1.27221	0.476127	1.09724	0.876856	1.43461	0.0225247
AK143785		A_55_P1983135	ATCTCATTACGGATGGTTGTGAGCCCTCAGGACCTTCAGAAGAGCAGTCAGTGCTCTTAA	1.00265	0.995969	1.07271	0.888975	1.35579	0.0225247
NM_020584	Terf2ip	A_52_P381806	GGAAATGAAAGGGCATTTGACTTGGTGAGGGAATAATTCTTGTCTTTTGGCAGAAGTTGC	1.06413	0.723682	1.03167	0.917404	1.18496	0.0225247
NM_172612	Rnd1	A_55_P2054897	TTTGCTTATTGGCTGCAAGACAGATCTTCGAACAGACCTGAGCACTCTAATGGAACTGTC	1.00874	0.988559	-1.05733	0.924761	-1.42442	0.0225247
NM_013595	Mbd3	A_66_P127024	GCTGGAGGAAGTTTCTGGAAACACACCTGGCTATGCCCACCTTATGTCCCTAAGGCTATT	1.02431	0.931003	1.03031	0.929184	1.2043	0.0225247
NM_177921	E230019M04Rik	A_55_P2184284	GGACTATAACGTTTTGCTGTGTCCTGTGGGACTCATGTTTACTTGAAAAAGTAATATTTA	1.21352	0.457582	1.00186	0.997319	1.34326	0.0225247
		A_55_P1958419	CTGTGTTAAAGCTATTTGAAGGTCTCCCCTTTTTTGCCAATAAGGTTGTAAATAAAAACC	1.09115	0.536336	1.16809	0.195666	1.16126	0.0232558
NM_008133	Glud1	A_55_P2065716	TGGCATTTTCCAAAGGTGGCATGGTCCTCAAATGAGTTATTGCTGTTTTACATCAAAAAA	1.11846	0.600694	1.21449	0.328375	1.25099	0.0232558
AK041843	Rslcan18	A_55_P2228918	GGTTTGGCTTCATACATGGAACCTGCACTATTCATGGAATTCATATTTTATGGAAAACTT	-1.02782	0.950994	-1.25476	0.378211	-1.31586	0.0232558
NM_001159637	Nadk	A_66_P136899	CGTATCCCCCTGAGATTCCCAGGTCAGGAATTCCCATAAATCAGTCTGTTGAAATTCTGA	1.02532	0.917598	1.13619	0.408168	1.17674	0.0232558
NM_145564	Fbxo21	A_51_P193490	GCTTCGTTTGGCTGAGGGAGCCTATATCACTCGTGTAAGTTGGTATTTGGGCACTTTATA	-1.31928	0.476361	-1.38769	0.421177	-1.55867	0.0232558
NM_178710	Sik2	A_55_P2020256	GTAAACTAGCCTCTCCAAAGAGACTGGTGATCCAAACATGAGGTAAAATTTCCATTCGGC	1.06218	0.766317	1.15262	0.423286	1.20799	0.0232558
NM_130860	Cdk9	A_55_P2168588	AATTAATTACTCTGATGGAGTAGAGTCCATTAGAAGTGAAGGCCTGGGGCTGGAGAGATG	1.04409	0.899555	1.20606	0.431233	1.28162	0.0232558
XM_001479087	LOC100047898	A_55_P1960837	GTCTCTATGTGAATACAGACAGTTAGCATTTACCAACATGTATCTGTCTACTTTCTTTTG	1.11694	0.570777	1.13207	0.556658	1.22322	0.0232558
AK169934		A_66_P102076	TTGTTTATCCACGGGGATGGGAGTTAAGTCACTTTTACAAAATAAAATCTCAAGTAACTG	-1.12565	0.643061	-1.16434	0.588249	-1.29594	0.0232558
NM_144913	Mepce	A_55_P2007334	CTGGGTTTGGAAATGTGAGAACAGCACAATAAACTTGATAACTAGGGCAGTGGCCCCCGC	-1.01435	0.956946	1.09207	0.614833	1.17037	0.0232558
		A_55_P2065040	AGATTCTCTAGTCATTAAACACATCCAGGTGAACACAGAACCTAAGATGCGCCGACGAAC	1.08052	0.630023	1.09344	0.628241	1.18125	0.0232558
XM_001480410	Gm4522	A_55_P2120141	GAAGAAGAAGAAGAAGAAGAAGAAGAAGAAGAAACAGCAGAATTTTCTAAGTGGAGGTAA	-1.03764	0.938946	-1.17723	0.647283	-1.37095	0.0232558
XM_001477062	Herc1	A_55_P2159595	CAATAAATTAAGGAACCTGTGGATAGGGATTGGGAAACCATGTCACAGAAATCTGAAAGA	1.13252	0.511538	1.10407	0.678743	1.21844	0.0232558
NM_011289	Rpl27	A_55_P2048684	AAGTTCATGAAACCCGGGAAAGTGGTGCTGGTCCTGGCCGGACGCTATTCCAGACGCAAA	1.13362	0.44481	1.08971	0.693485	1.19207	0.0232558
NM_009316	Map3k7	A_55_P2049086	CTGAGTCTGTTGCCTTCCCATGCTTTTAAGAGAATTTGAACACTTACAAAGAGAATATTT	1.04451	0.841381	1.08635	0.702595	1.19983	0.0232558
NM_153319	Amot	A_55_P2046509	CTTAATGTACATGGTCTTGTAGTGATTGTGATCCTATTCTGTAATCAAGAGAGTTAGATC	1.02768	0.953119	1.13924	0.706287	1.33309	0.0232558
NM_175263	Notum	A_55_P2114402	GTCCCTCCCAGCCCCCACTGATCATGTTCGTTTGTATTATTTTATAAAGTGACTTTTTTA	-1.1604	0.50358	-1.10666	0.737416	-1.27174	0.0232558
		A_30_P01030378	ATAGCCTGCTTCTTCACGCCTGGCCGGCAGCGCAGATCCGAAGCTCAAAAATCCTTTGAG	-1.10627	0.637163	-1.09781	0.738646	-1.24941	0.0232558
NM_027695	Oxsm	A_52_P231635	CTTTAAACCTGGATTGTACAGAGCCTGAATTTGATCTCAATTATGTTCCACTGGAGTCAC	1.21851	0.530447	1.13178	0.775307	1.38958	0.0232558
NM_001164170	Pias2	A_55_P2138150	TTAACAGACTACTCAGTACCATTCCACCACACGCCAGTGTCAAGCATGTCATCAGATTTG	1.00402	0.991313	1.07574	0.775585	1.21513	0.0232558
NM_001045528	Fkbp15	A_52_P259335	AAGAGGTCAATGGGTATTTGAAACTAACAAGACTAAAATAATAAAACTTGACTCAGGCCC	-1.00682	0.983923	-1.07277	0.786254	-1.21576	0.0232558
		A_55_P1973813	TAATATGACAGAAGAAAAGACCAATGCAATTGCATGAGCCCTTGCCCAGATTTCACAAAA	1.00425	0.994566	-1.08082	0.901385	1.4382	0.0232558
		A_30_P01029006	TTGTAAGGAGTGATGTGTGGGTAGGAAGCCTCTTGTTGCTACACATAACTCAAGTCACAG	1.41009	0.561272	1.12172	0.91283	1.81498	0.0232558
NM_009565	Zbtb7b	A_55_P1989816	CTACCCCTGCCCCTGCCTCGGGTGTAAGTGACAGGAAGAAATAATAATAATTTAAGATTC	1.0343	0.880584	1.03123	0.920556	1.19383	0.0232558
NM_001081155	Rap1gap	A_55_P2039225	CTGTGGCCACATGTATGTCAGTAAGGGTTGTACAAAATAAATTCTATTTATCGCTATTGT	-1.1386	0.682458	-1.05631	0.921425	-1.36136	0.0232558
NM_145394	Slc44a3	A_51_P385351	CATTGTGAGATAGGGACCAAGAGAACTTTGACTACCTGTGACACCGAGACAAAGTCTACA	1.05595	0.925456	1.05789	0.936897	1.47757	0.0232558
NM_013885	Clic4	A_51_P127681	TAACATTAGCTTTCGTAGCAGTTTATACCATAAGATGTTCTGACTGGTTTGTACACTAGG	1.05301	0.843429	1.01744	0.968095	1.24335	0.0232558
NM_033603	Amn	A_51_P343350	TTTCCGAAATCCGATTTTCGACGCGATTGTCTTCAAGCAGCAGCCTTCGGTCGAGCTACC	1.44338	0.328075	1.02455	0.979959	1.58356	0.0232558
		A_55_P2157330	TGTTCACCAAGTCTCCTTATCATCTTGTGAAAACCCACACCAGAGTCTCTGTTCAGAGGA	1.0346	0.865575	1.1559	0.298291	1.17425	0.0240334
NM_001164525	Tstd1	A_55_P2078428	GGCTAGGCAAATCCTTGTAGTGCTTCACACATGAAAAACTCAAATAAAAAGTACACTTAA	1.0457	0.905518	1.26847	0.344024	1.3132	0.0240334
NM_001008705	Bud31	A_55_P1965620	AGGTGACGACTTTAGTGTTCACCAGCTGAGATCTGTAAAAATAAAACCTTTAGACCTCCT	1.13726	0.317137	1.13335	0.385824	1.16322	0.0240334
NR_002928	Gm1943	A_51_P118223	CTGTTGAATCCCTGCTTTAATGAGCTGTAGGAGATACTTAATGAAGCCTTACTTCCAGAT	1.03117	0.92604	1.17369	0.46087	1.24134	0.0240334
AK082796	C330020G15Rik	A_55_P2367007	GATAAAATTGATATTAAAACAACTACAGTGCACTTCGAGTCAATAAAATACACGCCGAGG	-1.03925	0.952795	-1.30387	0.508167	-1.47459	0.0240334
NM_013500	Hapln1	A_66_P117730	AACTTGACAAATACACCATGCATTCTTCTGTTGCTAGCAATGCTTTGAATGAATACCAAC	1.07245	0.891121	1.28994	0.520981	1.46389	0.0240334
		A_30_P01028002	TAGAGACAAAGGATGGGAATGTGTAGAAACACTAAGAACCTCATGAGGTTTCACTTTCAC	-1.17893	0.476435	-1.18162	0.525421	-1.28016	0.0240334
NM_172943	Alkbh5	A_51_P295215	TTGTGTGTGCAGCACTTTGCCCTAATATGTGTGTGCTCTACAATAAAAACCAAATCTAAT	1.06078	0.734881	1.11264	0.533066	1.17867	0.0240334
NM_029655	Snx7	A_55_P2059957	ATGAAAAATGACCTCAGGTCAGCATTTACAGACACGGCAGAGCAGAACATCCGCTACTAT	1.37636	0	1.14265	0.613992	1.26742	0.0240334
AK122406		A_52_P485766	TTTCTTTGTGGTACAGTATCCTTTCAGTGCAAGAGATGCTTCTCCGTAAAGCAGGCAACC	1.06679	0.722062	1.10245	0.615451	1.19014	0.0240334
NM_028274	Exosc6	A_52_P195922	TGGATTTACCTAGTAAATGAGATAAGGGGCTATGGTCTTGTAGGAGATGGACCCAGTGCA	1.03982	0.912694	1.1423	0.63382	1.28413	0.0240334
NM_018853	Rplp1	A_55_P2155826	ATGTCAACATTGGGATCCTCATCTGCAATGTAGGGGCTGGTGGGCCTACTCCAGCAGCTG	1.05429	0.745101	1.08032	0.664454	1.15739	0.0240334
		A_30_P01024631	GTGGCCGAGAAGACGGAGGTTCCAGGCCTGTCTTTGTTGAGCTGCGCCGGGCCTCCCCAG	1.02519	0.944939	1.11856	0.676525	1.25799	0.0240334
NM_025597	Ndufb3	A_51_P160744	CCAGAATGGTGATAAGAAGCATCACTGAAGAGAGCGCCTTGTGACGTCTCTTCCATAAAA	-1.08126	0.685475	-1.09466	0.68688	-1.20844	0.0240334
NM_027389	Gon4l	A_55_P2059532	TTTGATGACCTCACCCAAGATGAAGAAGATGAACTGTCATCAGCTTCTGAGGAGTCTGTG	1.08541	0.721697	1.11167	0.688419	1.24834	0.0240334
XM_485502	Gm13202	A_55_P2115281	TTTCTAACAGTTCATTGCTTTGGAATGGCCATGGATGCTTACTAAGGCTTGTATGTAGTG	1.09589	0.710029	1.11211	0.712386	1.26567	0.0240334
NM_133665	Mef2d	A_51_P504672	CAGAGCCTGAGGCTGAGGGCTCAGCTGTGAAGAGGATGCGGCTGGATACTTGGACATTAA	-1.00519	0.993021	1.14063	0.734058	1.34828	0.0240334
NM_016775	Dnajc5	A_55_P2093720	GAGACAGAATTCTACGTATCCCCTGAAGACTTGGAGGCACAGCTGCAGTCTGATGAAAGG	1.02462	0.955762	1.10685	0.773186	1.30879	0.0240334
AK037392	A130014A01Rik	A_55_P2385749	TGTATTATCCTTCTCCTCTGTGACTGTCTCCATACTTAATAAAGTCACTAGCTTTGCTTC	1.02217	0.949131	-1.06931	0.828111	-1.23917	0.0240334
NM_029389	Fam35a	A_55_P2024675	CCATCCAACCCTATGATCTATCTTTTGAAATGAAATGACAGGGATTTTGCTTAGAGTTTT	-1.02213	0.967605	1.08372	0.870319	1.36099	0.0240334
NM_198119	Lrrc24	A_52_P11402	AGGAGCTCCGTGATGACCATGGACACGAGATGTTCGTCATTGACCGATCCAAGCCCCTGT	1.1994	0.810224	1.12305	0.920319	1.89553	0.0240334
NM_011803	Klf6	A_51_P451346	TTTAATACTAAGCAGTCCATTCTGGTCAGGTGACAACTGAGCCTCAATCAAGCAGGAACT	-1.02053	0.971389	1.04219	0.947897	1.39381	0.0240334
AK051661	D130062J21Rik	A_55_P2332731	AGCTCACTCTGAAATACTGGCTGTTTTCTTGACTTGACATCTATCCAAAAGACAAACTTT	1.0904	0.878085	1.02664	0.976748	1.54639	0.0240334
NM_009471	Umps	A_55_P2185273	TCATGGTCTAACTTGTAATCACTGCATTGGTACTGTAATGAGCAGCCCTTTTGAAAGCTT	1.10358	0.537854	1.23967	0.068742	1.18188	0.0247328
NR_026848	C030034I22Rik	A_55_P2112934	GAGGGCAGTAGTGTCCATGTGCAGTCTTTTGCAATATCATATGTTATAAGAAATTGTTTT	-1.12786	0.625111	-1.32201	0.131401	-1.27796	0.0247328
NM_022032	Perp	A_51_P317941	GAAAATTTGGGAATGCGTGTCTCTGAATACATACCGGAAGGGCTACTATTACCTTTTCCT	-1.11653	0.549496	-1.20944	0.183239	-1.21493	0.0247328
NM_025882	Pole4	A_51_P450924	GATGAAAGGACTGTTCTGCATAGCAAGCTTAATGATCACAGACTAGAATAAAAGGTCTTT	1.16886	0.441569	1.2527	0.207916	1.23906	0.0247328
NM_001081017	Unc79	A_55_P2073313	CACAGAAAAGTTGTATAAAGTCCCCCTGTTGCTATTTTTGATGATAGAGAATAAATAGGG	-1.00175	0.997781	-1.48286	0.209399	-1.48745	0.0247328
NM_023336	Brd3	A_55_P2037897	CTCTGGTAATCATGAACCTTTCTCCTAGGGTGTTTGTTTTGTTTTCATAATAAAAAGGGA	-1.02382	0.946205	-1.22013	0.293058	-1.23047	0.0247328
NM_026352	Ppid	A_55_P2158873	GCGCAAGGATGGCTAGGATTGAAAGAGTTTGATCAAGCATTGGCTGATCTTAAGAAGGCA	1.22134	0.291415	1.21789	0.342916	1.26399	0.0247328
AK141770		A_55_P2183513	ATCTGGTTAATAGATAGGACCTTGAGATATCTGGCTCAGTGGCTAGAATTCTCAGAGCCC	-1.13064	0.689294	-1.26474	0.407388	-1.35097	0.0247328
NM_001039578	Evi5l	A_55_P2015700	TGTTCACACTCCATGTCTCCAAGGCAGAAAAGATGGAAAATAAAGTGTATTTACACAGTC	-1.15912	0.383043	-1.15321	0.443942	-1.2119	0.0247328
XM_897562	Gm6403	A_66_P140699	CTGAATTCTGTGATGCACACCTATCTTGTCCTTTGAATTTATGTAACATTTATTTTTGAT	1.32008	0.252054	1.24446	0.445525	1.34569	0.0247328
NM_013559	Hsph1	A_55_P2176963	ATGAACTACACTGCTTGGTCACACGCTGGGATCAGAATCTTAAGCAGTTATTCTTGCCAA	1.23484	0.451873	1.2537	0.451743	1.35416	0.0247328
NM_025464	Tmem218	A_51_P331207	AGCTGTGGGTAGTAGATTTGGGGAAAAGGAGTTTTGGGCTTTGTTATCCAACAGAAGAAG	-1.23053	0.371207	-1.21126	0.479632	-1.31382	0.0247328
NM_026932	Ebna1bp2	A_55_P2090996	GGGGGTGTACAGCACACTCAGTGTTTGTCCTGCTTTTTGTAGAAAATTATTTTAATAAAT	1.02185	0.938309	1.11251	0.58413	1.19521	0.0247328
		A_30_P01020952	ATCACTCCTGGTGATTTTTAGAACTTGATTACCAAGGAAGAAATACCAGCTGCTAACAGT	-1.00097	0.997963	-1.16249	0.593643	-1.29645	0.0247328
AK043919	A830052D11Rik	A_55_P2412319	TTTCTGTCTGAGCCTACTGTGGGGAAAGACTGTTGCTTGGCCTTTGTAAGTAAAGAGCTT	1.03341	0.958642	-1.21839	0.648402	-1.43936	0.0247328
NM_032400	Sucnr1	A_52_P614777	CTAGTTGCAAATGCTGAATGCATTTCATCATTGGTCAGGTCGATAAGCGTGTTTCTGAAA	-1.57664	0.410239	-1.36208	0.674456	-1.82558	0.0247328
NM_007637	Cct5	A_51_P144783	CTGGAGAATCTGAAGAATAAACTGTACCATTTACCACTGTGACTAAATAAAGGGTGTGTC	1.11994	0.577202	1.10955	0.676649	1.23594	0.0247328
NM_009923	Cnp	A_51_P232901	TTTGGTCATTCCTAAGTTCCTATCTCCTTCACACTGTACCTAGGGTGATGGTTTCGGTCA	-1.15831	0.631794	-1.14658	0.722019	-1.36018	0.0247328
		A_30_P01026149	GCTGGAAAGAACAACCTTCTGGATATTCAGCTGGAAAAGACTAACAGCTTATTAAAAATA	1.15694	0.708622	1.18172	0.725105	1.4441	0.0247328
NM_020008	Clec7a	A_51_P246653	TTAATACCACCCTTATTTCCAGTGTGGACTTCCAAATTGCTGGGGATCTGTTTATAGCTT	-1.05084	0.958542	1.28001	0.730388	1.75317	0.0247328
NM_010685	Lamp2	A_52_P483280	AAGAAACTGGTCCATGTAAGTACTTTCCATGTTTTCTCTTCAAATGTTTAAAGTGCTAGC	1.06951	0.752114	-1.08926	0.73457	-1.21508	0.0247328
XM_001472674	Gm9307	A_55_P2072842	AATGCAGATAAAGTTCAAGGTCTTCTGGTGGTCTTTAATGAGCCCTGTTGGGAGAGAGGT	-1.01061	0.97644	1.08936	0.743878	1.23048	0.0247328
NM_025596	Prelid1	A_55_P2061874	CCCAAGTACCCTGAACAATATTTAGCAAATAACAGGCACTCAATAAACACATGATTTGAT	1.02379	0.92604	1.06466	0.786522	1.18595	0.0247328
		A_55_P1995447	AAAGGAACTGGCCTCTATCAGAACCATCTGCAGTCATGTACAGAACATGATCAAGGGTGT	1.15311	0.367549	1.06275	0.814056	1.19478	0.0247328
		A_30_P01032149	TGACATTTAACCAGGCATTTGGGCATTTAAAAAGAAATTCTAGAAAGCGCTCCGTTTTTT	1.11992	0.669351	1.03394	0.947897	1.2993	0.0247328
		A_30_P01024656	CCCAGCTGGAGCTGTGACTCTTTATTGGATTCAGTCTTGTCTTTTGTCTAGAAAGAATTG	-1.05154	0.867593	-1.01938	0.968095	-1.26408	0.0247328
XR_002242	Gm9344	A_55_P1966086	AGGGCACAGAGAAGACTATGCTGCTGGACAAAGTCATAGAAATAGAAGTCTAGGTGGGAA	1.04273	0.922547	1.00491	0.993452	1.33292	0.0247328
XM_001472662	4933431K14Rik	A_55_P2089070	AACAAAGACGCTCAGTGATCTGGAAGCTAGTGATGTAAATAAATGTGTTGCCCTGAGTTC	-1.11149	0.719211	-1.34628	0.140372	-1.32106	0.0254542
AK050379		A_55_P2015182	TTGACCTTTCCGAATCTGCTTTCGGGAGCAGGCAAGTACAAATGACCGTTGGCTAAAATA	-1.24464	0.781191	-1.77617	0.40278	-2.01537	0.0254542
NM_133774	Stard4	A_52_P384574	AGCTGTCTGAAACCTATGTTCATTAATGTAGAGTTCACATAATCTACAGTTTACCTGTGG	1.37867	0.343388	1.33729	0.450549	1.47891	0.0254542
NM_028007	Itfg1	A_51_P442152	AGGAAGCACATCGGTTTCATTTTGATGCTATGTGACTTTGCTGAAGTAGTACATCCTGGA	1.0433	0.832878	1.11498	0.53107	1.1812	0.0254542
NM_001081222	Esco1	A_55_P2060747	CCCTTTCAGGGAGTTTCTTTGGTTTGGGACTGAAATAAGATTAAAACACAGGCTTCTTAA	1.08025	0.77779	1.15865	0.571994	1.26949	0.0254542
NM_013876	Rnf11	A_55_P1970159	CACTCAGTGATATTGTGGTTAAAAAATGATGAGCAGAAGCGCTCTCCACCTTACAAATGA	1.08003	0.696055	1.11704	0.58413	1.20023	0.0254542
XM_001475048	Gm16418	A_55_P1979743	GACACTAGGGCTGCCTTGATAGGTGCAGCATTAAACCTTATTCTTATGCCTTGGAAAAAA	-1.13591	0.431929	-1.10066	0.63382	-1.19857	0.0254542
NM_173028	Vps13a	A_55_P2066657	ATCAATCGGAGAAACAGCTCTGTGATTAAAGTGCAGATGGTCCGTTCAGTTTCCTAATCT	1.14862	0.58883	1.15047	0.641837	1.29891	0.0254542
NM_173011	Idh2	A_55_P2118684	GTAATTTATATTGCTCTGGAATCACATGGTGCCATATTTAGCTACTAAAAAGCTCTTCGC	-1.14902	0.650434	-1.17867	0.643548	-1.35521	0.0254542
		A_30_P01027875	CAACATCATTGTGGCACATTCATTTGGAGATGAAGACTTACATACAATCACCTTGGGGTT	-1.20956	0.205276	-1.10729	0.649105	-1.21148	0.0254542
NM_021414	Ahcyl2	A_52_P162509	TCTCGCCTTGATAGAACTTTACAATGCTCCTGAGGGTCGCTATAAGCAAGATGTGTACCT	-1.02835	0.936429	1.12334	0.661006	1.25045	0.0254542
NM_153583	Atg4d	A_55_P1961135	CAAGGTCCCAAAGGTCCTGTCCTGGGAGAACTGACTGTGGCTGATAAAGATGCAGACTTG	-1.00261	0.994566	-1.09547	0.7306	-1.2236	0.0254542
NM_001099742	Scgb1c1	A_52_P156775	CTCAAGTCCTGCATCGATGAACTACAGCCTGTGCATAAGGAGCAACTGGTCAAGCTGCTG	1.23349	0.560193	1.17223	0.73809	1.44797	0.0254542
NM_007904	Ednrb	A_52_P577662	AAGGACGCCCCAGATCTTCAATTTTAAGTTAGTTATTGGCTCCCCAGTAGTTTCACAGCG	1.06472	0.853241	1.11536	0.757645	1.30288	0.0254542
NM_029657	Mgrn1	A_55_P2045026	CACATGTACTATCATCTGATGTACTCTGATTGGCTAGTTTGGGTTCATTTTTACTGTATA	-1.13171	0.484277	-1.07907	0.760721	-1.21174	0.0254542
NM_010495	Id1	A_55_P2052563	ATTGTTTTACAATAGTTCTATGGGGGTGAGTTTTTTGTTGTTATTAAACAAACACTTTAG	1.10336	0.888498	1.23661	0.760829	1.69955	0.0254542
XM_001477104	1600023N17Rik	A_55_P2132897	CTCAATGTCTGTCTCTGACCTAAACATGCATGTACCACACATACAAGATAAATAAAACTT	-1.06953	0.826782	-1.10275	0.772292	-1.29712	0.0254542
NM_008605	Mmp12	A_55_P2024803	GGGCTGCAGCATTCCAATAATCCAAAGTCAATAATGTACCCCACCTACAGATACCTTAAC	1.06073	0.913386	1.13918	0.80234	1.4369	0.0254542
NM_016964	Stag3	A_51_P494822	TTTTCAAATCTCTATTTCTTTCTGAAGTGGGTGCTATATATAGATGCTATGAGCCTTGTC	-1.20737	0.465651	-1.08934	0.839046	-1.31113	0.0254542
NM_145385	Mlf2	A_55_P1964309	CCCTTCTCTGCCTTTATAAAAACTAATGATTTGTGCAACTTGTAACTAGGTGTTTATGGA	1.0487	0.796656	1.04201	0.876856	1.1758	0.0254542
NM_030257	Lysmd3	A_52_P91618	AAATGAGTAAGCAAGACTTTTACACTAGCAGTAGACGGGTTGCTTTATTCGGCACTCTGT	1.3038	0.388509	1.08299	0.890151	1.41624	0.0254542
NM_173786	Apol9a	A_55_P2107775	ACTGAGGAAGCTGGCTCGAGAGCTGGAGGAGAAGCTAGAGGGGCTCATGGAATTCTACAA	-1.09001	0.827044	-1.07534	0.897299	-1.38512	0.0254542
NM_177016	Slc17a4	A_55_P2094016	TACCCAACAAATGAACTTGAGCTTTGCCATAACCGCCATGGTGAATACCACAGTAGCATC	-1.06472	0.879951	1.06268	0.914206	1.37234	0.0254542
NM_001128094	Atp13a3	A_52_P194316	CGCATGTTGGAACTCGTCACACTTATACAATGGGACTGAACTCGATTCGTGTAAAATACA	1.00497	0.989035	1.01297	0.973805	1.22309	0.0254542
NM_010681	Lama4	A_51_P212420	TTGGATGTAGACTCAGAAGTGAACCATGTAGTTGGGCCGTTGAATCCAAAGCCAGTTGAT	-1.20367	0.613204	-1.40093	0.282044	-1.43659	0.0263791
NM_019785	Actr10	A_55_P2030805	GGAAAGCGCAACCACCGCTGATGAAAAGGGCATTTTCCACTGAGAAATAAACGCTTGAAT	1.10229	0.426093	1.11163	0.416863	1.14292	0.0263791
NM_026440	Rnmt	A_52_P312563	TTAGTGCAGAATTTATAACTGCTGACTGTTCAAAGGAACTTTTGGTTGAAAAATTCCGTG	1.11869	0.645128	1.17786	0.525886	1.28111	0.0263791
XM_146296	Gm4889	A_55_P1965076	TCAGAGGCTTTGCCAACCAAAGCCCAAGGTTCAAACCAAGGCAGAGGCCAAAGCTCCAGC	1.04655	0.707238	1.07666	0.554928	1.12091	0.0263791
		A_55_P2064171	AAGAAGAAGAAGAAGAAGAAGCAGAAGAAGAAGAAGAAGTTGGTTCTAGTGCAGTTTTTT	-1.02613	0.959638	-1.19063	0.59447	-1.34835	0.0263791
		A_30_P01021665	ATGGGTAGGGTCCGCAGACTTTCTTTTGAGTGATTTCTGGCTCAGAGAAACCTCTTTACT	1.16938	0.530066	1.16284	0.60241	1.29668	0.0263791
		A_30_P01017998	AAATTTGTTTCTGAAATCCCGCTGTCTATAGCCCCTTTTTTGTACAACACAGCCGGCTGG	1.16124	0.672978	1.19765	0.650128	1.42403	0.0263791
NM_010284	Ghr	A_51_P499854	ATCTCTTTCATGCAGGAGAGACAGTGAAAATCTAGCCTTGGGTGTTTAAGGTTCGCCTTG	-1.04115	0.898483	-1.08989	0.775585	-1.25848	0.0263791
NM_010498	Ids	A_55_P2128303	GACAGTTTTTCCTGTATATTTGTTCTAAGCGTAGAACAACTCTATTTGGGACCTGAATAA	-1.16823	0.423917	-1.06333	0.852225	-1.24101	0.0263791
NM_172599	D14Ertd436e	A_52_P599055	GGCTGCTTTACATGGTCTTACGTAGAACCAAGAAATGTAACTTACCATGGTATGGGGGTC	1.04781	0.855579	-1.16855	0.423286	-1.22292	0.0272484
		A_30_P01029598	GCTGTGTCTGCTGGTGTCTAGTGGGTGATGTCAGAGATTTGGGGACTATGATTGTTAGGT	-1.01649	0.977912	-1.24748	0.505621	-1.36762	0.0272484
NM_025276	Evpl	A_51_P324838	TGTCCACCTCACTGCGCAATCGTTTGTGGTGTTGGGCTCTGTCCCCAAATATGGGAAGTT	1.02701	0.943125	1.17183	0.529774	1.25425	0.0272484
NM_021464	Ptprt	A_51_P395373	TGGCCTTTACAGTACAACCCTGCGCTTTTAAGTGGTGCTTTCTGTGGGAAAGACAAACAA	1.02948	0.917093	-1.13016	0.538629	-1.20822	0.0272484
NM_016796	Vamp4	A_52_P525070	CTTAGTAGTATGTCATTATTTTAGACCTCACAATCCCTAATTTAACCATTTCGGCAAGTG	1.01377	0.972081	-1.14466	0.563773	-1.23623	0.0272484
AK129165		A_52_P58059	GTACCCTTATCACAAACCTGATAAATCAGTATCAAAACCTACAATCTGATTTCACCAACC	1.26644	0.583904	1.21169	0.722019	1.54832	0.0272484
NM_025790	Acot13	A_51_P502422	CGGGAAGACCCGAAGAAGCCCAACAATGCCAAGTATGGTTTGTGAACAACTTTCTGAAAT	-1.09659	0.752001	-1.10491	0.783361	-1.30262	0.0272484
NM_146000	Bud13	A_51_P159284	TGACCCCTGAGGCCATGTGATGCTGTGGTGCTGTTAGCACCAGCTCACATCCAGCTCTAA	-1.00286	0.994447	1.06871	0.856503	1.26422	0.0272484
XM_915882	2610015P09Rik	A_55_P2183237	GTCTAGGGCACCACTGTTGAGTGTATTTTATATATTCTTAGTATAATAAACTTGGGAAGG	-1.17172	0.425774	-1.05955	0.868502	-1.24448	0.0272484
NM_011849	Nek4	A_51_P289697	TTGCTTGATATCTCCTTGGAGTCCTCTTACTATAAAGAAACTGGAGAGCAGACTAATGCG	1.13172	0.542139	1.05618	0.870507	1.22921	0.0272484
		A_55_P1968664	CATGGCTGTTACAAGGATGGTGTGAATTTGCTGATGTGTTTTTTACTATTGGGTATTATA	1.0669	0.745757	1.04094	0.898693	1.20348	0.0272484
		A_55_P1962164	AGAATCCATACAGGAGAGAAACCTTAAAAATGCAAAGAATGTGGCAAGTCTTTTGCTGAG	1.17547	0.416582	1.04612	0.906374	1.24843	0.0272484
NM_178875	8430426H19Rik	A_51_P185524	TAGAGAGAAACCTTACAAGTGTAATCAGTGTGTGAAAGTCTTCAAAACATGGTCATCTTC	-1.10928	0.67919	-1.23925	0.340495	-1.28581	0.0280587
NM_008684	Neo1	A_55_P2316300	TTATTAAAGGCCTGACTTTCTCCTCTCATCACTGTGAGATTACAGATCTATTTGAATGAA	1.05494	0.853344	1.21803	0.359981	1.25423	0.0280587
		A_30_P01024020	ATCACTGAGTTCCGTTAATGTGCATGACACGCGCTTCCCCTCACTAGACATTTTGAACAA	1.18214	0.563658	1.25292	0.425507	1.32765	0.0280587
NM_001083118	Terf2	A_55_P2034350	ATGGCTTCCTTGCATTGGGTGTACTCTTACATTCAGAAACAAGTCACTGGCACAAGTTCT	-1.08724	0.763145	-1.18195	0.528025	-1.27524	0.0280587
NM_053162	Mrpl34	A_51_P107433	TTTCTGTGAATATATTTGAAGGCATCTTTGCAAGACGGGGTCATTAAAACACAGACACCA	1.05588	0.692714	1.08697	0.55387	1.13844	0.0280587
XM_286199	Cyp2a21-ps	A_55_P1997585	AACTACACTGAGTTTCTTGTCCCATTGAGCCTGGGCTGCATGAGGTTAAAGGGAATGATT	1.11797	0.626907	1.15466	0.563773	1.26669	0.0280587
		A_55_P1996816	TACCAAAGGAAAAGTGACGGTATCTACATCATAAACCTGAAGAGGACCTGGGAGAAGCTG	1.00697	0.984428	1.12488	0.566559	1.20137	0.0280587
XM_001473876	Gm2528	A_55_P2096121	GAGGAGGAGGAGGAGGAGGAAGAGGAGGAGGAGGAGGAGGAGGAGATAAAAAGTAAATGA	1.01738	0.972117	-1.14966	0.660899	-1.29972	0.0280587
NM_144798	Slc30a6	A_51_P512157	ATAAACTATATTTTTGTAAAATGTTCTTGTGGCAGTGAGGTCTTTGGAAATGTCATGGGC	1.26775	0.211447	1.1201	0.700983	1.27803	0.0280587
		A_30_P01025670	ATATTTCAGATGTTTCTGTGGGTGTCACACACCATGTGCAGTTTTCCACTTCCCAGAGAA	1.29141	0.410239	1.15792	0.746249	1.40677	0.0280587
NM_001114663	Plcl1	A_55_P2027087	GCAATTGATGGGTTTACCCAGTATTTATTGTCTCCAGAATGTGACATTTTTGATCCAGAG	1.21942	0.353897	1.10462	0.762447	1.28198	0.0280587
NM_010724	Psmb8	A_51_P345367	ACCTCAGTCCTGAAGAGGCCTACGACCTTGGCCGCAGAGCTATTGCTTATGCTACCCACA	-1.02009	0.960441	-1.08889	0.790549	-1.26089	0.0280587
		A_30_P01027010	TCGTAGTTTCTACCTGGTGTGGTTTTCAAATCTCTTTTGTAGTTTAGAGCACACAGGGCA	-1.03989	0.918822	1.08741	0.825641	1.28598	0.0280587
BC096563	Rnf141	A_51_P498257	AAATTGCCTCCTGCTTTAGGGAATTGTTGTAAATTGTATGTTAGTGCTGTGCTCACTCAG	-1.06229	0.825603	-1.05624	0.887246	-1.24527	0.0280587
NM_001033457	Nom1	A_66_P107255	TGTAATTTTTTCAAGAGTGTCTGACAACCCAAAGCTGGGAATGTTGCGAGAAGGCCTGAA	1.11472	0.409774	1.02116	0.93981	1.16789	0.0280587
XM_001480500	Gm10766	A_55_P2044488	AAGAACACCTTGCAGAGAACTCGAGGGCGGGTGACCCGTTGCTCTCTGAAAATGCGTTAG	-1.23911	0.389845	-1.2909	0.304443	-1.3188	0.028728
NM_027201	Zfp511	A_55_P1959738	CCTTCCACTGTCTGTTTTGGCCAGGGTGCAGCCAGAGGGTTTAAAAGCACCAAGAAAAAA	-1.05793	0.756469	-1.15983	0.342186	-1.17942	0.028728
NR_033198	2700046G09Rik	A_55_P2030010	CACTTTGCCATTGACAACCATCTGAAACTCTACTTCTTTGGAATCTGATGCCTTCTCTGG	-1.03301	0.894804	-1.15563	0.403237	-1.19375	0.028728
AK138579		A_55_P1978825	TGAGTTTTGTCAGTGCAGCATGGCCCACTTGATACTTACCAACAGTAAAACTGAATGAGC	-1.12786	0.834725	-1.4392	0.421177	-1.57666	0.028728
NM_177660	Zbtb10	A_52_P495553	GATGGCAGAAGAGTTTCATTCTGGTTTCTGTTTGAAATGAAGAGAACCCCTTATTCTCTG	1.07683	0.792416	1.20839	0.423286	1.26865	0.028728
NM_023214	Slc30a7	A_52_P147666	TTGACTTTGCGGCAATGTAGTCAAAGGAAGGAAACTGATTGAGGACCAAACTTTCCCAGT	1.20772	0.305187	1.1762	0.450603	1.23777	0.028728
		A_55_P1977699	TAGAACCAATTATAATGACAGACATGACAAGATCCATCGCCACTGGGGAGGCAACATCCT	1.03521	0.857664	1.1189	0.463569	1.16549	0.028728
AK005986	1700015C15Rik	A_55_P2395371	CACCAGATGTACACATGGTTACATATACATATGTTCAGGTAAAGCAATTATACGCATAGA	1.09309	0.654728	1.14613	0.500664	1.21221	0.028728
NM_011955	Nubp1	A_51_P123077	GGATTTGAAGTCACTCATTAAGACACTGTAATCACCTATCTGCCTATTTCCTCGAGATCA	1.03828	0.804487	1.09298	0.507698	1.13795	0.028728
NM_001159645	Araf	A_55_P2049856	CTGGGCTACATGAGACTGTCTTAAAACAGTAAAAAAGGTGTTTTGTAACGTGATATATGT	-1.13014	0.626256	-1.17431	0.545632	-1.2812	0.028728
NM_001081247	Polr3a	A_52_P589699	ACTTTGGGCAGAAAGACTCTGTATGCGGAGTGTCTGAGTGCATCATCATGGGAATCCCGA	-1.23429	0.364845	-1.17968	0.571994	-1.29826	0.028728
NM_024193	Nop56	A_51_P187901	AAAGGCCCTGTTCAGAGCCCTGAAGACAAGGGGTAACACACCAAAATATGGACTCATTTT	1.03921	0.9194	1.14709	0.636931	1.29209	0.028728
		A_30_P01026566	CAATGAAATAAGAATAGTATTTATTCATGGTGATCAATTAAATTATTTGCCTAATTTAAG	1.15764	0.612585	1.13354	0.735905	1.32463	0.028728
NM_001033207	Nlrc5	A_55_P2016034	TAAACTCACAACACTCCATATCAAATGATCAATAAACGCAGATGTAACTGGTGTCTGATG	-1.0122	0.98559	-1.164	0.736163	-1.41631	0.028728
NM_001164056	Pld1	A_55_P2104487	CCCTGAGGAACATTGTACAAATGAGGTAGGATTTGTAATCAACAATGGAAATTAACATGT	1.01566	0.969593	-1.09772	0.753432	-1.25167	0.028728
NM_013742	Cars	A_55_P2099358	ACACCTGAATCAGGCAGAGTGGTAGCAGCTCTGGGACACTGATAATAAATTCTTCTGAAC	1.12067	0.597504	1.0851	0.775585	1.23866	0.028728
XM_891912	Gm9855	A_55_P2107398	GGGCACCCTGTACATGGCAGGGTGGGGCGTTCTCATTAAATAATACTGAGATTTAAAAAA	1.08933	0.574346	1.05497	0.80234	1.16461	0.028728
NM_001033542	Slc47a2	A_55_P1965045	TTCTCGCTCTGTCTGGGAACTGTGTCACAGAAGCATTGATAAAATAAAAATCTAAGATCT	1.10804	0.664824	1.08015	0.822478	1.26573	0.028728
NM_001081053	Itga10	A_55_P2111533	AGTCCCTCCTGGGGACTGTCATGGTGAGCAAATGGTCAGAACAAATAAAATCCAGTTATC	-1.01112	0.983923	1.08868	0.859164	1.35641	0.028728
NM_011668	Ube3a	A_52_P625244	GTCATCTTGTTTAATCAACCATTTTTCAAGGCACTCGATCAGTGTTGCAGCATAACAGAA	1.17472	0.489949	1.07274	0.860994	1.27394	0.028728
		A_30_P01025884	TGCTGACAGTTTAGGCCACTGTTGCTATTGAAAACCCTGCTGATGTCAGCATCATCTAAC	-1.21389	0.447404	-1.04388	0.934275	-1.32163	0.028728
NM_019418	Tnfsf14	A_51_P208240	TTAGAACAGATTGTGCCAGGCCTGTTGGATTCCTGGAGTTGATGGGATCGTGGGAAGGCA	1.02788	0.943368	1.03357	0.943989	1.26745	0.028728
		A_55_P1957159	TGGCTAGCCAAACATAAAGAGGTTGCCCCATATGATGAGAACTGGTTCTACACATGTGCA	1.04307	0.865518	-1.01829	0.965494	1.2108	0.028728
NM_001114660	Scfd2	A_55_P2067905	TTAATTCTACCAGAGAGGTCTTCATGACTGCATGGAAGGCAGTTTGTTTGGACTGGACTG	1.22161	0.388252	1.37589	0.103113	1.30032	0.0293965
NM_019836	2610024G14Rik	A_55_P2066468	CTGGGCAGTGAGTACTGAAATGTGTGAAATGTACTAAACACAAAAATAATAAAGACACGC	1.06072	0.778551	1.20529	0.216321	1.21099	0.0293965
NM_175244	Hectd3	A_51_P129720	TCTCTGAAATTTCAGTGGTTGCTGTTTCCACACTCTAAAATAAGGCCTAGACGTTAAACT	-1.17797	0.501873	-1.25655	0.328375	-1.28451	0.0293965
		A_30_P01024689	CTACCACAGAGATATGTAGCACTCTTACATTGTTGAACAGAAGTTTAATGTAATCAAAGC	-1.08788	0.778962	-1.25229	0.375478	-1.302	0.0293965
NM_008202	Slc39a7	A_51_P174016	AGGGGGGCTCCTTGGGAAGATGTCTCAGCCTGATTTTTTGTCTCTACTCATTTTATACCA	1.11125	0.71115	1.24866	0.392207	1.31012	0.0293965
XM_894409	Gm4880	A_66_P111735	GAGTGGCATCCTTTAGATCACGGGGCTGGATCTCAGTTGCATCCTGGATTCATCCTGAAA	1.12122	0.647626	1.19575	0.479807	1.28191	0.0293965
NM_144958	Eif4a1	A_55_P2046398	GGGAGCAGGGGAGAGAAAATGGTAGCCATTTTTACATTGTTTTGTATAGTATTTATTGAT	-1.00039	0.999032	1.18435	0.480761	1.26456	0.0293965
		A_30_P01027860	AAGATGACTTCCAATCCATGGGGCACAGGTTCCTTTTACACTGCTTAAAACCTAGGGTGT	1.13214	0.637163	1.20636	0.481678	1.30449	0.0293965
NM_018761	Ctnnal1	A_52_P372151	CTGTAAAAGACCATCAAATATGTGGCAACAATACCATTATCTCTGACGACAAAATAGGGT	-1.0385	0.886241	-1.13459	0.54808	-1.21379	0.0293965
NM_001082974	Neurl2	A_51_P418935	CTGCCTCTAGAGAAGTGGCTAGTCTGAAGCTGGTCGCACAGCTCACAATCAGGGCTGGAA	-1.05224	0.836297	-1.12508	0.59838	-1.22038	0.0293965
XM_001472097	Gm2008	A_55_P2092831	AGAGAGAGAGAGAGAGAGAGAGAAGAAGAAGAAGAAGAAGAAGAAGAAGAAGAAGAAGAA	-1.0244	0.960441	-1.17534	0.612791	-1.3223	0.0293965
NM_133926	Camk1	A_51_P106259	AAAGATTTCATACGACATTTGATGGAGAAAGACCCGGAGAAGAGGTTTACCTGTGAGCAG	-1.19602	0.484527	-1.15778	0.647262	-1.30955	0.0293965
NM_025938	Rpp14	A_65_P10433	GCAAGTATAACTGCAGCAATGCAAGTAGAGCCATCTCTGAACACCTAATTCTGAGACCCT	1.09129	0.773116	1.13609	0.70269	1.31569	0.0293965
NM_175491	Smcr8	A_55_P2127587	GCCTCATTCACATAGATATCTAGGTAGGTTATTCCTGTGTTCCAAGAAAATAGGAAAATA	1.20995	0.496629	1.15058	0.707473	1.36136	0.0293965
NM_134063	BC016423	A_55_P2142870	TCTCTGAAAGAAAGTCTACCAGAAGCTGCCTTTAGAAGACGGAGTTACTTGGAGCAGAAA	1.06851	0.772644	1.08764	0.756648	1.23132	0.0293965
NM_146042	Rnf144b	A_55_P2007876	GAAAACTTCTGAATGGCAACCAGCCCAAATCCTTTCAATCATTTATTAGAAAATCTTCCA	1.18691	0.537988	1.1069	0.801773	1.33259	0.0293965
NM_025429	Serpinb1a	A_55_P2006008	ATTTTCTTCATTCGGCACAATCCCACATCTAATGTGCTCTTCCTTGGCAGGGTTTGTTCC	-1.19848	0.683593	-1.1304	0.852806	-1.52368	0.0293965
		A_30_P01025304	TGAGCCTCCTCACCCATGTACCACACAGCTTCAGTCCCAGTCCCATATTTTGTTTTCAAT	-1.07605	0.789763	-1.06688	0.867757	-1.26428	0.0293965
NM_001100614	Gm11564	A_55_P2026639	ATCTCTAGTTGTTGCCGTCCTAGCTGCTGTGTGTCCAGCTGCTGCAGGCCCATCTGTTCT	1.13964	0.629607	1.06845	0.880651	1.30526	0.0293965
NM_001163486	Hsd17b13	A_55_P2010552	AGTCGTATACAGAACATTCAATTTGAAGCAATTGTGGGCCACAAAACCAAGATGAAGTAG	1.12979	0.702019	1.04979	0.929443	1.35774	0.0293965
NM_019735	Apip	A_55_P2144746	GCCTAAGCATCTCCAACAATAAAACAAACTCAATTATGCCTTAAATAAAACTCAGCTGCT	-1.11243	0.618301	-1.02147	0.961513	-1.23488	0.0293965
NM_011660	Txn1	A_51_P424499	ACCTGTACCTTTTTTAATTTGCAAAAAACTATGAAGTGTGGAGAGTCTATACCCAACTGC	1.10475	0.54357	-1.00501	0.988861	1.17572	0.0293965
NM_018757	Nme6	A_55_P2158866	AGTGCCTGGGTAACCAGCATCCGACCTGGCTTCCTTAATAAATTCTGCTTCCGAATGCTC	1.22699	0.477373	1.39411	0.164699	1.35194	0.0300816
NM_178882	D2hgdh	A_55_P2051455	TGACAGCAGAGGCCTTTAGCCGGGAGTTGCTCGGTGCCTTGGAACCTTATGTGTATGCCT	-1.33634	0.20328	-1.29829	0.335372	-1.34436	0.0300816
		A_30_P01026306	GCGGGCTACAAGTTGTGTGTGATGGATATTTAACTTTGCATACTTATTATAAGCACAATA	-1.31259	0.388252	-1.31628	0.416763	-1.42408	0.0300816
NM_013671	Sod2	A_51_P172573	GGCTGGTTTATAGTAGTGTAGAGCATTGCAGCACTATGACTGGGGTGCTGTAGTCTTTAT	1.09476	0.611195	1.13436	0.477288	1.1928	0.0300816
NM_011975	Rpl27a	A_55_P2048671	CGGGTCAATGTGGCAAAAAACAAGACTGGAGTTGCTCCCATCATTGATGTTGTTTGATCA	1.10435	0.529597	1.11893	0.491457	1.17691	0.0300816
NM_007900	Ect2	A_55_P1976127	CGTTCAGAGGAGTGTTACAGGTCTCCTTGTTACATAATTTTCAATAATCTGCTTTAATAG	1.13867	0.785186	1.31582	0.532003	1.51021	0.0300816
NM_025579	Taf12	A_51_P202014	TATCTACCAGAGAAGATTTTGCCTGTGGTTTATTATAGAAGTGATTGGCTGTAGGAAGAG	1.07324	0.649783	1.10344	0.554671	1.16099	0.0300816
NM_175001	Mrpl22	A_55_P2033906	GGTCATCCTGGCTCCACGGTGTATATAGCTTATGTTTATTTTAAAAAGTAAAAACAAGTG	1.00427	0.988396	1.10396	0.557363	1.16327	0.0300816
NM_133801	Gtf2f1	A_55_P2074473	ATGATTGGTGATAAGATGCACTTCTCCCTCAAAGAGTGATGCCAATAAAGAGAGCAGGCC	1.07309	0.735047	1.12902	0.563291	1.21671	0.0300816
BC021811	Ubac1	A_55_P2043682	TGGTTTGAAAGTTGCAGTCCTAGCTTCTGACAGGTGTCTACAGAAAGTGGCTGTTGCATT	-1.19533	0.328075	-1.12599	0.6293	-1.2299	0.0300816
NM_011664	Ubb	A_55_P1965827	TTACAACATCCAGAAAGAGTCAACCCTGGACCTGGTCCTCCGTCTGAGGGGTGGCATGCA	1.14847	0.571397	1.12698	0.693485	1.28235	0.0300816
BC006603	Sf3b5	A_55_P2056286	TGTATCGCCTGACCTGCGTACCTGTGGAGGATTCGGAACAAGTCATGGAGAGACTGTCCG	-1.06905	0.569535	-1.04879	0.763189	-1.12232	0.0300816
NM_009076	Rpl12	A_55_P1952690	TCAGCCCTGATCATCAAAGCCCTCAAGGAGCCACCGAGAGACAGGAAGAAGCAGAAGAAC	1.06219	0.83641	1.09957	0.763687	1.27332	0.0300816
NM_025781	Tmem170	A_51_P296429	GCTCATTCTTGCAGTATTTGCATATCCATTCCCAGAAAGTGCCTAACACTTCCTCTTCAG	1.02198	0.947116	1.0784	0.78716	1.22573	0.0300816
NM_020026	B3galnt1	A_52_P504268	TTAATGTGGCGTTAATGTGACATCAAAGGTTATTACTGACTGTCCGTAATCTGTTGAACT	-1.1394	0.751422	-1.14918	0.787776	-1.44098	0.0300816
NM_001039184	Cep350	A_51_P493700	TAAAGGAAGCACCGTTGTTGTAACTAAGCTGTGGAAAAGCTTTTCCTTCTGGACTTTGCA	1.10668	0.616397	1.06101	0.84828	1.21913	0.0300816
NM_030675	Krit1	A_55_P2172420	CTGTACTCATGTTTGGTGTGTAATATACCACTTAGTTTTGTATGATATGCTCATAAGCTC	1.01347	0.963411	1.0448	0.875499	1.17732	0.0300816
NM_001037098	Nacc2	A_55_P2005853	GGATGTTCTCGTTAACTGTAAGGCGCTTTGTAAAGTTCACATTTACAGAATAATAAAGTC	1.04075	0.865445	-1.0349	0.917866	-1.19516	0.0300816
NM_030014	Hook1	A_52_P13897	AAGTGACACGGTGGGAGAATTAGAACAGCAGCTTAAAAGGGCTTTAGAAGAGCTTCAGGA	1.12226	0.77779	1.06164	0.927579	1.4372	0.0300816
		A_30_P01028944	TCCAGCTGAAGTTATCAGGGACAGAACCCCATTTATATTAAAATGGAAATTGTGGACAGC	1.03154	0.909297	-1.02139	0.956546	-1.21019	0.0300816
NM_153555	Dcaf8	A_55_P1956572	GTGGCAATTTCCCTGTCCCTATCACTGTTAGAGGCCTACTTTTATATCTATAAATATATT	-1.12562	0.328075	-1.13021	0.356549	-1.15368	0.0308675
NM_053164	Mrpl43	A_51_P255441	GACCTTGTGAATACCCTAATTCTGATTCAATTGGCCTCCTTGCAAGCTGAGATGTGAGAA	1.00518	0.987303	1.1392	0.450549	1.18418	0.0308675
NM_023066	Asph	A_55_P2379599	GAAAGCCATCTTGCTCCTCAAGATGATCATTAGTAAAGCATTGCTGCATTTTATTTTCTA	1.16012	0.621998	1.24032	0.470139	1.32503	0.0308675
NM_001159552	H13	A_52_P341161	GCCTATCTCGTGATTGTTTCACGTAAGCTTTGAAAGAGATAACTATGAAGATACGTACGG	-1.13385	0.631794	-1.20816	0.477806	-1.29557	0.0308675
XM_001478410	LOC100047565	A_55_P2167984	TTTGAGAACTTGTGCTGTAGGTTAGAATAAAGTTGTTACTTGGGTTGACTCCATTGTCTG	-1.15172	0.698729	-1.26006	0.526969	-1.41106	0.0308675
NM_028262	Setd3	A_55_P2065971	AGCTAGAGATTTTCAAAGCTACCCTTTTGAGTAAAACCCCTTATTAAAAGAGAAACCATG	-1.04075	0.860684	-1.12388	0.532739	-1.19154	0.0308675
NM_008793	Pcsk4	A_55_P2167269	TTTTGGAGCAGGTACAGTGGGCAAGAGGTCAGACCACAGCCACCAATCATCTGCCCCTTC	-1.40747	0.433642	-1.25435	0.693485	-1.57183	0.0308675
NR_024329	2900097C17Rik	A_66_P106606	ATTGACAAAAGGGTTCCTCTTGAACATGGAACTGCTAAGCCATGTCTGGCCAGTGTGGGG	-1.12936	0.563047	-1.10058	0.717377	-1.2355	0.0308675
		A_30_P01030679	TTTTTGGTCATATATTGTGTCAAATGAACACCAAGGTGTTGCTGAGAATCTGCAGTGTTT	1.18547	0.306807	1.07035	0.806126	1.20862	0.0308675
NM_001081086	Ppig	A_55_P2179106	CTGCTTCTCTTATCATTAGTCTAGTAAATGTTGAACTGTTTTCTGCAGATGGCATTTTAC	-1.00591	0.991448	-1.08257	0.852093	-1.30879	0.0308675
NM_173753	Fnip1	A_55_P2091836	CTGTATTATAATAACCTCCCAGTTCTAGGGGAAATTTGTGCAATAAACACTCATGTCAAT	-1.12477	0.630023	-1.06946	0.862003	-1.27156	0.0308675
AK144145		A_55_P2007408	CTCTGGATGGTTGGCACTGGAGAAGACAAACATAATATCATTGGTTTGGCCGGAAAGTAG	1.11502	0.766317	1.07849	0.891767	1.39099	0.0308675
NM_147049	Olfr658	A_55_P1985164	GCTGAACATATGAAACCCTAAGAGTATGATTGCCTAAAACAGGTATGTATGTATGTATGT	1.05002	0.81163	1.02658	0.934601	1.18653	0.0308675
NM_145380	Eif3m	A_66_P103926	CAGATTGGAGCTGATGATGTTGAAGCATTTGTTATTGATGCTGTAAGAACTAAAATGGTC	1.07742	0.609525	1.13114	0.372291	1.15596	0.0314749
		A_30_P01022612	AATACTGCCTCCTCTAGACTGAGCTCCTCACAGGCAGGAACATGGTTGTTTCTCAATAAA	-1.25666	0.457816	-1.31653	0.387559	-1.3816	0.0314749
		A_30_P01026558	CATAGTTGGTTTGGGAAAATGACATATAATTTTAAGTTAACCTGCATGCTGTAAATGTGT	1.29685	0.366005	1.30201	0.394215	1.37096	0.0314749
NR_028590	Gm14005	A_55_P2094524	CAGTTTAATCAGTTGCACCCTGTTTAATAGACCTGTTATAAAAGATGTGCATTTGTGTCT	-1.16227	0.476361	-1.18983	0.423286	-1.24732	0.0314749
		A_30_P01024540	TGTGGGTTTAGCTGTAGACTTGGTTGGCACTGGAGCGGTCGGAGGTACTACAGAGCAGAA	-1.16619	0.465651	-1.17036	0.506065	-1.2494	0.0314749
XM_909616	LOC634780	A_55_P1999625	AGCTACAAGGCGAGCTTGACAGATTTGGGAGCGTCTTGGTGCACTTGTCGAGGCACCACA	1.09353	0.773152	1.19415	0.54762	1.30265	0.0314749
NM_182839	Tppp	A_51_P398260	CCATCTTGGGACGCTTAAATTATCTCTTCCTTTAGATTTAACCAAGCCAAAAAACAAAGG	-1.15988	0.727822	-1.29612	0.54808	-1.48316	0.0314749
NM_172643	Zbtb41	A_51_P102355	TGGTTGAAGTCTTGGTGAAAGAAAATAGGATTTACAGCAGCGCTTCACAGATTAAGTTTA	1.09344	0.569465	1.08891	0.635227	1.16443	0.0314749
		A_30_P01029956	TTTGGCAAGGAGTCTGAAGTCCTGATTGGAAACCCTTGTGACAAACTCATTCCTCCACAA	-1.06035	0.821523	1.12459	0.635227	1.22602	0.0314749
NM_027906	1300010F03Rik	A_55_P2112085	TGATTGTAGGACAGAGAAAAAAGGTTCCCCATCTCTTCTAACACCCCATCTCCTGCTCAT	-1.13958	0.648132	-1.16667	0.636931	-1.32199	0.0314749
NM_026928	1810014F10Rik	A_55_P1987231	GGGCCTGCAGACCCCGATATGGAAGCGTTATGAATCCCTTCTTCTCGAAGCTGACTGTAA	-1.00538	0.987629	-1.10229	0.665375	-1.19992	0.0314749
		A_30_P01032821	ATGTTGAATTTTTAGAGGGTCACATGACTTCTGGTTTAAGTTTATTAATGTGATGAAGTA	1.27515	0.353061	1.15957	0.688725	1.33723	0.0314749
AK136394		A_55_P2087691	CACATCTTTGATGTAATATCCCACCACTTTATAAACCAGTGTGTTTGAAATGTACCTTGA	1.05036	0.878044	1.12359	0.695985	1.27369	0.0314749
NM_178116	Camta2	A_55_P2146525	CACTTTCTACTTGTGCATGGGCTTGGTTTATACGAATTGCCATTAAACGTCTCTGCACCA	-1.08325	0.67919	-1.08678	0.72674	-1.19899	0.0314749
NM_201245	Mprip	A_55_P1957433	AAGCAATCCTGACTTCCTGAAGAAAGACAGATCCTGTGTTACCCGGCAACTCAGAAACAT	-1.13306	0.575125	-1.09756	0.752861	-1.2421	0.0314749
NR_024078	Btbd19	A_55_P2065953	CTAGGTTAGTTACAAGGTGAGACCTGTTTCAAAAAATAAACTGAGCATGATGTTACACAG	-1.0101	0.983923	1.11721	0.757645	1.30755	0.0314749
NM_177381	Cog3	A_51_P499153	ATCTCCAGTTCTGTGTATTATATGTACATTGGGTGTTCAGATAGCCTTTCCAAAGAAGCG	1.13142	0.551334	1.08658	0.770894	1.22623	0.0314749
NM_010299	Gm2a	A_52_P353417	TGCAAGTTCCATGTAAGGAATGTTGCCAGATATTTGCAACATTTTTCTTCCTTAGGCCCC	1.09262	0.707238	1.0839	0.793075	1.24627	0.0314749
NM_026434	Rbm18	A_51_P265576	TGTCTAAGAAGCTGGTTGTACGATGGGCCCACGCTCAAGTCAAGAGATATGATCATAACA	1.07251	0.810345	1.09393	0.795373	1.28107	0.0314749
NM_028662	Slc35b2	A_55_P2086094	TTTGGTACTTGGAAATGTCACCTTTTGCTCTTATTTGATTAAACTGCAGCAGTGACTTTG	-1.1031	0.594171	-1.06822	0.797299	-1.20261	0.0314749
NM_001101445	Cyp4f17	A_55_P2022812	ACCCAGAAAACCCACAGAAGAGGTCTCCTCTGGCTTTTATTCCCTTTTCTGCTGGGCCTA	-1.26712	0.445448	-1.1215	0.816743	-1.39328	0.0314749
NM_018750	Rassf5	A_55_P2045682	GGTAGTGCCTTCTATGGTTGTATTATTGCTCTGTATGTGTTCTTTTCAGGATATTTTCTT	1.02882	0.949434	-1.06881	0.879712	-1.30001	0.0314749
NM_009072	Rock2	A_65_P19458	TGTTTGCAACTGTAATAAGTTATAAACTGCATGATTTAGAGAGTCATCTTGGATCAGTCC	1.09823	0.716532	1.04208	0.926803	1.26468	0.0314749
NM_001166503	Slc39a11	A_55_P2028788	GCTTTCTGCCGGATAAGACCTCGTGACTGTGATTAATGTCAATAAAGGGAATTTTGTTGC	1.05954	0.785821	1.23617	0.127375	1.20743	0.0321012
		A_30_P01025798	ATTGTGACAAGGGGACAGGGTCTTGCGCTTGCTATGAGATCATTGTGATGCTTGTAGAAA	-1.6041	0.279497	-1.71976	0.227269	-1.62565	0.0321012
NM_145354	Nsun2	A_52_P365768	GATCCCTTGTTGGCCAGTATTGACCTAGTCTTCTAAAACGACAGTAAAAGTCTACAAGTC	1.04257	0.855218	1.18066	0.293058	1.18995	0.0321012
NM_025527	Srp19	A_55_P2035677	CTCCATCTTCATCAACAGTTAACAATGAAATAAGTTTACATCAGAAGTTTGCATCCAGCT	1.21282	0.20328	1.16697	0.399853	1.19676	0.0321012
AK012293		A_52_P348847	GTTTCAATTATTTAATAACATTTAGATTTAGAAGTTCATAGTACTTCACTAGTATAAACA	1.12902	0.613255	1.21512	0.403547	1.25625	0.0321012
BC046394		A_55_P1999384	TGCTCTTCAGGGGAGTCTGTGTACATTCTGTACTTATTAAATAAGCAGTGCCTGTTTACC	1.09708	0.457321	1.11589	0.403911	1.14542	0.0321012
NM_009275	Srprb	A_52_P131559	AACAGAGAGGGCATCGCTTTGAGAGTAAGGTCGCATCTGAGAAGTCCTTGTCTCCTGCCT	1.04705	0.901495	1.22839	0.416763	1.2903	0.0321012
NM_207625	Acsl4	A_55_P1983177	CACGATTGTAGGATTGTTCCTTAGATTTTTGTGTTGACTCTTGAAAAGCTTTCTTTGTTC	1.08907	0.773967	1.22771	0.442733	1.30805	0.0321012
AK039293		A_55_P1953327	TCCCCGTGGGCAGTTACTGGGGCGGGAAGAAAGCGCAAATCACCGCTATGGGAAAGACTG	-1.10855	0.670855	-1.18322	0.471745	-1.26406	0.0321012
NM_009395	Tnfaip1	A_55_P1957845	CGGTCTCAGTTGCTTACCTTAAGTGATGGAAGTAAACACTAACTTCTAATAAAGTTGTTT	1.05776	0.803731	1.13373	0.54762	1.21003	0.0321012
NM_178362	Sorbs1	A_55_P2053374	AATTGCACACCAAGCGCATGTACTACGCAGACACAGGTTTTTCTGTTCATCTAATTTTTT	-1.20001	0.488393	-1.19519	0.556658	-1.31958	0.0321012
NM_001008427	Gm5595	A_52_P235102	AGAAAAAGACATACTATGTAAAGGGCTGCAATATATGTGCCGCCACTAGATGGTGCTAAA	-1.08101	0.735046	-1.11746	0.660899	-1.23605	0.0321012
NM_023049	Asb2	A_51_P115715	CCTGGACACACTGCCGCTTCCCGGCAGGCTAATCAGATACTTGAAATATGAGAATACACA	-1.02817	0.966948	-1.16666	0.74763	-1.42459	0.0321012
NM_024193	Nop56	A_55_P2105512	GGCATACCTTGTGGCAGCTCCTGCCCATGAATGATAAAACCCCAATAAAAACACAAAACC	1.01875	0.962442	1.09758	0.754976	1.24454	0.0321012
NM_001162489	Heatr7a	A_55_P2087885	TCATCAGTCTCTTGCTCACGGTGTTTGAGAGCCTGGGAGACCCAGACAAGAACTGCTCGC	-1.1862	0.291415	-1.07023	0.799099	-1.20518	0.0321012
NM_026440	Rnmt	A_55_P2118734	TTAACTTGGAAGGTGTTGTGGATGTCCCTGAATTCTTGGTCTATTTTCCATTGCTAACTG	1.04546	0.854878	1.067	0.819334	1.20576	0.0321012
NM_010597	Kcnab1	A_55_P2130129	GGGGTTTTTGTTGTTGTTTTGTTTTCTGTAAAGGTGGGGTCATTTTCTAACTCTTATTTG	-1.19048	0.375586	-1.06347	0.865706	-1.24692	0.0321012
NM_025512	Zfand1	A_51_P329322	TTTTTTGGTATCATGTAATTGCACTGGATATGTTTCTGGTAAGGAGTTTTCTCTAGTAGG	1.02711	0.941621	-1.03679	0.932643	-1.25292	0.0321012
		A_30_P01019037	TATCTTATTCCGTTTTCCACCAGTGGCTTAACCTAACCTGACTGAAATGTTTCTTACACT	1.40622	0.50358	1.07563	0.945443	1.69379	0.0321012
XR_004738	Gm5446	A_55_P1996852	GAGTGAAGATACTGTGGGGGACGATCCTCCTGGAGGATTACCTTATTTTTCCTTTCAATT	1.06026	0.829906	1.01622	0.971532	1.24569	0.0321012
		A_30_P01023739	AGATTGTCTGGGTGTTTGTGTGTCCACGCCAGAAGCATGGCAGTAAAGAGGTCCCCAGGG	1.14541	0.641281	1.0059	0.992338	1.33219	0.0321012
NM_007956	Esr1	A_52_P237077	TTTTTTGTAGACGTTTCAAACTACCGTGTCATGTATGCAGTTATTAATGCCTAAAGCCTT	1.75741	0	1.40599	0.419657	1.51698	0.0327309
NM_026790	Ifi27l1	A_52_P86693	CCAACTTGTCTAACACAGAGAAGGATTAATTACCCCCAGGCGACAATCTCCTAACACATA	-1.2087	0.570777	-1.28458	0.443942	-1.39524	0.0327309
NM_019478	Pqbp1	A_55_P2070254	CCACATGATCCTAACTTTGTCGTTACCAAATCCGCCAAGAAAGTCAGGAACAATAATGCA	1.16249	0.520883	1.19227	0.477288	1.27262	0.0327309
AK083707	B230308N11Rik	A_55_P2289035	GCCATGTTTTCGGTAATGAATAATGAAACCTTTCTAAAATTGATTTGTGGTCGATGTGGA	-1.11595	0.641151	-1.17896	0.505101	-1.2597	0.0327309
NM_001045807	Rbm15	A_52_P430262	GTATTTTGTGCATTTTACTAAAATGGCAGCTTAACATTGTGTATCTGCTATTGTGATGCC	1.10205	0.631346	1.12305	0.618906	1.21816	0.0327309
NM_133354	Sumo2	A_55_P2132865	CGCATAGTGCTCTCTCTTTCTTTTCCTTTTTTAAACTAAATGACCGATGTTCTGTTCTGG	1.05844	0.674387	1.07326	0.638828	1.13243	0.0327309
		A_55_P1993813	TGTCAAGCAGTTCCACTACTCCAAGATCAAATTCCCACTGCCTCACCGCGTGTTGCTGCG	1.0746	0.709236	1.09866	0.665448	1.19124	0.0327309
NM_198103	Exoc8	A_55_P2327177	CCAGCCTTGTCTACATAATGAATTCCAGGACAACTAGGACTACATAGATGCTGTTACCGC	1.12461	0.699749	1.14904	0.693485	1.33421	0.0327309
NM_001040396	2810407C02Rik	A_52_P117999	CACATAGCATCTTTCCTGTCAGTCTTCAAACTAGTATTAATAGGCTTAATAATTGTTGGC	1.13283	0.590604	1.11635	0.697373	1.25661	0.0327309
NM_022011	Gtf2h2	A_51_P323435	GGCACATACCATGTTATCTTAGATGAAACCCATTACAAGGAGTTGTTGGCACATCATGTG	1.05386	0.856669	1.10981	0.718007	1.24434	0.0327309
NM_001013405	D9Ertd402e	A_51_P376407	TAAGATGTAGGATTATAACTTAGCCTGAAGCTCCTTAAAAAGCTTTCTTCACTTCTTCAG	1.11777	0.758313	1.16235	0.719163	1.38554	0.0327309
NM_025839	Nudt16l1	A_55_P2112479	TGCAGGCAGCTGTTCATCATTACTGTCCCAAGCAGTCCCTGGGACCTAGCTACACTCTCA	-1.09281	0.652171	-1.05365	0.868738	-1.2041	0.0327309
NM_178719	Smcr7l	A_51_P151775	AGTGTCAAGATTAGCAGACTATATACTTGATGCCTAAAACTGTACACATTACCCTGGTAA	1.00454	0.989035	1.04565	0.876224	1.18499	0.0327309
NM_029784	Fam81a	A_51_P221510	GATATTTATATCCACCTAGGGGTACCGGCTTTTACTATTTAAAGCTATTTTTGAAACCAC	1.14534	0.649848	1.07299	0.888014	1.32845	0.0327309
NM_001164677	Pdcd6ip	A_66_P133498	ACCTGCAAGTGAAACATTTGAAATTAGCATACTTTATAAGATGCAGTTGGGACAAAGATG	1.03941	0.847738	1.03838	0.888158	1.16947	0.0327309
		A_30_P01020631	TGAATGTTGGAGCAGTGTTAGGAAACTGCTTTGTGTTCCTAACAGTCGATATTGGTTCCT	-1.11765	0.594171	-1.03374	0.93121	-1.22466	0.0327309
BC090643	2210418O10Rik	A_55_P2284560	GCAAGTTGGTTTAGGTCAACTTGTTTCTAGATAAACTACTGGTTGAATAACTGGTTGAAT	-1.15751	0.560414	-1.03923	0.933941	-1.27903	0.0327309
NM_011656	Tuft1	A_51_P417053	CTATAGTGTGGTCTAGTAGCCTCATGAGTGTTCTACTTGGCTCACAACCAGAAGCCTTAA	-1.17606	0.524435	-1.02385	0.966214	1.29416	0.0327309
XM_001477537	LOC100047155	A_55_P2120650	CAAATCTTGGAACACAATTAACAACTATGTGTGCACATGCATGCATGTTGATGTATATTC	1.07951	0.730665	1.0137	0.975558	1.2209	0.0327309
		A_30_P01023199	TGGTGGTGGGCTTCCTCCTTTGCCTTTTCCTACTTATGCCACCTTAGTGGGGAGCGAGAG	-1.08333	0.733147	-1.00542	0.990492	-1.24299	0.0327309
NM_027324	Sfxn1	A_52_P113700	ATCAGAGTCAGTGTGTCATTTCAGTTTAACTGGATGAACTGTCAAATAAAGAAATGCAGA	1.16251	0.328075	1.26777	0.0890896	1.1894	0.0334162
		A_30_P01023774	AACAGTCAACTTCATGGGCAAAGATTAAGCTCTCTATATCTGGTCGTATCCTGGATGCTA	-1.01802	0.966454	-1.24698	0.298291	-1.26176	0.0334162
		A_55_P1965817	ACAGAAGTAACTCTGCGCTTCTTCTTCTTCGGGAAAACACCAATTGTGATTGACGCTGGT	-1.17397	0.535831	-1.21732	0.464227	-1.29378	0.0334162
NM_026211	Tmed9	A_51_P262878	GGTTGGAAACAGAGCCTACAGAGTCTTAGTTACTGAGTTTATTTTCAATGAATGTGGGTT	1.20624	0.525282	1.24707	0.473042	1.34439	0.0334162
NM_023873	Cep70	A_52_P329054	TTAAGATAGGAAGTTAGTCATGGAGTGAAATAGATGATTAGGTAGAAGTGTTTCTGTGTC	-1.06986	0.853827	-1.22223	0.505621	-1.32116	0.0334162
NM_026113	Gtf3c6	A_55_P1963777	TTCTGTTTTCATGGGAACTCAAGATGGAAATGTTTCTCAAAACAACCAGTCGTGAACTTG	1.1517	0.436385	1.13875	0.530728	1.20942	0.0334162
AF296435		A_52_P562158	TTGGATGGATTTTTCCTGGAAGTGGTAGTACTTACTACAATGAGAAGTTCAAGGGCAAGG	1.09531	0.630023	1.12942	0.553728	1.20646	0.0334162
NM_153594	Pcmtd2	A_55_P2064492	GGCTATGTTTCAAGGAGTGAGTATTTTTAAACACATGACTTCTGTTGTAAGAATCAAAGG	-1.03702	0.936429	-1.20983	0.559427	-1.33939	0.0334162
		A_30_P01022969	GGCTGCAAAAAGTGTACAGTTGTTAAACAAGTTGTAAATAAAGACTTGTATAAAAATCCA	-1.02145	0.961247	-1.17228	0.568972	-1.27967	0.0334162
NM_134142	Tmem109	A_51_P114049	ATGCCTATTCTTACTGAAGGTTTGATGTGGAATCATGGCTGCAGTGATATGTTTTTATCA	1.02078	0.900548	1.07342	0.583967	1.12056	0.0334162
		A_30_P01029190	TTTCTCTGCTTCTGATACTCACATTGCTGGCCAGAAAGTTAACATGTGCGGTTTTGCTCC	1.11657	0.629607	1.1403	0.604167	1.24953	0.0334162
		A_30_P01022277	ATCCTCTATGTGTGCTACTGGTAAATGGAAACCTTCGGGCCAAGGGAAAGTCAAGTTCTT	-1.05415	0.897299	-1.15609	0.685435	-1.33093	0.0334162
NM_021516	Mark3	A_55_P2035972	CTAGTTGATAATTAATACAGGTTTACAGTTCATGCCTGTGGTTTTGTGTTTGTTTCGTGA	1.10796	0.611986	1.09974	0.695769	1.21709	0.0334162
NM_133702	Nol11	A_55_P1975380	GCGTGGTGTCTCAGATGAACTGTGACAAGGATATGGTAAAGATTGGTTTAAATTATAAAA	1.03994	0.87085	1.08012	0.748307	1.1952	0.0334162
AK038731		A_55_P2108903	GACCTCTTGAGAAGTTTAGGGAACAAGAGCTGGCATTCAAAAGAATACTAGTATATATTT	1.38167	0.513359	1.16996	0.844227	1.66845	0.0334162
NM_146043	Spin1	A_55_P2082837	CAAGTAGAGGCCAAGCCCTCTGTCTATTTCATCAAGTTTGATGACGATTTCCATATTTAC	1.08071	0.735082	1.06018	0.866997	1.2299	0.0334162
NM_009507	Vhl	A_66_P106593	CCTGTGAGTTTTCTGAAAAAAGCTGACCTTTTTAGTACAATAAACGGTGCTAATTGAAGG	1.21057	0.305772	1.21263	0.353337	1.24028	0.0340383
NM_199306	Wdtc1	A_55_P2120545	GGTCTGGCACCATCTCATTGCTTTAATCTCAGCGACACAGGTGGCAGCTTCTCCCCCTTC	-1.20489	0.448997	-1.2615	0.377528	-1.30141	0.0340383
NM_001076791	9630025I21Rik	A_51_P283266	ATTCCTAAAGGTAAAATAACTTGACACAGATGTTTGTGGATTTGGGGCTTTAAAATCCCT	-1.11498	0.692475	-1.23858	0.404699	-1.28744	0.0340383
NM_023585	Ube2v2	A_55_P2077994	TCAGCAACCTTCTACTCATGTTAATGTCTTGATTAAATATCACCATGCACAATACCCACA	1.22288	0.426093	1.21951	0.463569	1.30229	0.0340383
NM_011958	Orc4l	A_52_P456123	ATTGAGCTACTCAAAAGAACTGCTATCTATGGAGAAAGCAATTCTGTACTCATTGTTGGA	1.12699	0.6479	1.19973	0.489064	1.29296	0.0340383
U04807	Flt3l	A_55_P2145506	CTATATACAACAAGGCTTTCTTTTCTTCTTTCTTGGTGCTAGAGTTGGGAACCAAAACAA	-1.04775	0.900039	-1.18731	0.542618	-1.29196	0.0340383
NM_001033174	Osbp	A_51_P393768	CCTTCCTTAGATAAAATGATCAAAGATTGAGCACTAGGGAATTTCCTCCTAAGAAGGCTT	1.23988	0.489949	1.22521	0.577472	1.37766	0.0340383
NM_001003908	Cltc	A_55_P2008884	GAGTGTACAGAAGAGAGAATTCAAACAAGATATTGCTGTTCTTCAGTTTTGTTTGTGGAA	1.10651	0.554193	1.10965	0.595934	1.18333	0.0340383
NM_133922	Krba1	A_55_P2067895	GAGAGCCTGGTCTATGGACTAAGCTGAATTTTCCCACATAGATTCTAAAATTAAATGTAT	-1.1507	0.430014	-1.11987	0.60557	-1.20753	0.0340383
AK078569		A_55_P2021211	AACTTAGAGAAGTCTGCTTGCCTCTTTTCCAAGTGCTGGAATTAAAGGCGTGCCTAACCA	-1.07932	0.64853	-1.09734	0.626784	-1.17746	0.0340383
NM_007379	Abca2	A_52_P485007	CGCAAGTCTACCCAGGCCAGCATCTTGCACAGATGTCTTTTCATGGACACCCTTGACTGC	-1.1665	0.713085	-1.23248	0.650427	-1.46126	0.0340383
		A_30_P01022606	AACATCGGGGACCAGGGAACCCCCCAGCTCGATTTTTTGTGCAGTTTCAGCAAAGCTCCG	1.14454	0.527177	1.11076	0.70269	1.24528	0.0340383
NM_011758	Zfp39	A_52_P600535	ACTAACTCAATACAACTGGGAGAACCTACATGCTCTTTAATATTTCAGAGTTTGTACACA	1.00455	0.990782	-1.09722	0.733838	-1.22425	0.0340383
		A_30_P01024886	TAAGTCAAAAGAATAATTTCCCAAGAGAAGCTGGAGGAATGGCTGTCCTTGCAGGTGGGT	1.31193	0.375905	1.16196	0.739652	1.40187	0.0340383
NM_011638	Tfrc	A_52_P228236	TGAGCAAGATCACATTAACAAAGACTAGTTAACCATCATTACGCATCTAATCAGTTTTGC	1.12659	0.816788	1.19869	0.745317	1.53464	0.0340383
NM_175939	Adam29	A_52_P492861	CCCAATATGAAAGATCACAGTACTATTCACTTTGCTCTTGTCAAAAATGTATCTTGCTGG	1.01432	0.971312	1.01678	0.969786	1.23609	0.0340383
NM_020043	Igdcc4	A_55_P2001553	CCAGCATCATGCTTCCTCCTTACAAATATGATATTCTTTATTGTTACACTAAGGTGTTGA	-1.22272	0.491383	-1.01635	0.98171	-1.33599	0.0340383
NM_021486	Bcmo1	A_51_P374137	CTTCATGGTTTATTTATCCCAGATGCAGACTGGAATGCAGTGAAGCAGACTCCAGCTGAA	1.29948	0.58883	1.00517	0.995388	1.59465	0.0340383
NM_139304	Gatad2b	A_52_P494115	GCCAGGTGTCAACATTGCATACTTGAACACTGGCATCGGAGGACATAAAGCCCCAAGTTT	1.02111	0.957246	-1.00167	0.997168	1.2495	0.0340383
XM_001474923	Gm11527	A_55_P2097967	AAGACGTGAGAGGAGGCACACTTGCGCTACCAGAAAATAAAGATGCTTGTTAACTGTACA	1.11019	0.643028	1.15725	0.541226	1.24356	0.0347713
NM_019641	Stmn1	A_55_P2068663	ATCTCACCAGATGCTACTGTACTTGAATGGTTAATAAACTGCACAGTGCTGTTGGTGGCA	1.08004	0.903358	1.32812	0.554671	1.52505	0.0347713
NM_025859	Arl1	A_55_P2122419	GCGATTCTGGCATAGACAGACCTGCCTGACTTCAATATTTGTAATAAATATAAAAACAAG	1.12698	0.489564	1.12063	0.575918	1.19074	0.0347713
NM_001146043	Gfm2	A_55_P2316335	CTTCATGAAACCTTGGATGTTTGGATTTGATGCCCTTAAATAAAACAGTGACTGAAATGT	-1.21833	0.407755	-1.13807	0.684324	-1.29113	0.0347713
NM_015747	Slc20a1	A_55_P2115582	GGACAGCCTTCCATGTTCATCTGTCTACCTCTTAACTGAATAAAAAGCCTACAGTTTTTA	-1.00345	0.995969	1.17588	0.714096	1.41013	0.0347713
NM_010156	Samd9l	A_55_P2151601	TCCTTCTACCTAGGATTTTCCATTGAGGGTCCTCTGGCATATGGCATAAAAGTGATCTAA	-1.08076	0.806758	-1.1062	0.783179	-1.29056	0.0347713
NM_146148	C8a	A_55_P2051476	CATTACATATCAGTCCTGGGGGAGATCGTTAAAGTATAACCCTGTTGTTATCGATTTTGA	1.28613	0.540646	1.16209	0.802732	1.5	0.0347713
NM_026638	Cdipt	A_51_P408471	TCCTCCCTGTCGTTCCAGTGATCTCGAGAGGCTTTGTGGCTCCTCAGGTTCACAGGCATT	1.01243	0.956792	1.04452	0.823075	1.13391	0.0347713
NM_012000	Cln8	A_51_P224983	CATGTGTGACTTAGGCTTGCCTCAGCAGCCCTTTAACTTTATGAGGATGTATGATGCCTA	-1.11836	0.615432	-1.07142	0.838246	-1.2339	0.0347713
		A_30_P01017548	TTCTCCAGCTGAAGTTATCAGGGACAGAACCCCATTTATATTAAAATGGAAATTGTGGAC	-1.08051	0.743043	-1.06526	0.849882	-1.23342	0.0347713
NM_001002239	Rpl17	A_55_P2061135	TAGACGTAGATTCTAGTCATTGAAAACATCCAGGTGAACAAGGCACCTAAGATGCGCCGA	1.06651	0.656576	1.0321	0.897299	1.14512	0.0347713
NM_009937	Colq	A_55_P2043337	TTCCGGGGCTTCTGGGTGGGCAAACAAGGAATAAAGGTGATTCTTGGCTGTGGCCCACTC	-1.10938	0.640931	-1.03992	0.922882	-1.24782	0.0347713
NM_011805	Dido1	A_52_P226127	AGGAAACCACTCCTCCACATGCAGGTGATTCGATTTCACAAACAGTTGTTCCCCTGATTT	-1.1817	0.694678	-1.49616	0.243604	-1.46915	0.0354063
NM_178926	Vmac	A_51_P494863	TTGTAGCAAGACGCCTTTTTGATACCCTAAGAGAATCTATTTTTTAAATCCTGGTTTCTG	-1.19611	0.530066	-1.32653	0.276157	-1.32405	0.0354063
NM_027493	Actr8	A_51_P378825	GATGTATAGCTCTATCCTGGTTGTGGGAGGCGGTTTGATGTTTCATAAGGCTCAAGAGTT	-1.11702	0.518682	-1.14601	0.433432	-1.19141	0.0354063
		A_30_P01031699	AATGTAATCAATCTAATAAAGCCATTTGTTAACAGTCACCTTCTAAGGGATGCAACATAG	1.00553	0.989413	-1.1826	0.443942	-1.23531	0.0354063
		A_55_P2053541	GTGTAATAAGAATTGGAATGTCTGTACTCTGCTCCTTGACTGATAAAATCTGTTGTGAAA	1.06529	0.759572	1.14833	0.451743	1.19693	0.0354063
NM_016921	Tcirg1	A_51_P241861	GGATGAAGAAACTGAGTTTGTCCCTTCTGAGATCTTCATGCACCAAGCAATCCACACCAT	-1.16006	0.629694	-1.23257	0.505621	-1.34199	0.0354063
AK016650	4933404I11Rik	A_55_P2321889	GCTTGGCAAATTGTAGGCGATTAATTAATGGTGTCTATGATAATGTGCCTCAGAAATAAA	1.46351	0.483236	1.38401	0.622115	1.75184	0.0354063
		A_55_P2049287	AAAGGGAATGTTATCCTTTGGTAAGCGTCGCAACAAGACACACACACTGTGCCTATGTCT	1.11877	0.451896	1.08834	0.667798	1.1712	0.0354063
XM_620107	Gm13213	A_55_P2168307	AAGGCTCCTGCCAGTGTGAAGACAGACAGACTGCTGTGACACACCTACCCACACACTGTT	1.0692	0.648087	1.07197	0.697323	1.1509	0.0354063
XM_001004030	Gm8738	A_55_P2048406	TAGGTAGAATGGCACCCAACCCACCGTCTGATTGGCCTCCCCGGTTCTAGATGTGGTTGA	-1.16709	0.447337	-1.10536	0.719533	-1.23487	0.0354063
XM_001479756	LOC100048207	A_55_P2139430	AGAAGAAGAAGAAGAAGAAGAAGGAGAAGAAGGAGAAGAAGGAGAAGAAGAAGAAATCTT	-1.00346	0.995023	-1.1426	0.737572	-1.33509	0.0354063
NM_177832	Zfp236	A_51_P417321	CATTCCTTGACAATACAAGGTTTTGAGAAGATAACTCACTTGAATATTGTGGTTTACAGG	1.21588	0.396981	1.11609	0.742144	1.28069	0.0354063
XM_903697	LOC68395	A_55_P1956130	ATTCTGGTTGTCCTTGTAGCTTGGCCATCATTGGAGCTGTGGTGGATTTTGTGATGAAGA	-1.13468	0.709236	-1.14534	0.746249	-1.35693	0.0354063
NM_145368	Acnat2	A_55_P2165091	GAAGCAAACTCTAAATAGTGTGTAAAGTGCCAGAGTAAAGTGCAGGGAGTGCTTTAGAAA	1.22949	0.477373	1.06864	0.90372	1.34635	0.0354063
NM_001167757	Ankrd7	A_55_P2028305	GAGAACAAGAAGAAAACAGAGCAAACAGCTTACTGACTGAGCAGTTTTTCTTGTTATTTT	-1.04895	0.839787	1.03825	0.912278	-1.19863	0.0354063
NM_145741	Gdf10	A_51_P185247	CTACACGTGCTTTTATACATGCAGTATGCACATGTAATCACGGTTGATTTCTTCTTTTAA	1.22296	0.612585	1.07755	0.915545	1.46606	0.0354063
NM_144875	Rab7l1	A_66_P112164	GATCACCTCATTCCTCGACTGTGAGATGAGTTTATGAAAAGAATTAAAAGTGAGCACTTG	1.02022	0.938309	-1.02243	0.944051	-1.16494	0.0354063
NM_001145209	Hbs1l	A_55_P2021996	GAGCACAGCTGAGACATGCTTGTACTTTCAGCTATTATTTGTATCATTCCTGTTTTATTA	-1.02724	0.954786	-1.2953	0.311053	-1.30944	0.0361384
		A_30_P01031375	TTCCGTGGGTGACTCCAGTAGAGCTGCTGGTGACCCATCTTAGCATTTTTATCCCCAGTG	-1.19628	0.324743	-1.186	0.403547	-1.22593	0.0361384
NM_008133	Glud1	A_55_P2108171	TGAACAGGAATGTCCCACAGAAGTACCAGACATTATTTATATAAGGATGAACGCTTTTTT	1.13137	0.535831	1.174	0.421612	1.21437	0.0361384
NM_197986	Tmem140	A_52_P463977	TATTTTGTTCAGTGCCTGTATATCAGAAAACCTACGTGGCAATGAGTTCTTCATTCTGTG	-1.05384	0.891788	-1.21212	0.519996	-1.30853	0.0361384
NM_019977	Miox	A_55_P2023200	CAGTCCCCACCCATCACAATTGAGGTCACGTTTGCTGGGTATCAATAAAGAATGAAAGAG	1.28814	0.44481	1.247	0.571994	1.40933	0.0361384
		A_30_P01017507	GTTGTATTTTGAGCTGAAATTTGTGTATGGTCAAGTAATTCTGTTTTATGTATTGGAAGT	1.35082	0.229397	1.18774	0.622115	1.33613	0.0361384
NM_026549	Pdcd2l	A_51_P419300	ATGCTCAGCAGTGCTAATCTAGGTCTTGCCGTGGAATTTGGAACGATTCTCGTTTACACA	-1.16057	0.353061	-1.10628	0.625944	-1.18841	0.0361384
[truncated: 53,682 more rows]
