# Supplementary material for: Impact of Genomics Platform and Statistical Filtering on Transcriptional Benchmark Doses (BMD) and Multiple Approaches for Selection of Chemical Point of Departure (PoD)
Source: PLoS One. 2015 Aug 27;10(8):e0136764. doi: 10.1371/journal.pone.0136764 (PMC4551741; doi:10.1371/journal.pone.0136764)
Supplement: S3 Table — Differentially expressed gene list. (XLSX) [file pone.0136764.s003.xlsx]

## Sheet: Sheet1
Supplemental Table S3. qPCR: Gene expresion list
	2 mkd furan		4 mkd furan		8 mkd furan
Gene Symbol	Fold Change	p value	Fold Change	p value	Fold Change	p value
Acmsd	1.9477	0.0041	2.7012	5.6e-05	4.1114	4.7e-05
Aen	2.0969	0.002628	2.5739	0.000296	3.6723	2.6e-05
Afp	1.8762	0.028367	2.348	0.001124	4.5769	0.001947
Akr1c18	2.134	0.015692	2.3468	0.047417	6.9762	4.7e-05
Arntl	1.5422	0.112377	1.5944	0.028577	3.9451	0.000163
Atf3	1.9115	0.046358	2.6032	0.006594	11.0861	0.000203
Atf4	1.211	0.576325	1.1942	0.677883	2.1752	0.004435
Bax	1.5698	0.081114	1.9468	0.006215	2.9117	4.1e-05
Cbr1	1.4401	0.185999	1.5918	0.02724	2.2193	0.000675
Cbr3	1.7516	0.033497	1.6487	0.033926	6.3267	0.002758
Ccng1	1.4733	0.042803	1.8799	0.001609	2.9315	9e-06
Cdkn1a	3.3013	0.000366	7.226	5.7e-05	28.1249	0
Ces2c	1.2285	0.414252	1.3283	0.193114	1.3156	0.2136
Ces2e	1.3912	0.260278	1.6968	0.026736	2.1101	0.001935
Cgref1	1.508	0.409437	1.379	0.622235	1.7564	0.164815
Cidec	1.4653	0.173399	1.5133	0.131299	2.8627	0.009026
Cnnm1	1.1281	0.835635	1.0571	0.858252	1.1165	0.933787
Nfe2l2	1.2569	0.323443	1.2399	0.348654	1.906	0.003736
Cxcl10	1.6229	0.046589	1.921	0.023668	4.0912	2e-06
Cyb561	1.1662	0.373673	0.9319	0.823715	0.8665	0.596835
Nfkb1	1.3416	0.105629	1.2525	0.204833	1.3562	0.081937
Bik	1.1502	0.485059	1.1019	0.674868	0.8317	0.28158
Cyp3a16	2.0344	0.009136	1.8907	0.007735	1.5204	0.023017
Saa1	14.0183	0.27744	1.2307	0.439481	2.0919	0.010483
Cyp51	1.9667	0.016631	1.4675	0.275853	1.7523	0.066424
Ddit4l	1.1207	0.323577	1.7535	0.005023	4.1508	7.5e-05
Dnaja1	1.5994	0.080296	1.6715	0.050137	1.8539	0.012904
Dnaja4	1.3776	0.186859	1.4365	0.119587	1.8149	0.006927
Dppa5a	1.2125	0.732226	1.0907	0.961342	1.8319	0.040743
Dusp6	1.6176	0.046746	1.6134	0.119875	3.781	2e-06
Ect2	1.3776	0.340248	1.3266	0.435794	2.8015	0.006112
Enc1	1.328	0.137439	1.2501	0.182725	1.769	0.021476
Ephx1	1.2004	0.364813	1.6142	0.005391	2.5834	2e-05
Esr1	1.6928	0.001375	1.7048	0.000126	1.448	0.009765
Fbf1	2.032	0.081633	2.6534	0.062165	5.0688	0.010452
Fgf21	1.1992	0.621721	0.8699	0.888741	2.0066	0.078865
Fst	2.3067	0.048858	2.5778	4.1e-05	5.0228	0.000468
Gclc	1.2996	0.350188	1.3763	0.186649	2.1095	0.001028
Gdf15	2.6437	0.007438	3.3364	0.000195	8.0619	0.000197
Gdf9	1.3638	0.300376	1.897	0.034155	3.6416	0.001318
Gsta1	0.9124	0.507261	3.0663	0.046183	30.8281	0.000569
Gsta2	0.7093	0.288963	1.6642	0.061241	2.9821	0.001436
Gstm1	1.0979	0.67558	1.2262	0.246921	1.9105	0.000404
Gstp2	1.4098	0.133372	1.1412	0.34697	1.9891	0.000983
Hmox1	1.0828	0.608111	1.0575	0.693002	2.3543	0.02879
Hsp90aa1	1.7177	0.000356	1.8367	0.000706	2.1887	0.000176
Igfbp1	1.307	0.215913	1.1967	0.409943	3.2747	0.014551
Ikbkg	1.2658	0.179903	1.1989	0.261532	1.63	0.000797
Jun	1.3385	0.180028	2.0852	0.000819	5.6755	0.001271
Myc	1.3294	0.565504	2.0186	0.161675	3.5092	0.018779
Nqo1	1.3397	0.153715	1.6577	0.018014	2.7037	3.2e-05
Osgin1	1.8311	0.011174	2.0466	0.063133	4.2375	0.000916
Pdgfa	1.2372	0.722716	1.5612	0.195008	2.1696	0.01525
Ppp1r10	1.418	0.565708	2.1464	0.080563	2.4844	0.016825
Rassf1	1.2931	0.171088	1.3707	0.073977	2.063	0.000376
Rnd2	1.6571	0.001477	1.7392	9.2e-05	2.1222	3.1e-05
Serpina9	2.0352	0.014324	2.2803	0.022956	3.1238	0.001673
Sesn2	1.3024	0.030512	1.4591	0.005169	2.2933	5e-06
Slc10a2	2.5149	0.015331	2.1243	0.001825	2.7692	0.00079
Slc17a1	1.4282	0.055872	1.266	0.113522	1.4385	0.01864
Slc23a3	1.5346	0.082468	1.9661	0.038627	3.1439	0.00055
Slc35d2	1.2069	0.125698	1.1129	0.261851	1.3703	0.001042
Slc35d2	1.1738	0.15126	1.2443	0.039292	2.4419	0.000117
Stmn1	1.6715	0.042394	1.2925	0.277903	2.1496	0.001519
tnfrsf10b	1.628	0.031332	3.0716	9e-05	7.9817	0.000184
Tnfrsf12a	1.3054	0.11486	1.4523	0.01801	3.994	2.5e-05
Treh	1.5795	0.110625	1.4786	0.118755	4.2651	3.4e-05
Trp53inp1	1.193	0.217644	1.3785	0.064349	2.2076	0.000345
Tuba1b	1.229	0.219898	1.3541	0.066256	1.7051	0.002053
Tuba1c	1.1281	0.835635	1.0571	0.858252	1.1399	0.847898
Tuba4a	1.3389	0.019703	1.4675	0.007575	1.7514	0.001677
Tubb2a	1.6723	0.002892	2.1107	0.001959	4.5635	9e-06
Tubb2c	1.5097	0.002148	1.7164	0.000471	2.5428	0.000543
Tubb6	1.2853	0.024354	1.2369	0.104956	1.5073	0.000515
Txnrd1	1.2061	0.065584	1.1824	0.054562	1.5273	0.000373
Ugdh	1.1339	0.045875	1.0797	0.372475	1.8344	0.000116
Ugt1a6a	0.9676	0.586697	0.9228	0.328925	1.0702	0.24985
Ugt2b35	1.0256	0.674768	1.2202	0.057275	1.8308	0.008043
Birc5	1.4715	0.248006	1.3422	0.418551	2.0979	0.024904
Tnf	0.9104	0.905911	0.7752	0.259197	1.5867	0.028595
Zfp750	0.9203	0.529773	0.8106	0.424542	1.2206	0.705836
Hspb1	1.1351	0.507836	1.3455	0.185343	3.0621	0.000633
Clock	1.116	0.423519	0.9934	0.877848	1.4502	0.00285
Bmf	0.8863	0.555407	0.9255	0.886423	0.3264	0.00019
Dusp8	1.6836	0.062265	2.4469	0.003987	12.5854	0.000291
Rela	0.9945	0.924651	0.9554	0.385495	1.0785	0.345706
Odc1	1.3503	0.007459	1.482	0.000505	1.4559	0.001076
Hdac11	0.9039	0.583168	0.8463	0.104307	0.6121	0.001464

## Sheet: Sheet2
		p-value (comparing to control group)
Position	Symbol	Group 1	Group 2	Group 3	Group 4
A01	Acmsd	0.059949	0.0041	5.6e-05	4.7e-05
A02	Aen	0.085581	0.002628	0.000296	2.6e-05
A03	Afp	0.034	0.028367	0.001124	0.001947
A04	Akr1c18	0.027428	0.015692	0.047417	4.7e-05
A05	Arntl	0.338895	0.112377	0.028577	0.000163
A06	Atf3	0.054302	0.046358	0.006594	0.000203
A07	Atf4	0.142624	0.576325	0.677883	0.004435
A08	Bax	0.09188	0.081114	0.006215	4.1e-05
A09	Cbr1	0.090814	0.185999	0.02724	0.000675
A10	Cbr3	0.008906	0.033497	0.033926	0.002758
A11	Ccng1	0.079187	0.042803	0.001609	9e-06
A12	Cdkn1a	0.003757	0.000366	5.7e-05	0
B01	Ces2c	0.406193	0.414252	0.193114	0.2136
B02	Ces2e	0.206671	0.260278	0.026736	0.001935
B03	Cgref1	0.560417	0.409437	0.622235	0.164815
B04	Cidec	0.535752	0.173399	0.131299	0.009026
B05	Cnnm1	0.90568	0.835635	0.858252	0.933787
B06	Nfe2l2	0.458053	0.323443	0.348654	0.003736
B07	Cxcl10	0.092427	0.046589	0.023668	2e-06
B08	Cyb561	0.229795	0.373673	0.823715	0.596835
B09	Nfkb1	0.231224	0.105629	0.204833	0.081937
B10	Bik	0.449991	0.485059	0.674868	0.28158
B11	Cyp3a16	0.00809	0.009136	0.007735	0.023017
B12	Saa1	0.216809	0.27744	0.439481	0.010483
C01	Cyp51	0.285452	0.016631	0.275853	0.066424
C02	Ddit4l	0.154673	0.323577	0.005023	7.5e-05
C03	Dnaja1	0.102343	0.080296	0.050137	0.012904
C04	Dnaja4	0.195389	0.186859	0.119587	0.006927
C05	Dppa5a	0.404369	0.732226	0.961342	0.040743
C06	Dusp6	0.470117	0.046746	0.119875	2e-06
C07	Ect2	0.335955	0.340248	0.435794	0.006112
C08	Enc1	0.613296	0.137439	0.182725	0.021476
C09	Ephx1	0.369874	0.364813	0.005391	2e-05
C10	Esr1	0.005513	0.001375	0.000126	0.009765
C11	Fbf1	0.076418	0.081633	0.062165	0.010452
C12	Fgf21	0.276188	0.621721	0.888741	0.078865
D01	Fst	0.027596	0.048858	4.1e-05	0.000468
D02	Gclc	0.601437	0.350188	0.186649	0.001028
D03	Gdf15	0.001379	0.007438	0.000195	0.000197
D04	Gdf9	0.110354	0.300376	0.034155	0.001318
D05	Gsta1	0.107963	0.507261	0.046183	0.000569
D06	Gsta2	0.841927	0.288963	0.061241	0.001436
D07	Gstm1	0.798264	0.67558	0.246921	0.000404
D08	Gstp2	0.218687	0.133372	0.34697	0.000983
D09	Hmox1	0.236182	0.608111	0.693002	0.02879
D10	Hsp90aa1	0.009015	0.000356	0.000706	0.000176
D11	Igfbp1	0.823316	0.215913	0.409943	0.014551
D12	Ikbkg	0.340858	0.179903	0.261532	0.000797
E01	Jun	0.344878	0.180028	0.000819	0.001271
E02	Myc	0.839273	0.565504	0.161675	0.018779
E03	Nqo1	0.113482	0.153715	0.018014	3.2e-05
E04	Osgin1	0.152156	0.011174	0.063133	0.000916
E05	Pdgfa	0.551216	0.722716	0.195008	0.01525
E06	Ppp1r10	0.365606	0.565708	0.080563	0.016825
E07	Rassf1	0.336502	0.171088	0.073977	0.000376
E08	Rnd2	0.008841	0.001477	9.2e-05	3.1e-05
E09	Serpina9	0.008991	0.014324	0.022956	0.001673
E10	Sesn2	0.242719	0.030512	0.005169	5e-06
E11	Slc10a2	0.018854	0.015331	0.001825	0.00079
E12	Slc17a1	0.08389	0.055872	0.113522	0.01864
F01	Slc23a3	0.177056	0.082468	0.038627	0.00055
F02	Slc35d2	0.100194	0.125698	0.261851	0.001042
F03	Slc35d2	0.174744	0.15126	0.039292	0.000117
F04	Stmn1	0.222707	0.042394	0.277903	0.001519
F05	tnfrsf10b	0.030456	0.031332	9e-05	0.000184
F06	Tnfrsf12a	0.96884	0.11486	0.01801	2.5e-05
F07	Treh	0.183537	0.110625	0.118755	3.4e-05
F08	Trp53inp1	0.593652	0.217644	0.064349	0.000345
F09	Tuba1b	0.040301	0.219898	0.066256	0.002053
F10	Tuba1c	0.515721	0.835635	0.858252	0.847898
F11	Tuba4a	0.100382	0.019703	0.007575	0.001677
F12	Tubb2a	0.156121	0.002892	0.001959	9e-06
G01	Tubb2c	0.201906	0.002148	0.000471	0.000543
G02	Tubb6	0.039719	0.024354	0.104956	0.000515
G03	Txnrd1	0.582025	0.065584	0.054562	0.000373
G04	Ugdh	0.405045	0.045875	0.372475	0.000116
G05	Ugt1a6a	0.129437	0.586697	0.328925	0.24985
G06	Ugt2b35	0.889542	0.674768	0.057275	0.008043
G07	Birc5	0.325478	0.248006	0.418551	0.024904
G08	Tnf	0.319083	0.905911	0.259197	0.028595
G09	Zfp750	0.711338	0.529773	0.424542	0.705836
G10	Hspb1	0.617147	0.507836	0.185343	0.000633
G11	Clock	0.601435	0.423519	0.877848	0.00285
G12	Bmf	0.118843	0.555407	0.886423	0.00019
H01	Dusp8	0.534063	0.062265	0.003987	0.000291
H02	Rela	0.108512	0.924651	0.385495	0.345706
H03	Odc1	0.019596	0.007459	0.000505	0.001076
H04	Hdac11	0.894197	0.583168	0.104307	0.001464
H05	Actb	0.590783	0.513817	0.859196	0.455687
H06	B2m	0.72915	0.494284	0.039498	0.011334
H07	Gapdh	0.377727	0.590135	0.99009	0.962965
H08	Gusb	0.427785	0.322479	0.001477	5.9e-05
H09	Ppih	0.994216	0.266007	0.462735	0.748296
H10	MGDC	0.346592	0.346592	0.346589	0.346589
H11	RTC	0.31949	0.329867	0.314323	0.313815
H12	PPC	0.19503	0.198975	0.150454	0.129848
p-value:
The p values are calculated based on a Student’s t-test of the replicate 2^(- Delta Ct) values for each gene in the control group and treatment groups, and p values less than 0.05 are indicated in red.
