# Supplementary material for: Impact of Genomics Platform and Statistical Filtering on Transcriptional Benchmark Doses (BMD) and Multiple Approaches for Selection of Chemical Point of Departure (PoD)
Source: PLoS One. 2015 Aug 27;10(8):e0136764. doi: 10.1371/journal.pone.0136764 (PMC4551741; doi:10.1371/journal.pone.0136764)
Supplement: S4 Table — (XLSX) [file pone.0136764.s004.xlsx]

## Sheet: Sheet1
	Supplemental Table S4. Best dichotomous models for dose-response of number of DEGs for RNA-seq, microarray, and qPCR experiments in response to 0, 2, 4, 8 mkd furan.
	Platform	Model Type	Risk Type	BMRF	BMD	BMDL	BMD / BMDL	p-value Test 1	p-value Test 2	p-value Test 3	p-value Test 4	F-test	AIC	Scaled Residual for Dose Group near BMD
	RNA-seq	Multistage 2°	Extra	0.1	1.89778	0.533904	3.55453	n/a	0.8232	0.01078	0.8518	N/A	11.6635	0.061
	Microarray	Multistage 3°	Extra	0.1	2.77673	1.04356	2.66082	n/a	0.7321	0.0005283	0.8016	N/A	8.4831	0.132
	qPCR	Quantal-Linear	Extra	0.1	0.664862	0.368577	1.80386	n/a	0.925	0.02994	0.9296	N/A	19.5991	-0.058
	RNA-seq:						Microarray:					qPCR:
