# Supplementary material for: Impact of Genomics Platform and Statistical Filtering on Transcriptional Benchmark Doses (BMD) and Multiple Approaches for Selection of Chemical Point of Departure (PoD)
Source: PLoS One. 2015 Aug 27;10(8):e0136764. doi: 10.1371/journal.pone.0136764 (PMC4551741; doi:10.1371/journal.pone.0136764)
Supplement: S5 Table — (XLSX) [file pone.0136764.s005.xlsx]

## Sheet: Suppl. Table S5
S5 Table. Statistics for box-and-whisker plots, Figure 2, which show that (within each genomics platform) means are significantly different.
			BMD						BMDL
			t-Test						t-Test
Analysis	Platform	Comparison	Diference	Std.Err	Obs t-stat	DF	p-value		Diference	Std.Err	Obs t-stat	DF	p-value
Genes	RNA-Seq	ANOVA filtered vs Unfiltered	-0.680314	0.0418622	16.2513	8484.88	1.66389e-58		-0.296525	0.0289044	10.2588	8075	1.52711e-24
		FDR filtered vs Unfiltered	-1.00174	0.0464825	21.551	4783.1	2.16741e-98		-0.479282	0.0321764	14.8955	4472.46	5.18563e-49
		FDR filtered vs ANOVA filtered	-0.321427	0.0485164	6.62512	4885.63	3.84389e-11		-0.182757	0.0344356	5.30722	4903.64	1.16215e-07
	Microarray	ANOVA filtered vs Unfiltered	-0.722787	0.0499429	14.4723	5734.51	1.19463e-46		-0.290318	0.0348161	8.3386	5538.02	9.39224e-17
		FDR filtered vs Unfiltered	-1.86384	0.0799674	23.3074	502.728	5.15849e-82		-0.91842	0.0566347	16.2166	489.293	1.2089e-47
		FDR filtered vs ANOVA filtered	-1.14105	0.0832169	13.7117	584.416	2.66748e-37		-0.628103	0.0592422	10.6023	580.68	3.96138e-24
Pathway	RNA-Seq	ANOVA filtered vs Unfiltered	-0.684043	0.0611879	11.1794	751.824	5.9958e-27		-0.311517	0.0401984	7.74948	750.001	3.0024e-14
(mean)		FDR filtered vs Unfiltered	-1.11736	0.0582081	19.196	635.92	3.97403e-65		-0.547742	0.0386382	14.1762	627.015	9.01965e-40
		FDR filtered vs ANOVA filtered	-0.433321	0.056378	7.68599	554.497	6.942e-14		-0.236225	0.0378036	6.24874	551.821	8.27941e-10
	Microarray	ANOVA filtered vs Unfiltered	-0.557973	0.0496858	11.23	631.441	8.31794e-27		-0.192369	0.0353788	5.43742	628.346	7.74773e-08
		FDR filtered vs Unfiltered	-1.9247	0.0707442	27.2064	139.664	1.11439e-57		-1.01583	0.0564217	18.0043	126.371	1.09037e-36
		FDR filtered vs ANOVA filtered	-1.36672	0.0736712	18.5517	161.294	7.47056e-42		-0.823462	0.0584356	14.0918	143.77	7.11642e-29
Pathway	RNA-Seq	ANOVA filtered vs Unfiltered	-0.727124	0.0691781	10.5109	740.428	3.51447e-24		-0.418696	0.042515	9.8482	730.491	1.43281e-21
(median)		FDR filtered vs Unfiltered	-1.15168	0.0654736	17.59	641.527	8.13788e-57		-0.635799	0.0400068	15.8923	629.604	4.55684e-48
		FDR filtered vs ANOVA filtered	-0.424558	0.0551682	7.69571	557.607	6.43026e-14		-0.217104	0.0324656	6.68719	557.976	5.53416e-11
	Microarray	ANOVA filtered vs Unfiltered	-0.444761	0.0628376	7.07795	641.706	3.84755e-12		-0.235234	0.0443548	5.30347	645.163	1.56311e-07
		FDR filtered vs Unfiltered	-1.862	0.0679708	27.3941	273.325	2.3513e-80		-1.10121	0.0539318	20.4185	210.316	8.4012e-52
		FDR filtered vs ANOVA filtered	-1.41724	0.0639031	22.178	232.192	2.87739e-59		-0.865972	0.051846	16.7028	185.506	8.00673e-39
