# Supplementary material for: Impact of Genomics Platform and Statistical Filtering on Transcriptional Benchmark Doses (BMD) and Multiple Approaches for Selection of Chemical Point of Departure (PoD)
Source: PLoS One. 2015 Aug 27;10(8):e0136764. doi: 10.1371/journal.pone.0136764 (PMC4551741; doi:10.1371/journal.pone.0136764)
Supplement: S6 Table — (XLSX) [file pone.0136764.s006.xlsx]

## Sheet: Suppl. Table S6
Genes				Pathway BMD means			Pathway BMD medians
Microarray				Microarray			Microarray
less than 2.6	712			less than 2.6	8		less than 2.6	12
over 5.13	620			over 5.13	11		over 5.13	9
total	2541			total	324		total	324
% within inteval	47.5797			% within inteval	94.1358		% within inteval	93.5185
% within inteval				% within inteval			% within inteval
RNA-Seq				RNA-Seq			RNA-Seq
less than 2.6	1122			less than 2.6	21		less than 2.6	43
over 5.13	521			over 5.13	11		over 5.13	8
total	3641			total	333		total	333
% within inteval	54.875			% within inteval	90.3904		% within inteval	84.6847
				% within inteval			% within inteval
S6 Table. Percent gene or pathway BMDs within the apical BMD range for cancer (2.6-5.13 mkd for HCA-HCC) for each technology.
Technology	RNA-seq	Microarray	PCR
Gene BMDs	54.875	47.5797	49.2958
Pathway BMD Means	90.3904	94.1358	62.6263
Pathway BMD Medians	84.6847	93.5185	44.4444
